# Supplementary material for: Targeted inhibition of ERα signaling and PIP5K1α/Akt pathways in castration‐resistant prostate cancer
Source: Mol Oncol. 2020 Dec 16;15(4):968–86. doi: 10.1002/1878-0261.12873 (PMC8024724; doi:10.1002/1878-0261.12873)
Supplement: Supplementary file 5 — Table S1. Lists of functiona pathways that are significantly affected by tamoxifen‐treatment alone, ISA‐2011B‐treatment alone, or combination treatment using tamoxifen together with ISA‐2011B in PC‐3 cells. [file MOL2-15-968-s001.xlsx]

## Sheet: TMX
NAME	SIZE	ES	NES	NOM p-val	FDR q-val	FWER p-val	RANK AT MAX	LEADING EDGE
GO_DNA_DEPENDENT_DNA_REPLICATION	135	-0.673424	-2.78797	0	0	0	2082	tags=53%, list=14%, signal=62%
GO_MITOTIC_SISTER_CHROMATID_SEGREGATION	136	-0.65191	-2.71284	0	0	0	2053	tags=50%, list=14%, signal=58%
GO_ANAPHASE_PROMOTING_COMPLEX_DEPENDENT_CATABOLIC_PROCESS	72	-0.71658	-2.70679	0	0	0	2271	tags=68%, list=15%, signal=80%
GO_SISTER_CHROMATID_SEGREGATION	165	-0.63317	-2.68144	0	0	0	2054	tags=48%, list=14%, signal=55%
GO_NUCLEAR_CHROMOSOME_SEGREGATION	214	-0.596919	-2.63917	0	0	0	2054	tags=43%, list=14%, signal=50%
GO_CELL_CYCLE_DNA_REPLICATION	59	-0.713562	-2.60548	0	0	0	2082	tags=59%, list=14%, signal=69%
GO_DNA_REPLICATION	240	-0.591414	-2.59507	0	0	0	2099	tags=44%, list=14%, signal=51%
GO_DNA_CONFORMATION_CHANGE	220	-0.590356	-2.56354	0	0	0	1840	tags=42%, list=12%, signal=48%
GO_TELOMERE_ORGANIZATION	128	-0.617886	-2.5412	0	0	0	1496	tags=44%, list=10%, signal=48%
GO_DNA_GEOMETRIC_CHANGE	109	-0.642321	-2.52653	0	0	0	1840	tags=42%, list=12%, signal=48%
GO_PROTEIN_DNA_COMPLEX_SUBUNIT_ORGANIZATION	185	-0.585177	-2.519	0	0	0	2513	tags=42%, list=17%, signal=50%
GO_REGULATION_OF_CHROMOSOME_SEGREGATION	86	-0.6537	-2.509	0	0	0	1452	tags=45%, list=10%, signal=50%
GO_CHROMOSOME_SEGREGATION	267	-0.564424	-2.50431	0	0	0	2054	tags=41%, list=14%, signal=47%
GO_CHROMOSOME_SEPARATION	81	-0.665381	-2.50362	0	0	0	1424	tags=47%, list=10%, signal=52%
GO_RIBOSOME_BIOGENESIS	267	-0.554692	-2.50278	0	0	0	2940	tags=46%, list=20%, signal=57%
GO_RIBONUCLEOPROTEIN_COMPLEX_BIOGENESIS	380	-0.53854	-2.49916	0	0	0	2951	tags=44%, list=20%, signal=54%
GO_DNA_REPLICATION_INITIATION	34	-0.77543	-2.49187	0	0	0	2272	tags=74%, list=15%, signal=87%
GO_TELOMERE_MAINTENANCE_VIA_SEMI_CONSERVATIVE_REPLICATION	24	-0.838783	-2.48316	0	0	0	1386	tags=75%, list=9%, signal=83%
GO_NUCLEOSOME_ORGANIZATION	92	-0.640884	-2.466	0	0	0	2495	tags=47%, list=17%, signal=56%
GO_MITOTIC_NUCLEAR_DIVISION	228	-0.564744	-2.45871	0	0	0	2053	tags=43%, list=14%, signal=49%
GO_INNATE_IMMUNE_RESPONSE_ACTIVATING_CELL_SURFACE_RECEPTOR_SIGNALING_PATHWAY	78	-0.640643	-2.44121	0	0	0	2306	tags=46%, list=16%, signal=54%
GO_RNA_SPLICING_VIA_TRANSESTERIFICATION_REACTIONS	303	-0.533725	-2.43612	0	0	0	2830	tags=40%, list=19%, signal=48%
GO_REGULATION_OF_STEM_CELL_DIFFERENTIATION	85	-0.637939	-2.42245	0	0	0	1365	tags=42%, list=9%, signal=46%
GO_REGULATION_OF_CELLULAR_AMINO_ACID_METABOLIC_PROCESS	49	-0.68678	-2.41883	0	0	0	1365	tags=53%, list=9%, signal=58%
GO_MEIOTIC_CHROMOSOME_SEGREGATION	63	-0.663335	-2.41168	0	0	0	1637	tags=44%, list=11%, signal=50%
GO_REGULATION_OF_HEMATOPOIETIC_PROGENITOR_CELL_DIFFERENTIATION	68	-0.649694	-2.40615	0	0	0	1365	tags=44%, list=9%, signal=48%
GO_DNA_STRAND_ELONGATION	23	-0.829989	-2.402	0	0	0	1781	tags=74%, list=12%, signal=84%
GO_SCF_DEPENDENT_PROTEASOMAL_UBIQUITIN_DEPENDENT_PROTEIN_CATABOLIC_PROCESS	81	-0.624929	-2.39763	0	0	0	1365	tags=37%, list=9%, signal=41%
GO_NEGATIVE_REGULATION_OF_CHROMOSOME_SEGREGATION	40	-0.714318	-2.38833	0	0	0	1424	tags=52%, list=10%, signal=58%
GO_HEMATOPOIETIC_STEM_CELL_DIFFERENTIATION	65	-0.646375	-2.38341	0	0	0	1365	tags=45%, list=9%, signal=49%
GO_ATP_DEPENDENT_CHROMATIN_REMODELING	65	-0.651617	-2.38158	0	0	0	2495	tags=51%, list=17%, signal=61%
GO_REGULATION_OF_MRNA_METABOLIC_PROCESS	275	-0.525223	-2.36874	0	0	0	2257	tags=36%, list=15%, signal=41%
GO_MITOCHONDRIAL_TRANSLATIONAL_TERMINATION	77	-0.63137	-2.36715	0	0	0	2950	tags=57%, list=20%, signal=71%
GO_REGULATION_OF_CELLULAR_AMINE_METABOLIC_PROCESS	58	-0.658765	-2.36588	0	0	0	1365	tags=47%, list=9%, signal=51%
GO_NEGATIVE_REGULATION_OF_CHROMOSOME_ORGANIZATION	111	-0.594968	-2.36312	0	0	0	3500	tags=56%, list=24%, signal=73%
GO_METAPHASE_ANAPHASE_TRANSITION_OF_CELL_CYCLE	53	-0.672	-2.35988	0	0	0	1424	tags=49%, list=10%, signal=54%
GO_DNA_RECOMBINATION	227	-0.543913	-2.35306	0	0	0	1985	tags=35%, list=13%, signal=40%
GO_PROTEIN_LOCALIZATION_TO_CHROMOSOME	74	-0.633099	-2.35129	0	0	0	2591	tags=57%, list=18%, signal=68%
GO_RRNA_METABOLIC_PROCESS	204	-0.54019	-2.35032	0	0	0	4121	tags=57%, list=28%, signal=78%
GO_NCRNA_PROCESSING	339	-0.508679	-2.34306	0	0	0	4121	tags=51%, list=28%, signal=70%
GO_NEGATIVE_REGULATION_OF_CELL_CYCLE_G2_M_PHASE_TRANSITION	85	-0.614411	-2.34105	0	0	0	2319	tags=55%, list=16%, signal=65%
GO_NEGATIVE_REGULATION_OF_METAPHASE_ANAPHASE_TRANSITION_OF_CELL_CYCLE	35	-0.729244	-2.3389	0	0	0	1424	tags=54%, list=10%, signal=60%
GO_MITOCHONDRIAL_TRANSLATION	119	-0.582108	-2.33235	0	0	0	3682	tags=58%, list=25%, signal=77%
GO_RECOMBINATIONAL_REPAIR	119	-0.579615	-2.3294	0	0	0	1985	tags=39%, list=13%, signal=45%
GO_REGULATION_OF_ESTABLISHMENT_OF_PLANAR_POLARITY	91	-0.595677	-2.32669	0	0	0	1505	tags=37%, list=10%, signal=41%
GO_DNA_REPLICATION_INDEPENDENT_NUCLEOSOME_ORGANIZATION	37	-0.713296	-2.32028	0	0	0	2721	tags=68%, list=18%, signal=83%
GO_REGULATION_OF_SISTER_CHROMATID_SEGREGATION	71	-0.636903	-2.31888	0	0	0	2054	tags=49%, list=14%, signal=57%
GO_REGULATION_OF_CELL_CYCLE_G2_M_PHASE_TRANSITION	184	-0.538451	-2.31679	0	0	0	2226	tags=44%, list=15%, signal=51%
GO_REGULATION_OF_MRNA_CATABOLIC_PROCESS	173	-0.546381	-2.31428	0	0	0	2317	tags=41%, list=16%, signal=48%
GO_MITOTIC_SPINDLE_ORGANIZATION	97	-0.588208	-2.31291	0	0	0	2065	tags=43%, list=14%, signal=50%
GO_REGULATION_OF_CHROMOSOME_SEPARATION	57	-0.658936	-2.30914	0	0	0	1424	tags=47%, list=10%, signal=52%
GO_DNA_DEPENDENT_DNA_REPLICATION_MAINTENANCE_OF_FIDELITY	39	-0.695645	-2.30256	0	0	0	1721	tags=49%, list=12%, signal=55%
GO_NCRNA_METABOLIC_PROCESS	392	-0.492823	-2.29845	0	0	0	4497	tags=54%, list=30%, signal=76%
GO_RESPIRATORY_ELECTRON_TRANSPORT_CHAIN	95	-0.588831	-2.28128	0	0	0	3587	tags=62%, list=24%, signal=82%
GO_ANTIGEN_PROCESSING_AND_PRESENTATION_OF_EXOGENOUS_PEPTIDE_ANTIGEN_VIA_MHC_CLASS_I	55	-0.650765	-2.28049	0	0	0	1365	tags=45%, list=9%, signal=50%
GO_TRANSLATIONAL_TERMINATION	92	-0.59566	-2.2675	0	0	0	2950	tags=58%, list=20%, signal=72%
GO_RNA_LOCALIZATION	205	-0.517188	-2.26623	0	0	0	2543	tags=43%, list=17%, signal=51%
GO_FC_EPSILON_RECEPTOR_SIGNALING_PATHWAY	89	-0.590965	-2.25642	0	1.88476e-05	0.001	2217	tags=45%, list=15%, signal=53%
GO_ATP_SYNTHESIS_COUPLED_ELECTRON_TRANSPORT	78	-0.592959	-2.25633	0	1.85282e-05	0.001	3587	tags=64%, list=24%, signal=84%
GO_DNA_STRAND_ELONGATION_INVOLVED_IN_DNA_REPLICATION	17	-0.841049	-2.24754	0	3.60241e-05	0.002	1206	tags=76%, list=8%, signal=83%
GO_SPINDLE_ORGANIZATION	146	-0.538531	-2.2438	0	5.22074e-05	0.003	2065	tags=40%, list=14%, signal=46%
GO_MITOCHONDRIAL_GENE_EXPRESSION	143	-0.543995	-2.24153	0	5.13653e-05	0.003	3682	tags=55%, list=25%, signal=72%
GO_ESTABLISHMENT_OF_PROTEIN_LOCALIZATION_TO_CHROMOSOME	24	-0.742691	-2.23864	0	5.055e-05	0.003	1366	tags=54%, list=9%, signal=60%
GO_RNA_EXPORT_FROM_NUCLEUS	121	-0.551623	-2.23277	0	6.61868e-05	0.004	3270	tags=55%, list=22%, signal=69%
GO_RIBOSOMAL_SMALL_SUBUNIT_BIOGENESIS	62	-0.62523	-2.23011	0	6.51685e-05	0.004	2797	tags=58%, list=19%, signal=71%
GO_DNA_PACKAGING	113	-0.56006	-2.22954	0	6.41811e-05	0.004	2393	tags=49%, list=16%, signal=58%
GO_HISTONE_EXCHANGE	41	-0.669808	-2.22687	0	6.32232e-05	0.004	2721	tags=56%, list=18%, signal=69%
GO_ORGANELLE_FISSION	359	-0.482964	-2.22526	0	6.22934e-05	0.004	2054	tags=36%, list=14%, signal=40%
GO_MICROTUBULE_CYTOSKELETON_ORGANIZATION_INVOLVED_IN_MITOSIS	122	-0.549568	-2.21436	0	6.13906e-05	0.004	2065	tags=40%, list=14%, signal=46%
GO_CHROMOSOME_ORGANIZATION_INVOLVED_IN_MEIOTIC_CELL_CYCLE	44	-0.655859	-2.21187	0	6.05136e-05	0.004	1447	tags=39%, list=10%, signal=43%
GO_TELOMERASE_RNA_LOCALIZATION	19	-0.795057	-2.21086	0	5.96613e-05	0.004	1305	tags=68%, list=9%, signal=75%
GO_POSITIVE_REGULATION_OF_PROTEIN_LOCALIZATION_TO_NUCLEUS	62	-0.613394	-2.20782	0	5.88327e-05	0.004	1801	tags=45%, list=12%, signal=51%
GO_NEGATIVE_REGULATION_OF_CELL_CYCLE_PHASE_TRANSITION	208	-0.504227	-2.20328	0	7.20531e-05	0.005	2591	tags=46%, list=18%, signal=55%
GO_POSITIVE_REGULATION_OF_TELOMERASE_RNA_LOCALIZATION_TO_CAJAL_BODY	15	-0.832445	-2.20313	0	7.10795e-05	0.005	1305	tags=73%, list=9%, signal=80%
GO_MRNA_EXPORT_FROM_NUCLEUS	98	-0.573213	-2.20211	0	7.01317e-05	0.005	3626	tags=57%, list=25%, signal=75%
GO_ANTIGEN_PROCESSING_AND_PRESENTATION_OF_PEPTIDE_ANTIGEN_VIA_MHC_CLASS_I	74	-0.585059	-2.20157	0	6.92089e-05	0.005	2251	tags=43%, list=15%, signal=51%
GO_NUCLEOBASE_METABOLIC_PROCESS	31	-0.705609	-2.19976	0	6.83101e-05	0.005	2003	tags=61%, list=14%, signal=71%
GO_RIBOSOMAL_LARGE_SUBUNIT_BIOGENESIS	60	-0.609221	-2.19679	0	6.74344e-05	0.005	4027	tags=65%, list=27%, signal=89%
GO_DNA_REPAIR	481	-0.463716	-2.19655	0	6.65807e-05	0.005	2967	tags=40%, list=20%, signal=49%
GO_REGULATION_OF_TRANSCRIPTION_FROM_RNA_POLYMERASE_II_PROMOTER_IN_RESPONSE_TO_HYPOXIA	63	-0.600943	-2.18491	0	6.57485e-05	0.005	2217	tags=54%, list=15%, signal=63%
GO_NUCLEOBASE_BIOSYNTHETIC_PROCESS	19	-0.789681	-2.183	0	6.49368e-05	0.005	2003	tags=79%, list=14%, signal=91%
GO_NON_CANONICAL_WNT_SIGNALING_PATHWAY	117	-0.54314	-2.18259	0	6.41449e-05	0.005	1505	tags=31%, list=10%, signal=34%
GO_CELLULAR_RESPIRATION	152	-0.525448	-2.1777	0	7.65229e-05	0.006	2114	tags=41%, list=14%, signal=48%
GO_OXIDATIVE_PHOSPHORYLATION	114	-0.540541	-2.17585	0	7.56119e-05	0.006	3592	tags=65%, list=24%, signal=85%
GO_SISTER_CHROMATID_COHESION	54	-0.606385	-2.17473	0	7.47224e-05	0.006	2054	tags=46%, list=14%, signal=54%
GO_REGULATION_OF_CELL_CYCLE_PHASE_TRANSITION	384	-0.465333	-2.17434	0	7.38535e-05	0.006	2591	tags=40%, list=18%, signal=47%
GO_CLEAVAGE_INVOLVED_IN_RRNA_PROCESSING	20	-0.760083	-2.17337	0	7.30046e-05	0.006	2791	tags=75%, list=19%, signal=92%
GO_CENTROMERE_COMPLEX_ASSEMBLY	39	-0.666978	-2.1694	0	7.2175e-05	0.006	2721	tags=62%, list=18%, signal=75%
GO_HISTONE_MRNA_METABOLIC_PROCESS	25	-0.713877	-2.1631	0	7.13641e-05	0.006	1849	tags=52%, list=13%, signal=59%
GO_REGULATION_OF_DNA_DEPENDENT_DNA_REPLICATION	44	-0.629135	-2.15869	0	7.05711e-05	0.006	2375	tags=52%, list=16%, signal=62%
GO_PROTEIN_LOCALIZATION_TO_CHROMOSOME_TELOMERIC_REGION	26	-0.718901	-2.15684	0	6.97956e-05	0.006	1459	tags=54%, list=10%, signal=60%
GO_ESTABLISHMENT_OF_PROTEIN_LOCALIZATION_TO_TELOMERE	18	-0.8082	-2.15502	0	6.9037e-05	0.006	1366	tags=67%, list=9%, signal=73%
GO_DNA_BIOSYNTHETIC_PROCESS	162	-0.510901	-2.14816	0	9.1037e-05	0.008	2273	tags=43%, list=15%, signal=50%
GO_CHROMATIN_REMODELING_AT_CENTROMERE	31	-0.687328	-2.14253	0	0.000112749	0.01	2721	tags=68%, list=18%, signal=83%
GO_RNA_SPLICING	378	-0.455916	-2.14205	0	0.000111563	0.01	2830	tags=36%, list=19%, signal=44%
GO_IMPORT_INTO_NUCLEUS	134	-0.52423	-2.13929	0	0.0001104	0.01	2244	tags=37%, list=15%, signal=44%
GO_NUCLEAR_TRANSPORT	297	-0.475642	-2.13746	0	0.000109262	0.01	2250	tags=36%, list=15%, signal=41%
GO_TELOMERE_MAINTENANCE_VIA_TELOMERE_LENGTHENING	71	-0.575296	-2.13572	0	0.000108147	0.01	1673	tags=41%, list=11%, signal=46%
GO_INTERSTRAND_CROSS_LINK_REPAIR	48	-0.629465	-2.13462	0	0.000107055	0.01	2688	tags=56%, list=18%, signal=69%
GO_MITOTIC_SPINDLE_ASSEMBLY	49	-0.612473	-2.13313	0	0.000105984	0.01	1477	tags=39%, list=10%, signal=43%
GO_REPLICATION_FORK_PROCESSING	31	-0.675846	-2.13293	0	0.000104935	0.01	1721	tags=48%, list=12%, signal=55%
GO_ATP_SYNTHESIS_COUPLED_PROTON_TRANSPORT	21	-0.738452	-2.1308	0	0.000103906	0.01	3263	tags=86%, list=22%, signal=110%
GO_INNER_MITOCHONDRIAL_MEMBRANE_ORGANIZATION	41	-0.629767	-2.13048	0	0.000102898	0.01	2876	tags=63%, list=19%, signal=79%
GO_POSITIVE_REGULATION_OF_DNA_BIOSYNTHETIC_PROCESS	58	-0.604435	-2.12895	0	0.000101908	0.01	1352	tags=43%, list=9%, signal=47%
GO_REGULATION_OF_MRNA_SPLICING_VIA_SPLICEOSOME	82	-0.554809	-2.11884	0	0.000121241	0.012	1517	tags=27%, list=10%, signal=30%
GO_KINETOCHORE_ORGANIZATION	20	-0.74852	-2.11568	0	0.00014021	0.014	2721	tags=70%, list=18%, signal=86%
GO_CELL_CYCLE_G2_M_PHASE_TRANSITION	237	-0.477007	-2.11515	0	0.0001389	0.014	2247	tags=40%, list=15%, signal=47%
GO_AEROBIC_RESPIRATION	73	-0.557017	-2.11234	0	0.000137614	0.014	2114	tags=48%, list=14%, signal=56%
GO_MATURATION_OF_SSU_RRNA	45	-0.611965	-2.10343	0	0.000145899	0.015	2791	tags=58%, list=19%, signal=71%
GO_NEGATIVE_REGULATION_OF_CELL_CYCLE_PROCESS	272	-0.465821	-2.10209	0	0.000163533	0.017	2591	tags=42%, list=18%, signal=49%
GO_NUCLEOSIDE_TRIPHOSPHATE_BIOSYNTHETIC_PROCESS	61	-0.589985	-2.09985	0	0.000181307	0.019	2876	tags=54%, list=19%, signal=67%
GO_MEIOTIC_CELL_CYCLE	172	-0.490117	-2.09157	0	0.000207921	0.022	1535	tags=31%, list=10%, signal=34%
GO_POSITIVE_REGULATION_OF_CANONICAL_WNT_SIGNALING_PATHWAY	116	-0.514702	-2.08939	0	0.000215384	0.023	2217	tags=36%, list=15%, signal=42%
GO_REGULATION_OF_PROTEIN_LOCALIZATION_TO_NUCLEUS	96	-0.530301	-2.0892	0	0.000213495	0.023	1801	tags=38%, list=12%, signal=42%
GO_POSITIVE_REGULATION_OF_MRNA_SPLICING_VIA_SPLICEOSOME	16	-0.806154	-2.08656	0	0.000211638	0.023	1517	tags=56%, list=10%, signal=63%
GO_POSITIVE_REGULATION_OF_MRNA_PROCESSING	24	-0.721195	-2.0842	0	0.000209814	0.023	1517	tags=46%, list=10%, signal=51%
GO_HEMATOPOIETIC_PROGENITOR_CELL_DIFFERENTIATION	125	-0.517447	-2.08101	0	0.000208021	0.023	2549	tags=42%, list=17%, signal=51%
GO_DOUBLE_STRAND_BREAK_REPAIR	213	-0.470533	-2.07736	0	0.000233279	0.026	1985	tags=32%, list=13%, signal=37%
GO_NCRNA_3_END_PROCESSING	33	-0.651297	-2.07607	0	0.000231319	0.026	3021	tags=64%, list=20%, signal=80%
GO_AMINE_METABOLIC_PROCESS	93	-0.536064	-2.07127	0	0.000247309	0.028	1365	tags=35%, list=9%, signal=39%
GO_CELL_DIVISION	484	-0.437518	-2.0689	0	0.000271216	0.031	1738	tags=32%, list=12%, signal=35%
GO_ATP_BIOSYNTHETIC_PROCESS	38	-0.628381	-2.06753	0	0.000268993	0.031	2375	tags=61%, list=16%, signal=72%
GO_MEIOTIC_CELL_CYCLE_PROCESS	132	-0.51065	-2.06643	0	0.000275286	0.032	2099	tags=39%, list=14%, signal=46%
GO_RIBONUCLEOSIDE_TRIPHOSPHATE_BIOSYNTHETIC_PROCESS	51	-0.588897	-2.0646	0	0.000273066	0.032	2684	tags=55%, list=18%, signal=67%
GO_CELL_CYCLE_G1_S_PHASE_TRANSITION	228	-0.472218	-2.06326	0	0.000270881	0.032	2573	tags=38%, list=17%, signal=45%
GO_ERROR_FREE_TRANSLESION_SYNTHESIS	20	-0.714362	-2.06145	0	0.00028577	0.034	2273	tags=70%, list=15%, signal=83%
GO_DNA_TEMPLATED_TRANSCRIPTION_TERMINATION	68	-0.566541	-2.06083	0	0.00028352	0.034	3159	tags=47%, list=21%, signal=60%
GO_SPLICEOSOMAL_SNRNP_ASSEMBLY	34	-0.651612	-2.05944	0	0.000306095	0.037	2077	tags=50%, list=14%, signal=58%
GO_SPINDLE_ASSEMBLY	88	-0.537475	-2.05668	0	0.000344641	0.042	2033	tags=38%, list=14%, signal=43%
GO_COTRANSLATIONAL_PROTEIN_TARGETING_TO_MEMBRANE	89	-0.531593	-2.0564	0	0.000341989	0.042	4517	tags=58%, list=31%, signal=84%
GO_REGULATION_OF_DOUBLE_STRAND_BREAK_REPAIR_VIA_HOMOLOGOUS_RECOMBINATION	39	-0.614725	-2.05159	0	0.000395762	0.048	1985	tags=41%, list=13%, signal=47%
GO_MATURATION_OF_SSU_RRNA_FROM_TRICISTRONIC_RRNA_TRANSCRIPT_SSU_RRNA_5_8S_RRNA_LSU_RRNA	33	-0.653147	-2.05041	0	0.000409159	0.05	3810	tags=79%, list=26%, signal=106%
GO_NUCLEOSIDE_TRIPHOSPHATE_METABOLIC_PROCESS	88	-0.535686	-2.04856	0	0.000429526	0.053	2375	tags=43%, list=16%, signal=51%
GO_REGULATION_OF_DNA_METABOLIC_PROCESS	277	-0.453887	-2.04832	0	0.000426321	0.053	1929	tags=34%, list=13%, signal=38%
GO_ATTACHMENT_OF_SPINDLE_MICROTUBULES_TO_KINETOCHORE	29	-0.676142	-2.04717	0	0.000423163	0.053	2053	tags=52%, list=14%, signal=60%
GO_REGULATION_OF_DNA_REPLICATION	90	-0.537046	-2.0466	0	0.000420051	0.053	2869	tags=48%, list=19%, signal=59%
GO_MITOTIC_METAPHASE_PLATE_CONGRESSION	40	-0.62068	-2.0441	0	0.00044794	0.057	2500	tags=52%, list=17%, signal=63%
GO_MEIOSIS_I_CELL_CYCLE_PROCESS	80	-0.538014	-2.04407	0	0.000444694	0.057	1447	tags=30%, list=10%, signal=33%
GO_MORPHOGENESIS_OF_A_POLARIZED_EPITHELIUM	115	-0.507023	-2.04152	0	0.000479481	0.062	1505	tags=32%, list=10%, signal=36%
GO_NEGATIVE_REGULATION_OF_NUCLEAR_DIVISION	50	-0.587077	-2.04079	0	0.000476056	0.062	1424	tags=46%, list=10%, signal=51%
GO_REGULATION_OF_DNA_BIOSYNTHETIC_PROCESS	89	-0.524328	-2.03872	0	0.000487592	0.064	1862	tags=40%, list=13%, signal=46%
GO_MRNA_PROCESSING	432	-0.439948	-2.03832	0	0.000491615	0.065	3326	tags=39%, list=23%, signal=48%
GO_NEGATIVE_REGULATION_OF_MITOTIC_CELL_CYCLE	268	-0.457823	-2.03736	0	0.000488177	0.065	2591	tags=41%, list=18%, signal=49%
GO_PROTEASOMAL_UBIQUITIN_INDEPENDENT_PROTEIN_CATABOLIC_PROCESS	15	-0.790064	-2.03495	0.00230415	0.000506754	0.068	2097	tags=87%, list=14%, signal=101%
GO_NEGATIVE_REGULATION_OF_RNA_SPLICING	23	-0.713554	-2.03442	0	0.000503259	0.068	1308	tags=52%, list=9%, signal=57%
GO_TRNA_METABOLIC_PROCESS	147	-0.491636	-2.03258	0	0.0005073	0.069	4650	tags=54%, list=31%, signal=78%
GO_FC_RECEPTOR_SIGNALING_PATHWAY	138	-0.497213	-2.02999	0	0.000533354	0.072	2298	tags=35%, list=16%, signal=41%
GO_REGULATION_OF_TELOMERE_MAINTENANCE	69	-0.554535	-2.02659	0	0.000565449	0.076	1849	tags=39%, list=13%, signal=45%
GO_REGULATION_OF_TELOMERE_MAINTENANCE_VIA_TELOMERE_LENGTHENING	54	-0.572621	-2.02552	0	0.000568881	0.077	1849	tags=41%, list=13%, signal=46%
GO_DNA_UNWINDING_INVOLVED_IN_DNA_REPLICATION	15	-0.780376	-2.02434	0	0.000579312	0.079	1154	tags=60%, list=8%, signal=65%
GO_ESTABLISHMENT_OF_RNA_LOCALIZATION	175	-0.480229	-2.02361	0	0.000575475	0.079	3626	tags=52%, list=25%, signal=68%
GO_REGULATION_OF_PROTEIN_IMPORT	47	-0.584178	-2.02281	0	0.000585399	0.081	1657	tags=34%, list=11%, signal=38%
GO_MATURATION_OF_5_8S_RRNA	25	-0.688773	-2.02105	0	0.00059534	0.083	2489	tags=60%, list=17%, signal=72%
GO_NEGATIVE_REGULATION_OF_MRNA_SPLICING_VIA_SPLICEOSOME	18	-0.75244	-2.01952	0	0.00060506	0.085	1308	tags=56%, list=9%, signal=61%
GO_RIBONUCLEOPROTEIN_COMPLEX_SUBUNIT_ORGANIZATION	168	-0.475724	-2.01886	0	0.000601157	0.085	3769	tags=49%, list=26%, signal=66%
GO_ANTIGEN_PROCESSING_AND_PRESENTATION_OF_PEPTIDE_ANTIGEN	133	-0.489883	-2.01833	0	0.000597303	0.085	1505	tags=31%, list=10%, signal=34%
GO_MEIOTIC_CHROMOSOME_SEPARATION	19	-0.722988	-2.00843	0	0.000735565	0.103	1323	tags=53%, list=9%, signal=58%
GO_NEGATIVE_REGULATION_OF_MRNA_METABOLIC_PROCESS	68	-0.542713	-2.00247	0	0.000811924	0.115	1799	tags=40%, list=12%, signal=45%
GO_POSITIVE_REGULATION_OF_DNA_METABOLIC_PROCESS	160	-0.472946	-2.00214	0	0.000813434	0.116	1459	tags=31%, list=10%, signal=34%
GO_PROTEIN_IMPORT	162	-0.474418	-2.00145	0	0.00082881	0.119	2244	tags=33%, list=15%, signal=38%
GO_RRNA_TRANSCRIPTION	27	-0.653986	-2.00082	0	0.00083685	0.12	2420	tags=59%, list=16%, signal=71%
GO_POSITIVE_REGULATION_OF_TELOMERE_MAINTENANCE	43	-0.591922	-1.99928	0	0.000857651	0.123	1673	tags=40%, list=11%, signal=44%
GO_ATP_METABOLIC_PROCESS	234	-0.453018	-1.99924	0	0.00085239	0.123	3592	tags=55%, list=24%, signal=71%
GO_MRNA_TRANSPORT	134	-0.477157	-1.99019	0	0.000956917	0.136	3626	tags=50%, list=25%, signal=66%
GO_RNA_DEPENDENT_DNA_BIOSYNTHETIC_PROCESS	64	-0.548842	-1.98769	0	0.000983175	0.14	2192	tags=47%, list=15%, signal=55%
GO_RNA_CATABOLIC_PROCESS	348	-0.433941	-1.98737	0	0.000983549	0.141	3918	tags=49%, list=27%, signal=65%
GO_NUCLEIC_ACID_PHOSPHODIESTER_BOND_HYDROLYSIS	238	-0.449352	-1.98532	0	0.00102201	0.146	3378	tags=44%, list=23%, signal=56%
GO_RNA_3_END_PROCESSING	124	-0.481668	-1.98331	0	0.00104733	0.149	3315	tags=48%, list=22%, signal=62%
GO_RIBOSOME_ASSEMBLY	54	-0.579509	-1.98232	0	0.0010473	0.149	2909	tags=50%, list=20%, signal=62%
GO_NADH_METABOLIC_PROCESS	32	-0.622665	-1.9823	0	0.00104731	0.15	1727	tags=41%, list=12%, signal=46%
GO_POSITIVE_REGULATION_OF_WNT_SIGNALING_PATHWAY	142	-0.478759	-1.98171	0	0.00104736	0.15	2710	tags=36%, list=18%, signal=44%
GO_TRANSCRIPTION_COUPLED_NUCLEOTIDE_EXCISION_REPAIR	67	-0.542926	-1.97899	0	0.00109694	0.158	3100	tags=48%, list=21%, signal=60%
GO_CHROMATIN_ASSEMBLY_OR_DISASSEMBLY	97	-0.509327	-1.97886	0	0.0010906	0.158	2495	tags=47%, list=17%, signal=57%
GO_CHROMOSOME_LOCALIZATION	62	-0.5425	-1.97842	0	0.00109035	0.158	2500	tags=48%, list=17%, signal=58%
GO_REGULATION_OF_CYTOKINESIS	68	-0.538145	-1.97839	0	0.00108412	0.158	1608	tags=37%, list=11%, signal=41%
GO_PURINE_NUCLEOSIDE_TRIPHOSPHATE_METABOLIC_PROCESS	66	-0.536154	-1.97668	0	0.00111437	0.163	3369	tags=59%, list=23%, signal=76%
GO_CELL_CYCLE_CHECKPOINT	197	-0.451041	-1.97501	0	0.00115016	0.17	2591	tags=40%, list=18%, signal=47%
GO_DNA_REPLICATION_CHECKPOINT	15	-0.747844	-1.97245	0	0.00118521	0.177	2226	tags=67%, list=15%, signal=78%
GO_POSTTRANSCRIPTIONAL_REGULATION_OF_GENE_EXPRESSION	496	-0.41288	-1.96898	0	0.00126806	0.19	2621	tags=35%, list=18%, signal=41%
GO_NUCLEAR_EXPORT	176	-0.454083	-1.96527	0	0.00135469	0.203	3270	tags=45%, list=22%, signal=58%
GO_REGULATION_OF_CHROMOSOME_ORGANIZATION	286	-0.43432	-1.96333	0	0.00140604	0.213	2638	tags=37%, list=18%, signal=45%
GO_POSITIVE_REGULATION_OF_CHROMOSOME_SEGREGATION	23	-0.681238	-1.96087	0	0.00146744	0.223	1075	tags=48%, list=7%, signal=52%
GO_NEGATIVE_REGULATION_OF_CANONICAL_WNT_SIGNALING_PATHWAY	137	-0.476121	-1.95726	0	0.00149399	0.227	2217	tags=36%, list=15%, signal=42%
GO_MITOTIC_DNA_REPLICATION	15	-0.762182	-1.9571	0	0.00149159	0.228	1289	tags=60%, list=9%, signal=66%
GO_PROTEIN_LOCALIZATION_TO_KINETOCHORE	16	-0.729595	-1.9554	0	0.00153494	0.236	1933	tags=63%, list=13%, signal=72%
GO_TOXIN_TRANSPORT	30	-0.616301	-1.95363	0	0.0015495	0.239	749	tags=33%, list=5%, signal=35%
GO_PURINE_NUCLEOBASE_METABOLIC_PROCESS	17	-0.711741	-1.95272	0	0.00157513	0.243	1904	tags=65%, list=13%, signal=74%
GO_CRISTAE_FORMATION	29	-0.638288	-1.95083	0	0.00162856	0.25	3122	tags=69%, list=21%, signal=87%
GO_CELLULAR_AMINO_ACID_METABOLIC_PROCESS	234	-0.444022	-1.95074	0	0.00161995	0.25	2229	tags=35%, list=15%, signal=41%
GO_RIBONUCLEOSIDE_TRIPHOSPHATE_METABOLIC_PROCESS	64	-0.544799	-1.95012	0	0.00163963	0.254	2375	tags=48%, list=16%, signal=57%
GO_POSITIVE_REGULATION_OF_TELOMERE_MAINTENANCE_VIA_TELOMERE_LENGTHENING	34	-0.6099	-1.94477	0	0.00177542	0.272	1673	tags=41%, list=11%, signal=46%
GO_MITOTIC_CHROMOSOME_CONDENSATION	17	-0.724603	-1.94122	0	0.00186626	0.287	2015	tags=59%, list=14%, signal=68%
GO_MITOCHONDRIAL_MEMBRANE_ORGANIZATION	108	-0.489551	-1.93982	0	0.00189503	0.29	2724	tags=47%, list=18%, signal=57%
GO_REGULATION_OF_GENE_SILENCING	101	-0.491347	-1.9378	0	0.00193978	0.298	3504	tags=55%, list=24%, signal=72%
GO_MATURATION_OF_5_8S_RRNA_FROM_TRICISTRONIC_RRNA_TRANSCRIPT_SSU_RRNA_5_8S_RRNA_LSU_RRNA	20	-0.67897	-1.93642	0.00230947	0.00198384	0.305	2489	tags=60%, list=17%, signal=72%
GO_RESPONSE_TO_GLUCAGON	27	-0.63791	-1.9325	0	0.0020821	0.319	2306	tags=41%, list=16%, signal=48%
GO_ESTABLISHMENT_OF_PROTEIN_LOCALIZATION_TO_ENDOPLASMIC_RETICULUM	100	-0.490548	-1.93107	0	0.00209312	0.322	4517	tags=55%, list=31%, signal=79%
GO_ACTIVATION_OF_INNATE_IMMUNE_RESPONSE	216	-0.444073	-1.93007	0	0.00211435	0.326	2306	tags=30%, list=16%, signal=35%
GO_POSITIVE_REGULATION_OF_PROTEIN_IMPORT	32	-0.610781	-1.92602	0	0.00222115	0.344	1657	tags=34%, list=11%, signal=39%
GO_INTERLEUKIN_1_MEDIATED_SIGNALING_PATHWAY	84	-0.506183	-1.92457	0	0.00227354	0.351	2217	tags=42%, list=15%, signal=49%
GO_NUCLEOTIDE_EXCISION_REPAIR_DNA_INCISION	35	-0.595111	-1.92374	0	0.00228349	0.355	2845	tags=49%, list=19%, signal=60%
GO_NUCLEOSIDE_MONOPHOSPHATE_METABOLIC_PROCESS	59	-0.539663	-1.92294	0	0.00229344	0.358	2733	tags=41%, list=19%, signal=50%
GO_PROTEIN_LOCALIZATION_TO_CHROMATIN	23	-0.670891	-1.92073	0	0.00234967	0.364	2421	tags=57%, list=16%, signal=68%
GO_PROTEIN_LOCALIZATION_TO_NUCLEUS	222	-0.440696	-1.91962	0	0.00236396	0.368	2267	tags=32%, list=15%, signal=38%
GO_REGULATION_OF_GENE_EXPRESSION_EPIGENETIC	249	-0.42815	-1.91836	0	0.00240385	0.375	3504	tags=44%, list=24%, signal=57%
GO_REGULATION_OF_POSTTRANSCRIPTIONAL_GENE_SILENCING	78	-0.505199	-1.91548	0	0.00248961	0.391	3504	tags=56%, list=24%, signal=74%
GO_RNA_STABILIZATION	41	-0.569523	-1.91487	0.00230947	0.0024978	0.394	1799	tags=41%, list=12%, signal=47%
GO_VIRAL_GENE_EXPRESSION	169	-0.446032	-1.91424	0	0.00252136	0.398	4014	tags=53%, list=27%, signal=71%
GO_REGULATION_OF_NUCLEAR_DIVISION	153	-0.457367	-1.91357	0	0.00251448	0.399	1424	tags=31%, list=10%, signal=34%
GO_PURINE_NUCLEOSIDE_MONOPHOSPHATE_METABOLIC_PROCESS	31	-0.610114	-1.91237	0	0.0025584	0.409	2684	tags=48%, list=18%, signal=59%
GO_NUCLEOTIDE_EXCISION_REPAIR_DNA_GAP_FILLING	22	-0.664369	-1.91216	0	0.00258159	0.414	2928	tags=68%, list=20%, signal=85%
GO_REGULATION_OF_DNA_RECOMBINATION	75	-0.506135	-1.91203	0	0.00257445	0.415	1985	tags=35%, list=13%, signal=40%
GO_ERROR_PRONE_TRANSLESION_SYNTHESIS	20	-0.674191	-1.90975	0	0.00262663	0.426	2030	tags=60%, list=14%, signal=69%
GO_GENE_SILENCING	193	-0.44059	-1.90796	0	0.00269915	0.437	3504	tags=44%, list=24%, signal=56%
GO_CHROMOSOME_CONDENSATION	29	-0.621484	-1.90686	0.00242131	0.00271126	0.44	2054	tags=59%, list=14%, signal=68%
GO_REGULATION_OF_TRANSCRIPTION_INVOLVED_IN_G1_S_TRANSITION_OF_MITOTIC_CELL_CYCLE	28	-0.629455	-1.90658	0	0.00270363	0.441	1086	tags=39%, list=7%, signal=42%
GO_NUCLEOSIDE_MONOPHOSPHATE_BIOSYNTHETIC_PROCESS	37	-0.586438	-1.90483	0	0.00277505	0.45	2003	tags=46%, list=14%, signal=53%
GO_REGULATION_OF_NUCLEOCYTOPLASMIC_TRANSPORT	92	-0.481978	-1.90312	0	0.00280642	0.457	1734	tags=32%, list=12%, signal=35%
GO_GENE_SILENCING_BY_RNA	129	-0.467638	-1.89786	0	0.00302153	0.483	3689	tags=48%, list=25%, signal=64%
GO_NUCLEOTIDE_EXCISION_REPAIR	100	-0.479368	-1.89634	0	0.00309954	0.493	2963	tags=39%, list=20%, signal=48%
GO_NEGATIVE_REGULATION_OF_MRNA_PROCESSING	26	-0.636435	-1.89608	0	0.00309017	0.494	2829	tags=58%, list=19%, signal=71%
GO_PROTEIN_LOCALIZATION_TO_CHROMOSOME_CENTROMERIC_REGION	20	-0.676558	-1.8947	0	0.00313827	0.502	2721	tags=65%, list=18%, signal=80%
GO_CHROMATIN_ASSEMBLY	78	-0.504235	-1.89222	0	0.00329564	0.525	1740	tags=42%, list=12%, signal=48%
GO_PURINE_NUCLEOSIDE_MONOPHOSPHATE_BIOSYNTHETIC_PROCESS	16	-0.706814	-1.89178	0	0.00329966	0.527	1832	tags=63%, list=12%, signal=71%
GO_TRICARBOXYLIC_ACID_CYCLE	31	-0.609541	-1.88825	0.00446429	0.00346384	0.542	2114	tags=61%, list=14%, signal=71%
GO_MATURATION_OF_LSU_RRNA	20	-0.670392	-1.88781	0	0.0034716	0.543	1123	tags=45%, list=8%, signal=49%
GO_DNA_INTEGRITY_CHECKPOINT	144	-0.45199	-1.88639	0	0.00354027	0.549	2561	tags=37%, list=17%, signal=44%
GO_TERMINATION_OF_RNA_POLYMERASE_II_TRANSCRIPTION	33	-0.586635	-1.88627	0	0.00352474	0.549	2951	tags=48%, list=20%, signal=60%
GO_NCRNA_EXPORT_FROM_NUCLEUS	36	-0.585527	-1.88545	0.00245098	0.0035279	0.551	3501	tags=78%, list=24%, signal=102%
GO_MISMATCH_REPAIR	34	-0.591397	-1.88106	0	0.00373021	0.566	2928	tags=44%, list=20%, signal=55%
GO_POSITIVE_REGULATION_OF_NUCLEOCYTOPLASMIC_TRANSPORT	55	-0.5217	-1.87994	0	0.00375157	0.567	1657	tags=36%, list=11%, signal=41%
GO_RNA_PHOSPHODIESTER_BOND_HYDROLYSIS	119	-0.464854	-1.87797	0	0.00385863	0.58	3611	tags=50%, list=24%, signal=66%
GO_REGULATION_OF_MRNA_PROCESSING	117	-0.462212	-1.87794	0	0.00384207	0.58	3382	tags=38%, list=23%, signal=49%
GO_HOMOLOGOUS_CHROMOSOME_SEGREGATION	36	-0.57563	-1.87722	0	0.00386617	0.583	1447	tags=28%, list=10%, signal=31%
GO_RNA_5_END_PROCESSING	17	-0.697175	-1.87363	0.0046083	0.00403919	0.602	2940	tags=71%, list=20%, signal=88%
GO_POSTREPLICATION_REPAIR	49	-0.531264	-1.87339	0	0.00404923	0.606	2030	tags=49%, list=14%, signal=57%
GO_RESPONSE_TO_INTERLEUKIN_12	37	-0.580092	-1.87166	0	0.00410876	0.616	1137	tags=30%, list=8%, signal=32%
GO_NUCLEOBASE_CONTAINING_COMPOUND_TRANSPORT	210	-0.428747	-1.87105	0	0.00413571	0.623	3501	tags=47%, list=24%, signal=61%
GO_REGULATION_OF_CELLULAR_RESPONSE_TO_HEAT	69	-0.508042	-1.87087	0	0.00412714	0.624	3501	tags=59%, list=24%, signal=78%
GO_NUCLEAR_TRANSCRIBED_MRNA_CATABOLIC_PROCESS_NONSENSE_MEDIATED_DECAY	108	-0.466988	-1.86812	0	0.00427797	0.64	4186	tags=56%, list=28%, signal=78%
GO_METAPHASE_PLATE_CONGRESSION	50	-0.537622	-1.86283	0.00248756	0.00457143	0.665	2500	tags=48%, list=17%, signal=58%
GO_SUBSTANTIA_NIGRA_DEVELOPMENT	30	-0.598001	-1.86194	0	0.00462252	0.67	2547	tags=50%, list=17%, signal=60%
GO_TUMOR_NECROSIS_FACTOR_MEDIATED_SIGNALING_PATHWAY	114	-0.466066	-1.85649	0	0.00498286	0.695	771	tags=25%, list=5%, signal=26%
GO_NCRNA_TRANSCRIPTION	95	-0.476914	-1.85641	0	0.00496684	0.695	3571	tags=47%, list=24%, signal=62%
GO_REGULATION_OF_CELL_CYCLE_CHECKPOINT	28	-0.621854	-1.85577	0	0.0049855	0.697	1424	tags=39%, list=10%, signal=43%
GO_NEGATIVE_REGULATION_OF_WNT_SIGNALING_PATHWAY	156	-0.44407	-1.85393	0	0.00506442	0.704	2544	tags=37%, list=17%, signal=44%
GO_CELLULAR_NITROGEN_COMPOUND_CATABOLIC_PROCESS	479	-0.391869	-1.85237	0	0.00517712	0.711	3720	tags=42%, list=25%, signal=55%
GO_DNA_DAMAGE_RESPONSE_DETECTION_OF_DNA_DAMAGE	37	-0.572395	-1.85181	0	0.00520369	0.712	1693	tags=51%, list=11%, signal=58%
GO_ANTIGEN_PROCESSING_AND_PRESENTATION	156	-0.444646	-1.84995	0	0.00531432	0.72	1505	tags=28%, list=10%, signal=30%
GO_DNA_TEMPLATED_TRANSCRIPTION_ELONGATION	99	-0.474159	-1.84874	0	0.00540394	0.726	3175	tags=41%, list=22%, signal=52%
GO_BLASTOCYST_GROWTH	16	-0.687652	-1.84827	0.00212766	0.0054076	0.727	1667	tags=44%, list=11%, signal=49%
GO_TRNA_PROCESSING	117	-0.463563	-1.84744	0	0.00544529	0.736	4548	tags=50%, list=31%, signal=72%
GO_CELLULAR_RESPONSE_TO_HEAT	117	-0.458685	-1.84542	0	0.00555291	0.746	3334	tags=49%, list=23%, signal=62%
GO_PROTEIN_MODIFICATION_BY_SMALL_PROTEIN_REMOVAL	245	-0.417222	-1.84192	0	0.00576997	0.763	1372	tags=22%, list=9%, signal=24%
GO_DEOXYRIBONUCLEOSIDE_TRIPHOSPHATE_METABOLIC_PROCESS	17	-0.678989	-1.8397	0.0021645	0.00593919	0.771	3369	tags=53%, list=23%, signal=69%
GO_ENERGY_DERIVATION_BY_OXIDATION_OF_ORGANIC_COMPOUNDS	215	-0.426213	-1.83842	0	0.0059947	0.777	2114	tags=34%, list=14%, signal=40%
GO_MITOTIC_CELL_CYCLE_CHECKPOINT	152	-0.439613	-1.83086	0	0.00651218	0.803	1669	tags=32%, list=11%, signal=36%
GO_AMINO_ACID_ACTIVATION	25	-0.606694	-1.82351	0	0.00713163	0.836	4956	tags=76%, list=34%, signal=114%
GO_REGULATION_OF_SIGNAL_TRANSDUCTION_BY_P53_CLASS_MEDIATOR	157	-0.433708	-1.8215	0	0.00727554	0.843	3462	tags=43%, list=23%, signal=55%
GO_ALTERNATIVE_MRNA_SPLICING_VIA_SPLICEOSOME	64	-0.493411	-1.818	0	0.0075498	0.852	2282	tags=27%, list=15%, signal=31%
GO_PYRIMIDINE_NUCLEOBASE_METABOLIC_PROCESS	15	-0.6989	-1.81191	0.00823045	0.00811806	0.879	2003	tags=53%, list=14%, signal=62%
GO_REGULATION_OF_MORPHOGENESIS_OF_AN_EPITHELIUM	141	-0.429318	-1.79052	0	0.0104167	0.93	2244	tags=34%, list=15%, signal=40%
GO_CHROMATIN_DISASSEMBLY	15	-0.687331	-1.78792	0.00419287	0.0107076	0.936	1786	tags=47%, list=12%, signal=53%
GO_TRANSCRIPTION_PREINITIATION_COMPLEX_ASSEMBLY	38	-0.54628	-1.78791	0	0.010667	0.936	2513	tags=37%, list=17%, signal=44%
GO_KINETOCHORE_ASSEMBLY	15	-0.695623	-1.7865	0	0.0108193	0.94	2721	tags=60%, list=18%, signal=73%
GO_MULTI_ORGANISM_LOCALIZATION	57	-0.502837	-1.78355	0	0.0111088	0.943	3501	tags=58%, list=24%, signal=76%
GO_RESPONSE_TO_GAMMA_RADIATION	45	-0.526785	-1.7785	0	0.0118054	0.956	1904	tags=36%, list=13%, signal=41%
GO_NEURONAL_STEM_CELL_POPULATION_MAINTENANCE	16	-0.675769	-1.77764	0.00663717	0.0118486	0.957	1126	tags=38%, list=8%, signal=41%
GO_DNA_SYNTHESIS_INVOLVED_IN_DNA_REPAIR	46	-0.52694	-1.77684	0.00244499	0.0119342	0.959	2030	tags=48%, list=14%, signal=55%
GO_POSITIVE_REGULATION_OF_TELOMERASE_ACTIVITY	32	-0.569525	-1.77665	0	0.0119256	0.959	1673	tags=44%, list=11%, signal=49%
GO_RNA_PHOSPHODIESTER_BOND_HYDROLYSIS_ENDONUCLEOLYTIC	57	-0.499536	-1.77568	0	0.0119719	0.959	3374	tags=51%, list=23%, signal=66%
GO_TRANSLATIONAL_ELONGATION	117	-0.439973	-1.77507	0	0.0120095	0.96	2950	tags=44%, list=20%, signal=55%
GO_ESTABLISHMENT_OF_PROTEIN_LOCALIZATION_TO_MITOCHONDRIAL_MEMBRANE	16	-0.6767	-1.77421	0.00407332	0.0120667	0.961	3513	tags=75%, list=24%, signal=98%
GO_POSITIVE_REGULATION_OF_RESPONSE_TO_BIOTIC_STIMULUS	256	-0.401957	-1.77196	0	0.0123754	0.966	2306	tags=29%, list=16%, signal=34%
GO_SIGNAL_TRANSDUCTION_INVOLVED_IN_CELL_CYCLE_CHECKPOINT	67	-0.488835	-1.76633	0	0.013147	0.976	1863	tags=28%, list=13%, signal=32%
GO_MITOCHONDRIAL_ELECTRON_TRANSPORT_NADH_TO_UBIQUINONE	45	-0.511154	-1.76473	0.002457	0.0132991	0.978	3765	tags=60%, list=25%, signal=80%
GO_BINDING_OF_SPERM_TO_ZONA_PELLUCIDA	17	-0.661657	-1.76449	0.00422833	0.0132931	0.979	812	tags=47%, list=5%, signal=50%
GO_SOMATIC_DIVERSIFICATION_OF_IMMUNE_RECEPTORS_VIA_SOMATIC_MUTATION	16	-0.654989	-1.76192	0.00833333	0.0136031	0.979	2435	tags=44%, list=16%, signal=52%
GO_AEROBIC_ELECTRON_TRANSPORT_CHAIN	15	-0.662971	-1.76013	0.00680272	0.013862	0.979	2069	tags=60%, list=14%, signal=70%
GO_REGULATION_OF_TELOMERASE_ACTIVITY	41	-0.522201	-1.75782	0	0.0141798	0.982	1673	tags=41%, list=11%, signal=47%
GO_CYTOKINESIS	127	-0.436259	-1.75735	0	0.0142205	0.983	1608	tags=31%, list=11%, signal=35%
GO_NADH_DEHYDROGENASE_COMPLEX_ASSEMBLY	57	-0.50012	-1.75536	0	0.0144553	0.985	4082	tags=60%, list=28%, signal=82%
GO_PYRIMIDINE_DEOXYRIBONUCLEOTIDE_METABOLIC_PROCESS	19	-0.639917	-1.75404	0.00649351	0.0145884	0.985	1223	tags=26%, list=8%, signal=29%
GO_POSITIVE_REGULATION_OF_CELL_CYCLE_PHASE_TRANSITION	80	-0.465746	-1.75326	0	0.0146531	0.985	2927	tags=41%, list=20%, signal=51%
GO_PROTEIN_FOLDING	176	-0.411319	-1.75199	0	0.014769	0.986	2798	tags=36%, list=19%, signal=44%
GO_DEOXYRIBONUCLEOTIDE_METABOLIC_PROCESS	34	-0.554716	-1.75068	0.00255102	0.0149258	0.986	3693	tags=44%, list=25%, signal=59%
GO_PROTEIN_DNA_COMPLEX_DISASSEMBLY	16	-0.647785	-1.74864	0.00811359	0.0152163	0.986	1786	tags=44%, list=12%, signal=50%
GO_SPLICEOSOMAL_COMPLEX_ASSEMBLY	48	-0.504533	-1.7481	0.00678733	0.0152554	0.986	3279	tags=46%, list=22%, signal=59%
GO_ELECTRON_TRANSPORT_CHAIN	151	-0.421783	-1.74606	0	0.0155181	0.986	3587	tags=50%, list=24%, signal=65%
GO_RIBONUCLEOSIDE_MONOPHOSPHATE_METABOLIC_PROCESS	42	-0.526716	-1.74477	0	0.0156732	0.987	2733	tags=48%, list=19%, signal=58%
GO_HISTONE_H3_K4_METHYLATION	44	-0.514223	-1.74404	0	0.0157757	0.987	4035	tags=52%, list=27%, signal=72%
GO_MITOTIC_SISTER_CHROMATID_COHESION	21	-0.606222	-1.74297	0.00879121	0.0159031	0.989	1637	tags=43%, list=11%, signal=48%
GO_POSITIVE_REGULATION_OF_CYTOKINESIS	25	-0.590736	-1.73896	0.00464037	0.0165168	0.99	1583	tags=40%, list=11%, signal=45%
GO_INSULIN_LIKE_GROWTH_FACTOR_RECEPTOR_SIGNALING_PATHWAY	22	-0.597961	-1.73703	0.00448431	0.0168032	0.99	538	tags=27%, list=4%, signal=28%
GO_REGULATION_OF_UBIQUITIN_PROTEIN_LIGASE_ACTIVITY	20	-0.631784	-1.73451	0.00678733	0.0171413	0.99	1791	tags=45%, list=12%, signal=51%
GO_REGULATION_OF_HISTONE_H3_K4_METHYLATION	23	-0.594744	-1.73335	0.00444444	0.0172902	0.99	4035	tags=65%, list=27%, signal=90%
GO_G1_DNA_DAMAGE_CHECKPOINT	61	-0.482993	-1.73227	0	0.0174568	0.991	1863	tags=28%, list=13%, signal=32%
GO_RNA_POLYMERASE_II_PREINITIATION_COMPLEX_ASSEMBLY	26	-0.577043	-1.73189	0.00886918	0.0174806	0.991	2513	tags=35%, list=17%, signal=42%
GO_REGULATION_OF_TRANSCRIPTION_INITIATION_FROM_RNA_POLYMERASE_II_PROMOTER	25	-0.587355	-1.73088	0.00224719	0.0176561	0.992	2297	tags=36%, list=16%, signal=43%
GO_POSITIVE_REGULATION_OF_MULTI_ORGANISM_PROCESS	370	-0.374352	-1.73049	0	0.017668	0.992	2306	tags=28%, list=16%, signal=32%
GO_POSITIVE_REGULATION_OF_CELL_CYCLE_PROCESS	231	-0.39118	-1.72536	0	0.0184761	0.994	2967	tags=36%, list=20%, signal=44%
GO_CILIARY_BASAL_BODY_PLASMA_MEMBRANE_DOCKING	89	-0.445732	-1.72413	0	0.0186434	0.994	3320	tags=43%, list=22%, signal=55%
GO_RIBOSE_PHOSPHATE_BIOSYNTHETIC_PROCESS	150	-0.405555	-1.72252	0	0.0189152	0.994	2385	tags=39%, list=16%, signal=46%
GO_NUCLEOSIDE_METABOLIC_PROCESS	81	-0.450866	-1.72208	0	0.0189712	0.994	2686	tags=35%, list=18%, signal=42%
GO_TRANSCRIPTION_ELONGATION_FROM_RNA_POLYMERASE_II_PROMOTER	73	-0.457065	-1.71993	0	0.0193584	0.995	3175	tags=41%, list=22%, signal=52%
GO_NIK_NF_KAPPAB_SIGNALING	120	-0.429238	-1.71735	0	0.0198043	0.996	2217	tags=33%, list=15%, signal=38%
GO_POSITIVE_REGULATION_OF_TRANSCRIPTION_ELONGATION_FROM_RNA_POLYMERASE_II_PROMOTER	17	-0.650448	-1.71431	0.00684931	0.0203807	0.997	3175	tags=59%, list=22%, signal=75%
GO_PROTEIN_CONTAINING_COMPLEX_LOCALIZATION	246	-0.387854	-1.71399	0	0.0203864	0.997	3270	tags=38%, list=22%, signal=48%
GO_CHROMATIN_REMODELING	130	-0.423187	-1.71203	0	0.0207804	0.998	2495	tags=35%, list=17%, signal=42%
GO_PROTEIN_SUMOYLATION	68	-0.47352	-1.70986	0	0.0211792	0.998	3501	tags=53%, list=24%, signal=69%
GO_REGULATION_OF_DNA_TEMPLATED_TRANSCRIPTION_IN_RESPONSE_TO_STRESS	99	-0.438683	-1.706	0	0.0221188	0.998	2217	tags=39%, list=15%, signal=46%
GO_SNRNA_3_END_PROCESSING	18	-0.615887	-1.70557	0.00458716	0.0221775	0.998	3571	tags=67%, list=24%, signal=88%
GO_RIBOSOMAL_LARGE_SUBUNIT_ASSEMBLY	25	-0.581368	-1.70535	0	0.0221542	0.998	4014	tags=64%, list=27%, signal=88%
GO_NEGATIVE_REGULATION_OF_CHROMATIN_ORGANIZATION	40	-0.50713	-1.7047	0.00707547	0.0222454	0.999	3500	tags=45%, list=24%, signal=59%
GO_NEGATIVE_REGULATION_OF_RNA_CATABOLIC_PROCESS	51	-0.491922	-1.70434	0.00501253	0.0222556	0.999	1799	tags=37%, list=12%, signal=42%
GO_STEM_CELL_DIFFERENTIATION	177	-0.391637	-1.70425	0	0.0222122	0.999	1434	tags=26%, list=10%, signal=28%
GO_SNRNA_METABOLIC_PROCESS	32	-0.548898	-1.70415	0	0.0221786	0.999	2851	tags=47%, list=19%, signal=58%
GO_MICROTUBULE_CYTOSKELETON_ORGANIZATION	464	-0.357709	-1.7029	0	0.022378	0.999	2094	tags=25%, list=14%, signal=29%
GO_POSITIVE_REGULATION_OF_TYPE_I_INTERFERON_PRODUCTION	61	-0.468598	-1.7024	0.0025641	0.0224241	0.999	2276	tags=33%, list=15%, signal=39%
GO_PROTEIN_TRANSMEMBRANE_IMPORT_INTO_INTRACELLULAR_ORGANELLE	33	-0.531003	-1.70099	0.00904977	0.0226913	0.999	1674	tags=27%, list=11%, signal=31%
GO_REGULATION_OF_INTRINSIC_APOPTOTIC_SIGNALING_PATHWAY_BY_P53_CLASS_MEDIATOR	22	-0.60236	-1.70001	0.01373	0.0228256	0.999	3989	tags=64%, list=27%, signal=87%
GO_RESPONSE_TO_ACTIVITY	40	-0.509877	-1.6996	0.00503778	0.0228829	0.999	1540	tags=30%, list=10%, signal=33%
GO_REGULATION_OF_CELL_MATURATION	15	-0.64411	-1.69887	0.0039604	0.0229855	0.999	2350	tags=40%, list=16%, signal=48%
GO_GLYCOSYL_COMPOUND_METABOLIC_PROCESS	102	-0.434889	-1.69725	0	0.0232582	0.999	2686	tags=32%, list=18%, signal=39%
GO_RIBONUCLEOSIDE_MONOPHOSPHATE_BIOSYNTHETIC_PROCESS	27	-0.55649	-1.6969	0.00444444	0.0232559	0.999	2003	tags=52%, list=14%, signal=60%
GO_RESPONSE_TO_INTERLEUKIN_1	142	-0.415379	-1.69544	0	0.0234843	0.999	808	tags=23%, list=5%, signal=24%
GO_NAD_METABOLIC_PROCESS	39	-0.524063	-1.69404	0.00728155	0.0236522	0.999	1727	tags=33%, list=12%, signal=38%
GO_ANATOMICAL_STRUCTURE_HOMEOSTASIS	307	-0.373072	-1.69343	0	0.0237411	0.999	1496	tags=25%, list=10%, signal=28%
GO_REGULATION_OF_RNA_SPLICING	114	-0.425982	-1.69302	0	0.023782	0.999	1308	tags=22%, list=9%, signal=24%
GO_CELL_COMMUNICATION_BY_ELECTRICAL_COUPLING	18	-0.641914	-1.69226	0.00675676	0.0238638	0.999	1862	tags=67%, list=13%, signal=76%
GO_PYRIMIDINE_NUCLEOSIDE_TRIPHOSPHATE_METABOLIC_PROCESS	18	-0.612992	-1.69085	0.00904977	0.0241508	0.999	2577	tags=39%, list=17%, signal=47%
GO_KILLING_OF_CELLS_OF_OTHER_ORGANISM	16	-0.632381	-1.69008	0.00865801	0.0242916	0.999	2365	tags=44%, list=16%, signal=52%
GO_DNA_TEMPLATED_TRANSCRIPTION_INITIATION	195	-0.391911	-1.68936	0	0.0243138	0.999	3428	tags=36%, list=23%, signal=47%
GO_DNA_LIGATION	17	-0.619637	-1.68376	0.0155902	0.0254686	0.999	2928	tags=47%, list=20%, signal=59%
GO_TERMINATION_OF_RNA_POLYMERASE_I_TRANSCRIPTION	27	-0.560227	-1.68255	0.00638298	0.0256684	0.999	3861	tags=52%, list=26%, signal=70%
GO_POSITIVE_REGULATION_OF_CYTOSOLIC_CALCIUM_ION_CONCENTRATION_INVOLVED_IN_PHOSPHOLIPASE_C_ACTIVATING_G_PROTEIN_COUPLED_SIGNALING_PATHWAY	18	-0.618634	-1.6796	0.0150862	0.026435	0.999	136	tags=17%, list=1%, signal=17%
GO_CELLULAR_PROTEIN_COMPLEX_DISASSEMBLY	185	-0.393161	-1.67938	0	0.0263911	0.999	2682	tags=36%, list=18%, signal=43%
GO_PURINE_NUCLEOSIDE_BIOSYNTHETIC_PROCESS	17	-0.623022	-1.67569	0.0192719	0.0271623	1	4080	tags=71%, list=28%, signal=97%
GO_REGULATION_OF_DNA_TEMPLATED_TRANSCRIPTION_ELONGATION	44	-0.493574	-1.67399	0.00464037	0.0275631	1	3175	tags=45%, list=22%, signal=58%
GO_MITOCHONDRIAL_CALCIUM_ION_TRANSMEMBRANE_TRANSPORT	22	-0.579078	-1.67061	0.0105263	0.0284402	1	2724	tags=50%, list=18%, signal=61%
GO_POST_TRANSLATIONAL_PROTEIN_MODIFICATION	290	-0.36691	-1.66801	0	0.0290782	1	2261	tags=29%, list=15%, signal=33%
GO_MITOCHONDRIAL_RESPIRATORY_CHAIN_COMPLEX_ASSEMBLY	83	-0.441463	-1.66675	0	0.0294285	1	4082	tags=55%, list=28%, signal=76%
GO_RESOLUTION_OF_MEIOTIC_RECOMBINATION_INTERMEDIATES	15	-0.634731	-1.6651	0.0129032	0.0297773	1	1323	tags=40%, list=9%, signal=44%
GO_NCRNA_CATABOLIC_PROCESS	27	-0.542694	-1.66334	0.0141509	0.0300967	1	4872	tags=70%, list=33%, signal=105%
GO_REGULATION_OF_TRANSCRIPTION_ELONGATION_FROM_RNA_POLYMERASE_II_PROMOTER	28	-0.545062	-1.66326	0.00457666	0.0300339	1	3175	tags=54%, list=22%, signal=68%
GO_POSITIVE_REGULATION_OF_DNA_REPLICATION	31	-0.530576	-1.65983	0.020316	0.0309727	1	3204	tags=55%, list=22%, signal=70%
GO_TRANSLESION_SYNTHESIS	40	-0.496278	-1.65969	0.00238663	0.0309229	1	2273	tags=50%, list=15%, signal=59%
GO_MRNA_3_END_PROCESSING	89	-0.426021	-1.65863	0	0.0310942	1	3315	tags=45%, list=22%, signal=58%
GO_DNA_DEMETHYLATION	20	-0.586659	-1.65702	0.0152174	0.0314784	1	2620	tags=40%, list=18%, signal=49%
GO_POSITIVE_REGULATION_OF_PROTEIN_CONTAINING_COMPLEX_DISASSEMBLY	30	-0.523332	-1.65688	0.00888889	0.0314577	1	685	tags=23%, list=5%, signal=24%
GO_MITOCHONDRIAL_TRANSMEMBRANE_TRANSPORT	84	-0.429308	-1.65609	0	0.0316223	1	2876	tags=42%, list=19%, signal=51%
GO_GENERATION_OF_PRECURSOR_METABOLITES_AND_ENERGY	414	-0.352618	-1.65396	0	0.0321166	1	2472	tags=34%, list=17%, signal=39%
GO_MITOCHONDRIAL_RNA_PROCESSING	15	-0.632768	-1.65187	0.018595	0.0326727	1	1181	tags=33%, list=8%, signal=36%
GO_REGULATION_OF_EXIT_FROM_MITOSIS	15	-0.635743	-1.65134	0.0123967	0.0327659	1	2665	tags=47%, list=18%, signal=57%
GO_PROTEIN_IMPORT_INTO_MITOCHONDRIAL_MATRIX	18	-0.60508	-1.64829	0.0226757	0.0335831	1	1674	tags=39%, list=11%, signal=44%
GO_POSITIVE_REGULATION_OF_VIRAL_TRANSCRIPTION	36	-0.506934	-1.64519	0	0.0344769	1	3100	tags=47%, list=21%, signal=60%
GO_PEPTIDYL_LYSINE_METHYLATION	102	-0.417072	-1.64262	0	0.0352823	1	4035	tags=45%, list=27%, signal=62%
GO_COLLAGEN_FIBRIL_ORGANIZATION	34	-0.517662	-1.64246	0.0116822	0.0352166	1	4090	tags=53%, list=28%, signal=73%
GO_MRNA_CIS_SPLICING_VIA_SPLICEOSOME	29	-0.542918	-1.64043	0.00985222	0.035721	1	2609	tags=38%, list=18%, signal=46%
GO_ESTABLISHMENT_OF_PROTEIN_LOCALIZATION_TO_ORGANELLE	478	-0.34603	-1.63922	0	0.0359105	1	3847	tags=40%, list=26%, signal=52%
GO_MITOTIC_CYTOKINESIS	60	-0.455282	-1.63805	0.00486618	0.0361756	1	1492	tags=32%, list=10%, signal=35%
GO_HOMOLOGOUS_RECOMBINATION	42	-0.492896	-1.63712	0.0100756	0.0363718	1	1901	tags=29%, list=13%, signal=33%
GO_SPERM_EGG_RECOGNITION	25	-0.548268	-1.63622	0.0114943	0.0365586	1	1266	tags=36%, list=9%, signal=39%
GO_MITOCHONDRIAL_RNA_METABOLIC_PROCESS	39	-0.500275	-1.63605	0.00699301	0.0365076	1	2293	tags=41%, list=16%, signal=48%
GO_REGULATION_OF_HEART_MORPHOGENESIS	30	-0.517778	-1.63382	0.0111607	0.0371472	1	1165	tags=27%, list=8%, signal=29%
GO_REGULATION_OF_CIRCADIAN_RHYTHM	82	-0.430227	-1.63283	0.00269542	0.0374038	1	2314	tags=37%, list=16%, signal=43%
GO_REGULATION_OF_SISTER_CHROMATID_COHESION	18	-0.610147	-1.63174	0.0156951	0.0377383	1	411	tags=28%, list=3%, signal=29%
GO_SNRNA_PROCESSING	23	-0.562211	-1.62957	0.00204918	0.0384227	1	3571	tags=52%, list=24%, signal=69%
GO_RIBOSOMAL_SMALL_SUBUNIT_ASSEMBLY	16	-0.613459	-1.6273	0.017316	0.039113	1	2797	tags=56%, list=19%, signal=69%
GO_PROTEIN_INSERTION_INTO_MITOCHONDRIAL_MEMBRANE	42	-0.496009	-1.62604	0.00514139	0.0393964	1	2681	tags=45%, list=18%, signal=55%
GO_PROTEIN_INSERTION_INTO_MEMBRANE	48	-0.471167	-1.62562	0.0149626	0.0394072	1	2681	tags=42%, list=18%, signal=51%
GO_RHODOPSIN_MEDIATED_SIGNALING_PATHWAY	16	-0.630913	-1.6246	0.0157658	0.0396657	1	2608	tags=56%, list=18%, signal=68%
GO_ASPARTATE_FAMILY_AMINO_ACID_CATABOLIC_PROCESS	18	-0.600865	-1.62454	0.0172786	0.0395819	1	2760	tags=44%, list=19%, signal=55%
GO_G0_TO_G1_TRANSITION	39	-0.487609	-1.62428	0.00970874	0.039541	1	3511	tags=51%, list=24%, signal=67%
GO_CANONICAL_WNT_SIGNALING_PATHWAY	258	-0.36313	-1.62321	0	0.039805	1	2217	tags=26%, list=15%, signal=30%
GO_REGULATION_OF_CELL_DIVISION	117	-0.399403	-1.61944	0	0.0410457	1	1608	tags=30%, list=11%, signal=33%
GO_NUCLEOBASE_CONTAINING_SMALL_MOLECULE_INTERCONVERSION	25	-0.545299	-1.61863	0.0152838	0.0412209	1	1223	tags=28%, list=8%, signal=30%
GO_CHROMATIN_ORGANIZATION_INVOLVED_IN_REGULATION_OF_TRANSCRIPTION	68	-0.444835	-1.61638	0.00505051	0.0419461	1	2792	tags=38%, list=19%, signal=47%
GO_DNA_MODIFICATION	82	-0.431508	-1.6153	0	0.0421736	1	2967	tags=39%, list=20%, signal=49%
GO_POSITIVE_REGULATION_OF_CHONDROCYTE_DIFFERENTIATION	18	-0.586894	-1.61407	0.0191388	0.0425092	1	614	tags=28%, list=4%, signal=29%
GO_RESPONSE_TO_HEAT	144	-0.385323	-1.60966	0	0.0441083	1	2254	tags=35%, list=15%, signal=41%
GO_NEGATIVE_REGULATION_OF_GENE_EXPRESSION_EPIGENETIC	71	-0.435646	-1.60935	0.00503778	0.0440818	1	2792	tags=38%, list=19%, signal=47%
GO_TRANSCRIPTION_INITIATION_FROM_RNA_POLYMERASE_II_PROMOTER	153	-0.383537	-1.606	0	0.0452947	1	3409	tags=33%, list=23%, signal=43%
GO_BLASTOCYST_DEVELOPMENT	76	-0.429738	-1.60501	0.013587	0.0456027	1	2893	tags=36%, list=20%, signal=44%
GO_MITOTIC_DNA_INTEGRITY_CHECKPOINT	97	-0.41034	-1.60405	0.00569801	0.0458277	1	1669	tags=28%, list=11%, signal=31%
GO_NUCLEOBASE_CONTAINING_SMALL_MOLECULE_BIOSYNTHETIC_PROCESS	87	-0.416274	-1.6033	0.0027248	0.0459586	1	3440	tags=40%, list=23%, signal=52%
GO_POSITIVE_REGULATION_OF_CHROMOSOME_ORGANIZATION	151	-0.373528	-1.59795	0	0.0479359	1	2638	tags=34%, list=18%, signal=41%
GO_REGULATION_OF_CELLULAR_RESPIRATION	20	-0.561152	-1.59606	0.0192308	0.048642	1	1687	tags=45%, list=11%, signal=51%
GO_CENTROSOME_DUPLICATION	55	-0.442956	-1.59511	0.007109	0.0489447	1	3233	tags=47%, list=22%, signal=60%
GO_TRANSCRIPTION_BY_RNA_POLYMERASE_I	56	-0.449471	-1.59374	0.00724638	0.0494257	1	3138	tags=46%, list=21%, signal=59%
GO_SIGNAL_TRANSDUCTION_BY_P53_CLASS_MEDIATOR	234	-0.358718	-1.59357	0	0.0493561	1	1904	tags=28%, list=13%, signal=31%
GO_POSITIVE_REGULATION_OF_MITOTIC_CELL_CYCLE	126	-0.400364	-1.59285	0.00615385	0.0495106	1	1289	tags=25%, list=9%, signal=27%
GO_ESTABLISHMENT_OF_MITOTIC_SPINDLE_LOCALIZATION	33	-0.514889	-1.59176	0.0158371	0.0498488	1	1147	tags=30%, list=8%, signal=33%
GO_PURINE_CONTAINING_COMPOUND_BIOSYNTHETIC_PROCESS	156	-0.379698	-1.59125	0	0.0499128	1	2385	tags=38%, list=16%, signal=45%
GO_POSITIVE_REGULATION_OF_INTERFERON_ALPHA_PRODUCTION	15	-0.59302	-1.59043	0.0392157	0.0501167	1	193	tags=20%, list=1%, signal=20%
GO_NEGATIVE_REGULATION_OF_HISTONE_MODIFICATION	33	-0.504356	-1.58772	0.0165485	0.0511447	1	3289	tags=42%, list=22%, signal=54%
GO_METHYLATION	287	-0.351958	-1.58514	0	0.0522147	1	3489	tags=34%, list=24%, signal=44%
GO_RESPONSE_TO_MORPHINE	20	-0.573967	-1.58401	0.02331	0.0525795	1	3431	tags=55%, list=23%, signal=72%
GO_REGULATION_OF_INTRINSIC_APOPTOTIC_SIGNALING_PATHWAY_IN_RESPONSE_TO_DNA_DAMAGE	30	-0.504933	-1.58373	0.0193237	0.0525996	1	3359	tags=47%, list=23%, signal=60%
GO_ANION_HOMEOSTASIS	36	-0.490376	-1.58364	0.0161663	0.0525104	1	1889	tags=22%, list=13%, signal=25%
GO_POSITIVE_REGULATION_OF_DNA_TEMPLATED_TRANSCRIPTION_ELONGATION	27	-0.523863	-1.58355	0.0214133	0.0524189	1	2668	tags=41%, list=18%, signal=50%
GO_CELLULAR_COMPONENT_DISASSEMBLY_INVOLVED_IN_EXECUTION_PHASE_OF_APOPTOSIS	26	-0.523837	-1.58292	0.0224215	0.052536	1	1725	tags=31%, list=12%, signal=35%
GO_HYDROGEN_PEROXIDE_CATABOLIC_PROCESS	15	-0.606939	-1.58218	0.0344828	0.052736	1	800	tags=33%, list=5%, signal=35%
GO_PROTEIN_REFOLDING	25	-0.528176	-1.57877	0.0309524	0.0541665	1	2200	tags=36%, list=15%, signal=42%
GO_POSITIVE_REGULATION_OF_CELL_CYCLE	300	-0.350584	-1.57832	0	0.0542371	1	2997	tags=32%, list=20%, signal=40%
GO_MITOCHONDRIAL_CALCIUM_ION_HOMEOSTASIS	22	-0.544986	-1.57753	0.0220751	0.0544429	1	898	tags=27%, list=6%, signal=29%
GO_TRANSCRIPTION_ELONGATION_FROM_RNA_POLYMERASE_I_PROMOTER	26	-0.525956	-1.57542	0.013544	0.0552904	1	3100	tags=42%, list=21%, signal=53%
GO_LIVER_REGENERATION	22	-0.546148	-1.57476	0.0353201	0.055446	1	1394	tags=32%, list=9%, signal=35%
GO_NEGATIVE_REGULATION_OF_TELOMERE_MAINTENANCE	29	-0.505341	-1.57385	0.00894855	0.0557028	1	3490	tags=52%, list=24%, signal=68%
GO_GLYCOLYTIC_PROCESS_THROUGH_FRUCTOSE_6_PHOSPHATE	22	-0.541468	-1.57241	0.0334076	0.0562033	1	1536	tags=41%, list=10%, signal=46%
GO_DNA_METHYLATION_OR_DEMETHYLATION	63	-0.428383	-1.57234	0.0074813	0.0561002	1	2967	tags=40%, list=20%, signal=49%
GO_REGULATION_OF_WNT_SIGNALING_PATHWAY	280	-0.349981	-1.57168	0	0.0562753	1	2544	tags=29%, list=17%, signal=34%
GO_DICARBOXYLIC_ACID_METABOLIC_PROCESS	73	-0.42155	-1.57148	0.00806452	0.0562477	1	2229	tags=34%, list=15%, signal=40%
GO_ANOIKIS	30	-0.511968	-1.56869	0.0215311	0.0573753	1	1991	tags=30%, list=13%, signal=35%
GO_CELLULAR_RESPONSE_TO_GAMMA_RADIATION	24	-0.527772	-1.56634	0.0244444	0.0583697	1	1904	tags=38%, list=13%, signal=43%
GO_CELLULAR_RESPONSE_TO_GLUCAGON_STIMULUS	17	-0.573343	-1.56628	0.0204499	0.058257	1	2306	tags=35%, list=16%, signal=42%
GO_RESPONSE_TO_UV	116	-0.394781	-1.56606	0	0.0582389	1	2845	tags=33%, list=19%, signal=40%
GO_PEPTIDYL_LYSINE_TRIMETHYLATION	38	-0.478025	-1.56475	0.022779	0.0587324	1	4035	tags=53%, list=27%, signal=72%
GO_MICROTUBULE_ORGANIZING_CENTER_ORGANIZATION	114	-0.384365	-1.56411	0.00552486	0.0588757	1	3320	tags=39%, list=22%, signal=51%
GO_PEPTIDYL_LYSINE_MODIFICATION	322	-0.344962	-1.56309	0	0.0592254	1	3501	tags=38%, list=24%, signal=48%
GO_NEURAL_NUCLEUS_DEVELOPMENT	40	-0.481803	-1.56204	0.0171149	0.0596125	1	2547	tags=40%, list=17%, signal=48%
GO_TRNA_MODIFICATION	81	-0.412479	-1.56143	0.0026455	0.0597319	1	4882	tags=49%, list=33%, signal=73%
GO_PROTEIN_TRANSMEMBRANE_TRANSPORT	55	-0.443313	-1.5599	0.00738916	0.0603535	1	1674	tags=20%, list=11%, signal=22%
GO_REGULATION_OF_ANION_TRANSMEMBRANE_TRANSPORT	20	-0.554007	-1.55869	0.0339703	0.0607931	1	1509	tags=45%, list=10%, signal=50%
GO_ANIMAL_ORGAN_REGENERATION	55	-0.446017	-1.55796	0.008	0.0610242	1	2231	tags=38%, list=15%, signal=45%
GO_OOCYTE_MATURATION	17	-0.582481	-1.55654	0.0311804	0.0616287	1	1289	tags=35%, list=9%, signal=39%
GO_NEGATIVE_REGULATION_OF_INTRINSIC_APOPTOTIC_SIGNALING_PATHWAY	77	-0.412534	-1.55578	0.00518135	0.0618623	1	2433	tags=36%, list=16%, signal=43%
GO_POSITIVE_REGULATION_OF_NEURAL_PRECURSOR_CELL_PROLIFERATION	33	-0.479306	-1.55261	0.0190931	0.0632778	1	2216	tags=36%, list=15%, signal=43%
GO_POSITIVE_REGULATION_OF_GENE_EXPRESSION_EPIGENETIC	47	-0.454507	-1.551	0.0126904	0.0639285	1	3100	tags=47%, list=21%, signal=59%
GO_HISTONE_METHYLATION	106	-0.392562	-1.54954	0.0027027	0.064431	1	4035	tags=46%, list=27%, signal=63%
GO_MRNA_MODIFICATION	21	-0.537306	-1.54953	0.0292793	0.0642839	1	5374	tags=76%, list=36%, signal=120%
GO_POSITIVE_REGULATION_OF_DNA_REPAIR	60	-0.423462	-1.54903	0.0152284	0.0643676	1	1332	tags=28%, list=9%, signal=31%
GO_POSITIVE_REGULATION_OF_REPRODUCTIVE_PROCESS	49	-0.44714	-1.5475	0.0192771	0.0649803	1	612	tags=16%, list=4%, signal=17%
GO_PYRIMIDINE_CONTAINING_COMPOUND_METABOLIC_PROCESS	79	-0.413012	-1.54485	0.00266667	0.066219	1	3025	tags=32%, list=20%, signal=40%
GO_POSITIVE_REGULATION_OF_DEFENSE_RESPONSE	317	-0.333573	-1.54437	0	0.0663424	1	2306	tags=27%, list=16%, signal=31%
GO_PRODUCTION_OF_SMALL_RNA_INVOLVED_IN_GENE_SILENCING_BY_RNA	43	-0.46337	-1.54301	0.0174564	0.066902	1	3390	tags=40%, list=23%, signal=51%
GO_SIGNAL_TRANSDUCTION_IN_RESPONSE_TO_DNA_DAMAGE	118	-0.384151	-1.54073	0	0.0680683	1	1904	tags=27%, list=13%, signal=31%
GO_POSITIVE_REGULATION_OF_MRNA_METABOLIC_PROCESS	66	-0.427161	-1.54034	0.00542005	0.0680966	1	2594	tags=32%, list=18%, signal=38%
GO_NEGATIVE_REGULATION_OF_DNA_DEPENDENT_DNA_REPLICATION	18	-0.563888	-1.53862	0.0403397	0.0688442	1	1942	tags=33%, list=13%, signal=38%
GO_REGULATION_OF_NEURAL_PRECURSOR_CELL_PROLIFERATION	57	-0.426833	-1.53855	0.00959233	0.0687093	1	2267	tags=32%, list=15%, signal=37%
GO_REGULATION_OF_RENAL_SYSTEM_PROCESS	18	-0.567677	-1.53705	0.02746	0.0692951	1	2216	tags=33%, list=15%, signal=39%
GO_RESPONSE_TO_ETHANOL	80	-0.406899	-1.53645	0.0100503	0.0694336	1	2002	tags=29%, list=14%, signal=33%
GO_PROTEIN_HETEROTETRAMERIZATION	21	-0.545307	-1.53576	0.035865	0.0696432	1	3511	tags=57%, list=24%, signal=75%
GO_CELLULAR_RESPONSE_TO_LIGHT_STIMULUS	90	-0.396833	-1.53525	0.00273224	0.0697888	1	2638	tags=34%, list=18%, signal=42%
GO_REGULATION_OF_RESPONSE_TO_DNA_DAMAGE_STIMULUS	187	-0.361549	-1.53156	0.00323625	0.0716158	1	2638	tags=32%, list=18%, signal=38%
GO_THYMUS_DEVELOPMENT	36	-0.466801	-1.53111	0.0375587	0.0717307	1	3582	tags=42%, list=24%, signal=55%
GO_MITOCHONDRIAL_TRANSPORT	216	-0.353494	-1.53038	0.00327869	0.0720173	1	2724	tags=34%, list=18%, signal=41%
GO_POSITIVE_REGULATION_OF_TRANSCRIPTION_INITIATION_FROM_RNA_POLYMERASE_II_PROMOTER	18	-0.5646	-1.52882	0.0355556	0.0727392	1	877	tags=28%, list=6%, signal=29%
GO_GLYCOSYL_COMPOUND_BIOSYNTHETIC_PROCESS	36	-0.477312	-1.52839	0.0311804	0.0727961	1	2686	tags=42%, list=18%, signal=51%
GO_NUCLEOSIDE_PHOSPHATE_BIOSYNTHETIC_PROCESS	217	-0.347265	-1.52804	0	0.0728181	1	2385	tags=32%, list=16%, signal=38%
GO_REGULATION_OF_OXIDATIVE_STRESS_INDUCED_INTRINSIC_APOPTOTIC_SIGNALING_PATHWAY	23	-0.53522	-1.52802	0.022831	0.0726613	1	855	tags=26%, list=6%, signal=28%
GO_MICROVILLUS_ORGANIZATION	21	-0.535867	-1.52704	0.0366133	0.0730118	1	1770	tags=33%, list=12%, signal=38%
GO_SYNAPSIS	29	-0.495364	-1.52662	0.0343249	0.0730991	1	2435	tags=28%, list=16%, signal=33%
GO_MACROMOLECULE_METHYLATION	241	-0.34706	-1.52648	0	0.0730241	1	3371	tags=34%, list=23%, signal=43%
GO_EXIT_FROM_MITOSIS	27	-0.507224	-1.52621	0.0189125	0.0730056	1	1949	tags=33%, list=13%, signal=38%
GO_T_CELL_RECEPTOR_SIGNALING_PATHWAY	139	-0.36745	-1.52563	0	0.0731709	1	2217	tags=31%, list=15%, signal=36%
GO_NEGATIVE_REGULATION_OF_TELOMERE_MAINTENANCE_VIA_TELOMERE_LENGTHENING	21	-0.536831	-1.52294	0.0426439	0.0746154	1	3490	tags=57%, list=24%, signal=75%
GO_REGULATION_OF_DNA_TEMPLATED_TRANSCRIPTION_INITIATION	33	-0.476833	-1.52218	0.0292793	0.0748433	1	1285	tags=24%, list=9%, signal=26%
GO_PURINE_NUCLEOSIDE_METABOLIC_PROCESS	48	-0.440895	-1.52214	0.0120773	0.074694	1	2686	tags=35%, list=18%, signal=43%
GO_REGULATION_OF_DNA_METHYLATION	15	-0.584328	-1.52136	0.0574468	0.0749817	1	1394	tags=40%, list=9%, signal=44%
GO_POSITIVE_REGULATION_OF_STEROL_TRANSPORT	19	-0.551575	-1.52049	0.0313152	0.0752814	1	244	tags=16%, list=2%, signal=16%
GO_GLUTAMATE_METABOLIC_PROCESS	22	-0.532799	-1.5202	0.0417582	0.0752608	1	1121	tags=32%, list=8%, signal=34%
GO_PORE_COMPLEX_ASSEMBLY	19	-0.543218	-1.51938	0.055794	0.0756017	1	1728	tags=37%, list=12%, signal=42%
GO_NEGATIVE_REGULATION_OF_INTRINSIC_APOPTOTIC_SIGNALING_PATHWAY_IN_RESPONSE_TO_DNA_DAMAGE	23	-0.527714	-1.51859	0.0301075	0.0758638	1	3359	tags=52%, list=23%, signal=67%
GO_DEFINITIVE_HEMOPOIESIS	15	-0.59213	-1.51819	0.0587002	0.0759334	1	2061	tags=33%, list=14%, signal=39%
GO_EXECUTION_PHASE_OF_APOPTOSIS	54	-0.436349	-1.51789	0.0075188	0.0759341	1	1725	tags=24%, list=12%, signal=27%
GO_CYTOSKELETON_DEPENDENT_CYTOKINESIS	73	-0.409375	-1.51731	0.0207792	0.0761017	1	1492	tags=32%, list=10%, signal=35%
GO_RESPONSE_TO_ELECTRICAL_STIMULUS	29	-0.48541	-1.51621	0.0330969	0.0765599	1	2350	tags=28%, list=16%, signal=33%
GO_RRNA_MODIFICATION	32	-0.484456	-1.51618	0.0382653	0.076408	1	2560	tags=31%, list=17%, signal=38%
GO_RESPONSE_TO_HYPEROXIA	19	-0.554589	-1.51427	0.042735	0.0773023	1	630	tags=26%, list=4%, signal=27%
GO_RESPONSE_TO_TUMOR_CELL	15	-0.581529	-1.51143	0.0439815	0.0787154	1	433	tags=27%, list=3%, signal=27%
GO_DNA_DOUBLE_STRAND_BREAK_PROCESSING	21	-0.535085	-1.51055	0.0479452	0.0790767	1	3648	tags=57%, list=25%, signal=76%
GO_CELLULAR_RESPONSE_TO_FATTY_ACID	39	-0.463961	-1.51021	0.0223325	0.0790934	1	854	tags=21%, list=6%, signal=22%
GO_PROTEIN_METHYLATION	141	-0.369377	-1.50995	0.00287356	0.0790848	1	3489	tags=38%, list=24%, signal=49%
GO_PROTEIN_LOCALIZATION_TO_MITOCHONDRION	122	-0.367391	-1.5095	0.005291	0.0791808	1	2681	tags=36%, list=18%, signal=44%
GO_ASPARTATE_FAMILY_AMINO_ACID_METABOLIC_PROCESS	41	-0.453555	-1.50812	0.0268293	0.079757	1	3247	tags=46%, list=22%, signal=59%
GO_PHOTOTRANSDUCTION	29	-0.493245	-1.50768	0.0308789	0.0798819	1	2758	tags=45%, list=19%, signal=55%
GO_NEGATIVE_REGULATION_OF_INTRINSIC_APOPTOTIC_SIGNALING_PATHWAY_BY_P53_CLASS_MEDIATOR	16	-0.564473	-1.50569	0.0472103	0.0808244	1	3989	tags=63%, list=27%, signal=86%
GO_DEOXYRIBOSE_PHOSPHATE_CATABOLIC_PROCESS	20	-0.536551	-1.50483	0.0394737	0.0811587	1	4080	tags=55%, list=28%, signal=76%
GO_MIRNA_METABOLIC_PROCESS	27	-0.485673	-1.50426	0.0277778	0.0813434	1	3399	tags=41%, list=23%, signal=53%
GO_REGULATION_OF_RESPONSE_TO_BIOTIC_STIMULUS	335	-0.32893	-1.50383	0	0.0814389	1	2306	tags=25%, list=16%, signal=29%
GO_NUCLEOTIDE_EXCISION_REPAIR_DNA_DAMAGE_RECOGNITION	23	-0.512597	-1.50322	0.0457516	0.0816111	1	2030	tags=39%, list=14%, signal=45%
GO_MRNA_SPLICE_SITE_SELECTION	24	-0.513118	-1.50305	0.0476191	0.0815453	1	2645	tags=38%, list=18%, signal=46%
GO_SPINDLE_LOCALIZATION	45	-0.442042	-1.50154	0.0169082	0.082217	1	1283	tags=31%, list=9%, signal=34%
GO_CHONDROCYTE_DIFFERENTIATION_INVOLVED_IN_ENDOCHONDRAL_BONE_MORPHOGENESIS	22	-0.538292	-1.50135	0.0334821	0.0821505	1	2415	tags=45%, list=16%, signal=54%
GO_PTERIDINE_CONTAINING_COMPOUND_BIOSYNTHETIC_PROCESS	15	-0.59608	-1.49958	0.0520362	0.0830641	1	2519	tags=47%, list=17%, signal=56%
GO_NEGATIVE_REGULATION_OF_MUSCLE_TISSUE_DEVELOPMENT	36	-0.463445	-1.49837	0.0289855	0.0836526	1	2244	tags=25%, list=15%, signal=29%
GO_RNA_MODIFICATION	142	-0.362615	-1.49728	0	0.0841499	1	4194	tags=39%, list=28%, signal=54%
GO_REGULATION_OF_DNA_REPAIR	108	-0.380698	-1.49652	0.0057971	0.0844489	1	2164	tags=31%, list=15%, signal=37%
GO_ESTABLISHMENT_OF_CELL_POLARITY	118	-0.370006	-1.49468	0.00862069	0.085384	1	2795	tags=32%, list=19%, signal=39%
GO_POSITIVE_REGULATION_OF_RNA_SPLICING	28	-0.49029	-1.49433	0.0414747	0.0854528	1	1517	tags=36%, list=10%, signal=40%
GO_REGULATION_OF_CELL_CYCLE_G1_S_PHASE_TRANSITION	144	-0.361446	-1.49303	0	0.0861226	1	2573	tags=30%, list=17%, signal=36%
GO_NEGATIVE_REGULATION_OF_HISTONE_METHYLATION	15	-0.580275	-1.49194	0.056962	0.0866077	1	3119	tags=53%, list=21%, signal=68%
GO_GLUCOSE_CATABOLIC_PROCESS	26	-0.499599	-1.49168	0.0522727	0.0865826	1	1536	tags=38%, list=10%, signal=43%
GO_RESPONSE_TO_COCAINE	27	-0.479323	-1.49084	0.0529954	0.0869339	1	1371	tags=33%, list=9%, signal=37%
GO_NEGATIVE_REGULATION_OF_DNA_RECOMBINATION	31	-0.467497	-1.49081	0.0344828	0.0867759	1	2435	tags=35%, list=16%, signal=42%
GO_PROTEIN_PEPTIDYL_PROLYL_ISOMERIZATION	31	-0.481695	-1.48675	0.028169	0.0890861	1	3568	tags=48%, list=24%, signal=64%
GO_POSITIVE_REGULATION_OF_ATPASE_ACTIVITY	46	-0.436923	-1.48524	0.0302326	0.0899226	1	1145	tags=24%, list=8%, signal=26%
GO_POSITIVE_REGULATION_OF_PRI_MIRNA_TRANSCRIPTION_BY_RNA_POLYMERASE_II	24	-0.503003	-1.48504	0.0588235	0.0898997	1	1854	tags=33%, list=13%, signal=38%
GO_POSITIVE_REGULATION_OF_DNA_RECOMBINATION	31	-0.473152	-1.4849	0.0363636	0.0898002	1	1809	tags=32%, list=12%, signal=37%
GO_MICROVILLUS_ASSEMBLY	15	-0.576452	-1.48392	0.0552147	0.0902127	1	1770	tags=40%, list=12%, signal=45%
GO_CELL_CELL_SIGNALING_BY_WNT	404	-0.319484	-1.48391	0	0.090033	1	2562	tags=26%, list=17%, signal=31%
GO_REGULATION_OF_HEMOPOIESIS	305	-0.327016	-1.483	0	0.0904657	1	1371	tags=19%, list=9%, signal=21%
GO_PHOTOTRANSDUCTION_VISIBLE_LIGHT	21	-0.52399	-1.48167	0.0429864	0.0912097	1	2608	tags=52%, list=18%, signal=64%
GO_POSITIVE_REGULATION_OF_AMYLOID_PRECURSOR_PROTEIN_CATABOLIC_PROCESS	15	-0.572583	-1.47576	0.0662526	0.0949498	1	2080	tags=33%, list=14%, signal=39%
GO_RNA_CAPPING	30	-0.48044	-1.47567	0.0376471	0.094829	1	3832	tags=53%, list=26%, signal=72%
GO_REGULATION_OF_ANIMAL_ORGAN_MORPHOGENESIS	191	-0.343597	-1.47429	0.00651466	0.0955381	1	2244	tags=28%, list=15%, signal=33%
GO_DNA_DEALKYLATION	26	-0.496864	-1.47359	0.0536913	0.0957904	1	2901	tags=38%, list=20%, signal=48%
GO_INTRACELLULAR_PROTEIN_TRANSMEMBRANE_TRANSPORT	48	-0.421325	-1.47334	0.0325815	0.0957685	1	1674	tags=19%, list=11%, signal=21%
GO_GLUTAMINE_METABOLIC_PROCESS	18	-0.538	-1.47314	0.0665236	0.0957485	1	3083	tags=56%, list=21%, signal=70%
GO_TRANSCRIPTION_INITIATION_FROM_RNA_POLYMERASE_I_PROMOTER	31	-0.47188	-1.47311	0.0436782	0.0955797	1	3100	tags=42%, list=21%, signal=53%
GO_CARBOHYDRATE_BIOSYNTHETIC_PROCESS	159	-0.35238	-1.4717	0	0.0963132	1	2185	tags=27%, list=15%, signal=31%
GO_PEPTIDYL_GLUTAMIC_ACID_MODIFICATION	19	-0.533112	-1.47128	0.0512249	0.0964185	1	3627	tags=42%, list=25%, signal=56%
GO_OOCYTE_DIFFERENTIATION	32	-0.461419	-1.46986	0.0320197	0.0972124	1	1289	tags=22%, list=9%, signal=24%
GO_PHOSPHOLIPASE_C_ACTIVATING_G_PROTEIN_COUPLED_RECEPTOR_SIGNALING_PATHWAY	48	-0.431689	-1.46978	0.028103	0.0970605	1	2309	tags=27%, list=16%, signal=32%
GO_N_TERMINAL_PROTEIN_AMINO_ACID_MODIFICATION	20	-0.529713	-1.46485	0.0516432	0.100415	1	2727	tags=40%, list=18%, signal=49%
GO_POSITIVE_REGULATION_OF_PROTEIN_MODIFICATION_BY_SMALL_PROTEIN_CONJUGATION_OR_REMOVAL	114	-0.360601	-1.46438	0.00810811	0.100547	1	1667	tags=25%, list=11%, signal=27%
GO_IMMUNE_RESPONSE_REGULATING_CELL_SURFACE_RECEPTOR_SIGNALING_PATHWAY	257	-0.327817	-1.46204	0	0.102046	1	2306	tags=26%, list=16%, signal=31%
GO_ANTIGEN_RECEPTOR_MEDIATED_SIGNALING_PATHWAY	164	-0.344975	-1.46165	0.00289855	0.102122	1	2217	tags=29%, list=15%, signal=33%
GO_PROTEIN_HOMOOLIGOMERIZATION	218	-0.338425	-1.46151	0	0.102019	1	1890	tags=24%, list=13%, signal=27%
GO_RNA_POLYADENYLATION	40	-0.446387	-1.46127	0.0482233	0.10198	1	3315	tags=52%, list=22%, signal=68%
GO_RNA_PHOSPHODIESTER_BOND_HYDROLYSIS_EXONUCLEOLYTIC	40	-0.440089	-1.46093	0.0400943	0.102078	1	4497	tags=63%, list=30%, signal=90%
GO_RHYTHMIC_PROCESS	212	-0.335229	-1.46055	0	0.102184	1	2070	tags=27%, list=14%, signal=31%
GO_REGULATION_OF_TRANSCRIPTION_BY_RNA_POLYMERASE_I	27	-0.487375	-1.46008	0.0709534	0.102337	1	3138	tags=63%, list=21%, signal=80%
GO_RESPONSE_TO_ANTIBIOTIC	235	-0.329437	-1.45998	0	0.102219	1	2080	tags=23%, list=14%, signal=26%
GO_CELLULAR_RESPONSE_TO_OXYGEN_LEVELS	170	-0.343301	-1.4591	0.00325733	0.102647	1	2350	tags=36%, list=16%, signal=43%
GO_REGULATION_OF_CYCLIN_DEPENDENT_PROTEIN_KINASE_ACTIVITY	92	-0.37722	-1.45871	0.0138504	0.102746	1	1723	tags=29%, list=12%, signal=33%
GO_NEGATIVE_REGULATION_OF_CELL_DIVISION	15	-0.554265	-1.45782	0.0790598	0.103127	1	1546	tags=47%, list=10%, signal=52%
GO_REGULATION_OF_NUCLEASE_ACTIVITY	19	-0.532553	-1.45496	0.0564334	0.104964	1	1392	tags=47%, list=9%, signal=52%
GO_RESPONSE_TO_ALCOHOL	158	-0.343683	-1.45482	0	0.104886	1	2067	tags=27%, list=14%, signal=31%
GO_CELL_SURFACE_RECEPTOR_SIGNALING_PATHWAY_INVOLVED_IN_CELL_CELL_SIGNALING	459	-0.30575	-1.45419	0	0.105167	1	2562	tags=25%, list=17%, signal=30%
GO_CELLULAR_RESPONSE_TO_RADIATION	142	-0.352226	-1.45358	0	0.105401	1	2638	tags=34%, list=18%, signal=41%
GO_NUCLEAR_TRANSCRIBED_MRNA_CATABOLIC_PROCESS	186	-0.3389	-1.45267	0	0.105827	1	4190	tags=47%, list=28%, signal=65%
GO_PIGMENT_BIOSYNTHETIC_PROCESS	47	-0.426903	-1.45204	0.0252294	0.106108	1	1600	tags=30%, list=11%, signal=33%
GO_INTERFERON_ALPHA_PRODUCTION	20	-0.521642	-1.45092	0.0679157	0.106694	1	193	tags=15%, list=1%, signal=15%
GO_CELL_COMMUNICATION_INVOLVED_IN_CARDIAC_CONDUCTION	33	-0.455394	-1.44842	0.0380952	0.108309	1	1862	tags=36%, list=13%, signal=42%
GO_PYRIMIDINE_NUCLEOSIDE_TRIPHOSPHATE_BIOSYNTHETIC_PROCESS	15	-0.560034	-1.44737	0.0657895	0.10887	1	2577	tags=33%, list=17%, signal=40%
GO_RESPONSE_TO_TUMOR_NECROSIS_FACTOR	202	-0.333134	-1.44655	0.00340136	0.109235	1	1247	tags=20%, list=8%, signal=22%
GO_ESTABLISHMENT_OF_EPITHELIAL_CELL_POLARITY	24	-0.496591	-1.44396	0.0666667	0.110939	1	2768	tags=42%, list=19%, signal=51%
GO_PEPTIDYL_PROLINE_MODIFICATION	44	-0.429151	-1.44224	0.0272727	0.112081	1	3568	tags=43%, list=24%, signal=57%
GO_ACTIVATION_OF_IMMUNE_RESPONSE	391	-0.311876	-1.44134	0	0.112542	1	2306	tags=24%, list=16%, signal=27%
GO_RESPONSE_TO_AMINE	33	-0.450146	-1.43873	0.0546318	0.114374	1	2003	tags=39%, list=14%, signal=45%
GO_SOMATIC_STEM_CELL_POPULATION_MAINTENANCE	48	-0.421668	-1.43846	0.0283505	0.114372	1	3100	tags=38%, list=21%, signal=47%
GO_RESPONSE_TO_TEMPERATURE_STIMULUS	193	-0.336541	-1.4384	0	0.114207	1	2254	tags=30%, list=15%, signal=34%
GO_NEGATIVE_REGULATION_OF_JNK_CASCADE	31	-0.463182	-1.43726	0.0661939	0.114838	1	743	tags=19%, list=5%, signal=20%
GO_PROTEASOMAL_PROTEIN_CATABOLIC_PROCESS	421	-0.310423	-1.43709	0	0.114741	1	2273	tags=28%, list=15%, signal=32%
GO_CENTRAL_NERVOUS_SYSTEM_NEURON_AXONOGENESIS	26	-0.473345	-1.43594	0.0623608	0.11536	1	2299	tags=38%, list=16%, signal=45%
GO_REGULATION_OF_CELLULAR_KETONE_METABOLIC_PROCESS	127	-0.346701	-1.43583	0.0114943	0.115229	1	1235	tags=28%, list=8%, signal=30%
GO_INTRINSIC_APOPTOTIC_SIGNALING_PATHWAY_IN_RESPONSE_TO_OXIDATIVE_STRESS	37	-0.447161	-1.43543	0.0447059	0.115357	1	1592	tags=24%, list=11%, signal=27%
GO_NEGATIVE_REGULATION_OF_STRESS_ACTIVATED_PROTEIN_KINASE_SIGNALING_CASCADE	39	-0.433306	-1.43489	0.0368664	0.11555	1	798	tags=21%, list=5%, signal=22%
GO_RESPONSE_TO_INTERLEUKIN_7	22	-0.502718	-1.43472	0.0431965	0.115478	1	923	tags=36%, list=6%, signal=39%
GO_APOPTOTIC_DNA_FRAGMENTATION	18	-0.531218	-1.43398	0.0660981	0.115866	1	1725	tags=39%, list=12%, signal=44%
GO_REGULATION_OF_ATPASE_ACTIVITY	64	-0.391769	-1.43364	0.0304569	0.115898	1	1145	tags=22%, list=8%, signal=24%
GO_POSITIVE_REGULATION_OF_CARTILAGE_DEVELOPMENT	26	-0.464068	-1.43276	0.0728155	0.116354	1	614	tags=19%, list=4%, signal=20%
GO_FEMALE_MEIOTIC_NUCLEAR_DIVISION	26	-0.484093	-1.4314	0.0518018	0.117215	1	1178	tags=38%, list=8%, signal=42%
GO_OLIGODENDROCYTE_DIFFERENTIATION	68	-0.384566	-1.42677	0.0394737	0.120672	1	2213	tags=28%, list=15%, signal=33%
GO_POSITIVE_REGULATION_OF_MITOTIC_SISTER_CHROMATID_SEGREGATION	16	-0.536981	-1.42653	0.0741525	0.120632	1	605	tags=31%, list=4%, signal=33%
GO_REGULATION_OF_GENERATION_OF_PRECURSOR_METABOLITES_AND_ENERGY	120	-0.349159	-1.42647	0.00623053	0.120454	1	2302	tags=33%, list=16%, signal=38%
GO_DNA_METHYLATION	46	-0.415535	-1.42189	0.0330789	0.123942	1	2967	tags=41%, list=20%, signal=52%
GO_NEGATIVE_REGULATION_OF_INTRACELLULAR_STEROID_HORMONE_RECEPTOR_SIGNALING_PATHWAY	24	-0.481485	-1.42007	0.0683371	0.125285	1	1927	tags=33%, list=13%, signal=38%
GO_NEGATIVE_REGULATION_OF_CELL_CYCLE_G1_S_PHASE_TRANSITION	94	-0.367222	-1.41951	0.0196629	0.125542	1	2561	tags=33%, list=17%, signal=40%
GO_SPINAL_CORD_DEVELOPMENT	64	-0.397937	-1.41779	0.0339426	0.126701	1	1376	tags=17%, list=9%, signal=19%
GO_NEGATIVE_REGULATION_OF_ANION_TRANSPORT	17	-0.516015	-1.41767	0.0738397	0.126572	1	1509	tags=47%, list=10%, signal=52%
GO_MITOCHONDRION_MORPHOGENESIS	21	-0.502912	-1.41688	0.0785219	0.127022	1	2350	tags=43%, list=16%, signal=51%
GO_IMMUNE_RESPONSE_REGULATING_SIGNALING_PATHWAY	375	-0.304163	-1.41676	0	0.126902	1	2306	tags=24%, list=16%, signal=27%
GO_RESPONSE_TO_ANESTHETIC	42	-0.427975	-1.41583	0.0539216	0.12744	1	1575	tags=26%, list=11%, signal=29%
GO_RESPIRATORY_CHAIN_COMPLEX_IV_ASSEMBLY	19	-0.503995	-1.41497	0.0678337	0.127979	1	3543	tags=47%, list=24%, signal=62%
GO_SOMATIC_DIVERSIFICATION_OF_IMMUNE_RECEPTORS	60	-0.398892	-1.41279	0.0261283	0.129629	1	1840	tags=23%, list=12%, signal=27%
GO_POSITIVE_REGULATION_OF_EXTRACELLULAR_MATRIX_ORGANIZATION	20	-0.498536	-1.41261	0.0941704	0.12953	1	225	tags=15%, list=2%, signal=15%
GO_GUANOSINE_CONTAINING_COMPOUND_METABOLIC_PROCESS	32	-0.453282	-1.41249	0.0793269	0.129405	1	2684	tags=38%, list=18%, signal=46%
GO_COFACTOR_CATABOLIC_PROCESS	33	-0.438625	-1.40994	0.0570071	0.131314	1	1751	tags=36%, list=12%, signal=41%
GO_NUCLEAR_TRANSCRIBED_MRNA_CATABOLIC_PROCESS_EXONUCLEOLYTIC	32	-0.442603	-1.4088	0.0776471	0.132102	1	5245	tags=75%, list=36%, signal=116%
GO_REGULATION_OF_ATP_METABOLIC_PROCESS	92	-0.362415	-1.40767	0.0111421	0.132905	1	1377	tags=27%, list=9%, signal=30%
GO_APOPTOTIC_MITOCHONDRIAL_CHANGES	96	-0.358087	-1.40622	0.0242588	0.133925	1	2761	tags=36%, list=19%, signal=45%
GO_CELL_CELL_RECOGNITION	33	-0.440246	-1.40605	0.0550459	0.133834	1	812	tags=27%, list=5%, signal=29%
GO_NEGATIVE_REGULATION_OF_REACTIVE_OXYGEN_SPECIES_BIOSYNTHETIC_PROCESS	18	-0.514726	-1.40144	0.0981735	0.137731	1	1481	tags=39%, list=10%, signal=43%
GO_HEPARAN_SULFATE_PROTEOGLYCAN_BIOSYNTHETIC_PROCESS	20	-0.496608	-1.40095	0.0795699	0.137919	1	3603	tags=45%, list=24%, signal=59%
GO_NUCLEOTIDE_EXCISION_REPAIR_DNA_INCISION_3_TO_LESION	18	-0.519228	-1.40082	0.0877944	0.137779	1	3810	tags=44%, list=26%, signal=60%
GO_RESPONSE_TO_BRONCHODILATOR	35	-0.42993	-1.39921	0.0625	0.13902	1	1827	tags=40%, list=12%, signal=46%
GO_PROTEIN_LOCALIZATION_TO_CYTOSKELETON	54	-0.398338	-1.39919	0.0521092	0.13881	1	3130	tags=37%, list=21%, signal=47%
GO_MONOSACCHARIDE_BIOSYNTHETIC_PROCESS	76	-0.373645	-1.39902	0.0196629	0.138726	1	1852	tags=28%, list=13%, signal=31%
GO_NEGATIVE_REGULATION_OF_TELOMERE_MAINTENANCE_VIA_TELOMERASE	16	-0.53381	-1.398	0.0862423	0.13931	1	3490	tags=63%, list=24%, signal=82%
GO_NON_RECOMBINATIONAL_REPAIR	70	-0.370382	-1.39791	0.0314136	0.139153	1	2967	tags=36%, list=20%, signal=44%
GO_NEGATIVE_REGULATION_OF_ORGANELLE_ORGANIZATION	302	-0.308259	-1.39731	0.00387597	0.139448	1	2116	tags=26%, list=14%, signal=30%
GO_REGULATION_OF_MEGAKARYOCYTE_DIFFERENTIATION	44	-0.413716	-1.3965	0.0632319	0.139856	1	1947	tags=20%, list=13%, signal=23%
GO_CENTRAL_NERVOUS_SYSTEM_NEURON_DEVELOPMENT	52	-0.399637	-1.39593	0.0486726	0.140137	1	2299	tags=31%, list=16%, signal=36%
GO_NEGATIVE_REGULATION_OF_DNA_METABOLIC_PROCESS	89	-0.364862	-1.39574	0.0235602	0.140091	1	3490	tags=40%, list=24%, signal=53%
GO_PROTEOGLYCAN_BIOSYNTHETIC_PROCESS	43	-0.417662	-1.39551	0.0559611	0.140064	1	4158	tags=51%, list=28%, signal=71%
GO_REGULATION_OF_MICROTUBULE_BASED_PROCESS	184	-0.326949	-1.39489	0.00662252	0.14042	1	2163	tags=26%, list=15%, signal=30%
GO_REGULATION_OF_AMYLOID_BETA_FORMATION	23	-0.467951	-1.39425	0.0982143	0.140735	1	2080	tags=22%, list=14%, signal=25%
GO_REGULATION_OF_SPINDLE_ORGANIZATION	35	-0.444626	-1.39415	0.0596026	0.140585	1	3320	tags=51%, list=22%, signal=66%
GO_PROTEIN_CONTAINING_COMPLEX_DISASSEMBLY	272	-0.308836	-1.39337	0.00374532	0.141018	1	2682	tags=31%, list=18%, signal=37%
GO_AGING	222	-0.318469	-1.39311	0.0127389	0.140989	1	2042	tags=27%, list=14%, signal=30%
GO_INTEGRIN_ACTIVATION	19	-0.492048	-1.39296	0.0853392	0.140845	1	2616	tags=42%, list=18%, signal=51%
GO_INTERLEUKIN_1_BETA_PRODUCTION	45	-0.410579	-1.39292	0.040107	0.140634	1	913	tags=22%, list=6%, signal=24%
GO_CIRCADIAN_RHYTHM	144	-0.337934	-1.39236	0.0122699	0.140877	1	2070	tags=29%, list=14%, signal=34%
GO_POSITIVE_REGULATION_OF_MITOTIC_NUCLEAR_DIVISION	39	-0.421579	-1.39073	0.0638298	0.142075	1	605	tags=26%, list=4%, signal=27%
GO_PYRUVATE_METABOLIC_PROCESS	116	-0.348327	-1.39052	0.0226629	0.142022	1	3270	tags=47%, list=22%, signal=59%
GO_ENDOCHONDRAL_BONE_MORPHOGENESIS	57	-0.383982	-1.39048	0.0362694	0.141815	1	2469	tags=32%, list=17%, signal=38%
GO_POSITIVE_REGULATION_OF_CYCLIN_DEPENDENT_PROTEIN_KINASE_ACTIVITY	32	-0.444196	-1.39012	0.0509259	0.141909	1	1666	tags=28%, list=11%, signal=32%
GO_RESPONSE_TO_IONIZING_RADIATION	121	-0.344591	-1.38948	0.0148368	0.142249	1	1929	tags=28%, list=13%, signal=32%
GO_BASE_EXCISION_REPAIR	40	-0.420041	-1.38933	0.0669746	0.142129	1	2601	tags=38%, list=18%, signal=45%
GO_INTERLEUKIN_12_PRODUCTION	30	-0.450692	-1.38883	0.0645933	0.142333	1	104	tags=13%, list=1%, signal=13%
GO_MULTICELLULAR_ORGANISM_AGING	23	-0.48043	-1.38859	0.10643	0.142279	1	2638	tags=35%, list=18%, signal=42%
GO_POSITIVE_REGULATION_OF_LIPID_KINASE_ACTIVITY	21	-0.483988	-1.38726	0.0944206	0.143142	1	2469	tags=43%, list=17%, signal=51%
GO_NEGATIVE_REGULATION_OF_DOUBLE_STRAND_BREAK_REPAIR_VIA_HOMOLOGOUS_RECOMBINATION	17	-0.50976	-1.38559	0.106576	0.144451	1	1985	tags=35%, list=13%, signal=41%
GO_PROTEIN_TARGETING_TO_MITOCHONDRION	87	-0.356709	-1.38499	0.0235602	0.144726	1	2681	tags=34%, list=18%, signal=42%
GO_EMBRYONIC_DIGESTIVE_TRACT_DEVELOPMENT	18	-0.50814	-1.38498	0.10387	0.144499	1	2893	tags=44%, list=20%, signal=55%
GO_POSITIVE_REGULATION_OF_RESPONSE_TO_EXTERNAL_STIMULUS	392	-0.297523	-1.38468	0.00401606	0.144529	1	2306	tags=24%, list=16%, signal=28%
GO_POSITIVE_REGULATION_OF_INTERLEUKIN_6_SECRETION	16	-0.515377	-1.3824	0.083691	0.146423	1	193	tags=25%, list=1%, signal=25%
GO_MICROTUBULE_ORGANIZING_CENTER_LOCALIZATION	29	-0.439766	-1.3824	0.0776053	0.146183	1	1631	tags=28%, list=11%, signal=31%
GO_OSTEOBLAST_DIFFERENTIATION	150	-0.331568	-1.3805	0.00645161	0.14775	1	1384	tags=21%, list=9%, signal=23%
GO_INTERLEUKIN_6_SECRETION	23	-0.457333	-1.38019	0.0782241	0.147806	1	193	tags=17%, list=1%, signal=18%
GO_NUCLEAR_ENVELOPE_REASSEMBLY	17	-0.511444	-1.37936	0.102174	0.148414	1	3840	tags=59%, list=26%, signal=79%
GO_MITOTIC_RECOMBINATION	19	-0.498809	-1.3792	0.1	0.148318	1	2886	tags=47%, list=20%, signal=59%
GO_PEPTIDE_CROSS_LINKING	16	-0.529578	-1.37846	0.0811404	0.148783	1	2445	tags=44%, list=17%, signal=52%
GO_CENTRAL_NERVOUS_SYSTEM_PROJECTION_NEURON_AXONOGENESIS	18	-0.520003	-1.37771	0.0785563	0.149269	1	2915	tags=44%, list=20%, signal=55%
GO_ESTABLISHMENT_OF_SPINDLE_ORIENTATION	33	-0.437387	-1.37754	0.0816327	0.149184	1	1147	tags=24%, list=8%, signal=26%
GO_HISTONE_H4_ACETYLATION	55	-0.398278	-1.37739	0.0422886	0.149081	1	2967	tags=31%, list=20%, signal=39%
GO_CELLULAR_RESPONSE_TO_UV	67	-0.377085	-1.3768	0.0437788	0.149395	1	2638	tags=33%, list=18%, signal=40%
GO_FOLIC_ACID_CONTAINING_COMPOUND_METABOLIC_PROCESS	24	-0.468846	-1.3753	0.0818182	0.150584	1	2229	tags=33%, list=15%, signal=39%
GO_RIBONUCLEOSIDE_METABOLIC_PROCESS	52	-0.397365	-1.37501	0.0495049	0.150628	1	2686	tags=35%, list=18%, signal=42%
GO_PROTEIN_POLYUBIQUITINATION	265	-0.306882	-1.37324	0.00727273	0.152111	1	2544	tags=28%, list=17%, signal=33%
GO_POSITIVE_REGULATION_OF_IMMUNE_RESPONSE	490	-0.29235	-1.37266	0	0.15243	1	2306	tags=23%, list=16%, signal=27%
GO_PEPTIDYL_ASPARAGINE_MODIFICATION	30	-0.446502	-1.37258	0.0913349	0.152268	1	2081	tags=30%, list=14%, signal=35%
GO_RENAL_WATER_HOMEOSTASIS	21	-0.491446	-1.37241	0.0881671	0.152179	1	2306	tags=33%, list=16%, signal=39%
GO_REGULATION_OF_REACTIVE_OXYGEN_SPECIES_METABOLIC_PROCESS	124	-0.338649	-1.37126	0.0184049	0.153036	1	1674	tags=24%, list=11%, signal=27%
GO_GLUCOSE_METABOLIC_PROCESS	163	-0.322883	-1.37015	0.009375	0.153812	1	1852	tags=23%, list=13%, signal=26%
GO_PROTEIN_INSERTION_INTO_MITOCHONDRIAL_MEMBRANE_INVOLVED_IN_APOPTOTIC_SIGNALING_PATHWAY	27	-0.451514	-1.3698	0.0902934	0.153922	1	1067	tags=26%, list=7%, signal=28%
GO_SOMATIC_DIVERSIFICATION_OF_IMMUNE_RECEPTORS_VIA_GERMLINE_RECOMBINATION_WITHIN_A_SINGLE_LOCUS	49	-0.408371	-1.36966	0.0580808	0.15382	1	3204	tags=37%, list=22%, signal=47%
GO_POSITIVE_REGULATION_OF_SMOOTH_MUSCLE_CELL_MIGRATION	30	-0.442658	-1.36933	0.0883721	0.153873	1	1989	tags=27%, list=13%, signal=31%
GO_POSITIVE_REGULATION_OF_BLOOD_CIRCULATION	45	-0.41615	-1.36903	0.0662101	0.153924	1	1908	tags=29%, list=13%, signal=33%
GO_WNT_SIGNALING_PATHWAY_CALCIUM_MODULATING_PATHWAY	30	-0.446729	-1.36868	0.0905077	0.154015	1	3579	tags=30%, list=24%, signal=40%
GO_POSITIVE_REGULATION_OF_FIBROBLAST_PROLIFERATION	39	-0.419544	-1.36836	0.0859951	0.154086	1	1163	tags=26%, list=8%, signal=28%
GO_RESPONSE_TO_OXYGEN_LEVELS	288	-0.299774	-1.36815	0	0.154035	1	2097	tags=27%, list=14%, signal=31%
GO_ANTIGEN_PROCESSING_AND_PRESENTATION_OF_PEPTIDE_OR_POLYSACCHARIDE_ANTIGEN_VIA_MHC_CLASS_II	68	-0.375489	-1.36799	0.0613333	0.153948	1	1505	tags=24%, list=10%, signal=26%
GO_TRNA_METHYLATION	37	-0.42498	-1.36611	0.075188	0.155593	1	4039	tags=38%, list=27%, signal=52%
GO_SNRNA_TRANSCRIPTION	68	-0.373079	-1.36292	0.043038	0.158419	1	3571	tags=38%, list=24%, signal=50%
GO_NEGATIVE_REGULATION_OF_PEPTIDYL_LYSINE_ACETYLATION	15	-0.503193	-1.36276	0.116379	0.158316	1	2967	tags=40%, list=20%, signal=50%
GO_REGULATION_OF_CENTROSOME_CYCLE	49	-0.393241	-1.36263	0.0502283	0.158204	1	2015	tags=31%, list=14%, signal=35%
GO_MODULATION_BY_VIRUS_OF_HOST_MORPHOLOGY_OR_PHYSIOLOGY	27	-0.450822	-1.36123	0.0973872	0.159334	1	2213	tags=26%, list=15%, signal=30%
GO_POSITIVE_REGULATION_OF_TRANSCRIPTION_BY_RNA_POLYMERASE_I	20	-0.481184	-1.36099	0.0985325	0.159319	1	2587	tags=55%, list=18%, signal=67%
GO_REGULATION_OF_PROTEIN_MODIFICATION_BY_SMALL_PROTEIN_CONJUGATION_OR_REMOVAL	196	-0.318035	-1.36056	0.00986842	0.159491	1	1791	tags=23%, list=12%, signal=26%
GO_CARTILAGE_DEVELOPMENT_INVOLVED_IN_ENDOCHONDRAL_BONE_MORPHOGENESIS	36	-0.419046	-1.36042	0.0722892	0.159378	1	2726	tags=36%, list=18%, signal=44%
GO_PIGMENT_METABOLIC_PROCESS	53	-0.386711	-1.35985	0.0502513	0.159685	1	1600	tags=26%, list=11%, signal=30%
GO_CENTRIOLE_ASSEMBLY	32	-0.430638	-1.35961	0.0631068	0.159654	1	3233	tags=44%, list=22%, signal=56%
GO_NEGATIVE_REGULATION_OF_RESPONSE_TO_CYTOKINE_STIMULUS	46	-0.402196	-1.35747	0.0613208	0.161509	1	1991	tags=26%, list=13%, signal=30%
GO_NEGATIVE_REGULATION_OF_TOLL_LIKE_RECEPTOR_SIGNALING_PATHWAY	24	-0.462355	-1.35676	0.0676856	0.161941	1	1628	tags=21%, list=11%, signal=23%
GO_COVALENT_CHROMATIN_MODIFICATION	386	-0.29022	-1.35581	0	0.162712	1	2650	tags=28%, list=18%, signal=33%
GO_RESPONSE_TO_ALKALOID	69	-0.364508	-1.35565	0.0548303	0.16263	1	2108	tags=29%, list=14%, signal=34%
GO_CHONDROCYTE_DEVELOPMENT	35	-0.422969	-1.35472	0.088785	0.16332	1	2415	tags=37%, list=16%, signal=44%
GO_RIBOSE_PHOSPHATE_METABOLIC_PROCESS	321	-0.29555	-1.35451	0	0.163286	1	2385	tags=31%, list=16%, signal=36%
GO_POSTSYNAPTIC_SIGNAL_TRANSDUCTION	22	-0.479579	-1.35343	0.108168	0.164118	1	2484	tags=41%, list=17%, signal=49%
GO_POSITIVE_REGULATION_OF_CELL_CYCLE_G2_M_PHASE_TRANSITION	28	-0.453788	-1.35271	0.105634	0.164567	1	831	tags=25%, list=6%, signal=26%
GO_POSITIVE_REGULATION_OF_INTERLEUKIN_12_PRODUCTION	18	-0.486135	-1.35251	0.10643	0.164514	1	28	tags=11%, list=0%, signal=11%
GO_POSITIVE_REGULATION_OF_COLLAGEN_METABOLIC_PROCESS	21	-0.473281	-1.35239	0.0912863	0.164375	1	1332	tags=29%, list=9%, signal=31%
GO_DNA_CATABOLIC_PROCESS_ENDONUCLEOLYTIC	24	-0.460977	-1.35104	0.0966292	0.165476	1	1725	tags=33%, list=12%, signal=38%
GO_RESPONSE_TO_SALT_STRESS	19	-0.483786	-1.34905	0.0884354	0.167229	1	872	tags=26%, list=6%, signal=28%
GO_SYNAPTONEMAL_COMPLEX_ORGANIZATION	16	-0.50988	-1.34868	0.134904	0.167364	1	92	tags=13%, list=1%, signal=13%
GO_SOMATIC_RECOMBINATION_OF_IMMUNOGLOBULIN_GENE_SEGMENTS	41	-0.407491	-1.34814	0.0845411	0.167678	1	3204	tags=39%, list=22%, signal=50%
GO_POSITIVE_REGULATION_OF_MITOCHONDRIAL_TRANSLATION	16	-0.519938	-1.34789	0.115974	0.167665	1	2720	tags=44%, list=18%, signal=54%
GO_INTERLEUKIN_1_SECRETION	26	-0.450849	-1.34738	0.103982	0.167938	1	1918	tags=23%, list=13%, signal=26%
GO_POSITIVE_REGULATION_OF_CALCIUM_MEDIATED_SIGNALING	20	-0.480051	-1.34635	0.113333	0.168745	1	1398	tags=30%, list=9%, signal=33%
GO_REGULATION_OF_CHOLESTEROL_EFFLUX	18	-0.492794	-1.34634	0.131403	0.168493	1	244	tags=17%, list=2%, signal=17%
GO_REGULATION_OF_NUCLEAR_CELL_CYCLE_DNA_REPLICATION	15	-0.512759	-1.3461	0.120833	0.168488	1	2082	tags=40%, list=14%, signal=47%
GO_REGULATION_OF_EXECUTION_PHASE_OF_APOPTOSIS	20	-0.470956	-1.34385	0.099537	0.17054	1	1608	tags=25%, list=11%, signal=28%
GO_CELLULAR_PROCESS_INVOLVED_IN_REPRODUCTION_IN_MULTICELLULAR_ORGANISM	217	-0.306712	-1.3438	0.00314465	0.170357	1	2688	tags=27%, list=18%, signal=33%
GO_ACTOMYOSIN_STRUCTURE_ORGANIZATION	143	-0.321132	-1.34297	0.020649	0.170945	1	1539	tags=22%, list=10%, signal=24%
GO_POSITIVE_REGULATION_OF_CELL_CYCLE_G1_S_PHASE_TRANSITION	39	-0.401374	-1.34256	0.0807601	0.171057	1	2703	tags=33%, list=18%, signal=41%
GO_ANTIMICROBIAL_HUMORAL_IMMUNE_RESPONSE_MEDIATED_BY_ANTIMICROBIAL_PEPTIDE	18	-0.487186	-1.34169	0.11086	0.171694	1	2228	tags=33%, list=15%, signal=39%
GO_REGULATION_OF_LAMELLIPODIUM_ASSEMBLY	22	-0.470615	-1.34078	0.0777778	0.172318	1	3761	tags=45%, list=25%, signal=61%
GO_MODULATION_BY_VIRUS_OF_HOST_CELLULAR_PROCESS	15	-0.494541	-1.34039	0.116009	0.172489	1	1725	tags=27%, list=12%, signal=30%
GO_NEGATIVE_REGULATION_OF_ORGAN_GROWTH	26	-0.443644	-1.34039	0.0969977	0.172233	1	2116	tags=35%, list=14%, signal=40%
GO_POSITIVE_REGULATION_OF_SUBSTRATE_ADHESION_DEPENDENT_CELL_SPREADING	29	-0.43518	-1.34031	0.105727	0.172087	1	2298	tags=31%, list=16%, signal=37%
GO_RESPONSE_TO_FOOD	21	-0.482202	-1.3397	0.10846	0.172472	1	1889	tags=29%, list=13%, signal=33%
GO_PTERIDINE_CONTAINING_COMPOUND_METABOLIC_PROCESS	30	-0.436236	-1.33726	0.109049	0.174802	1	2821	tags=37%, list=19%, signal=45%
GO_PROTEIN_HOMOTETRAMERIZATION	62	-0.371485	-1.33619	0.0666667	0.1757	1	2009	tags=31%, list=14%, signal=35%
GO_CELLULAR_RESPONSE_TO_ANTIBIOTIC	108	-0.337941	-1.3358	0.0230548	0.17587	1	1332	tags=18%, list=9%, signal=19%
GO_OSSIFICATION	270	-0.301979	-1.33476	0.00714286	0.176727	1	1839	tags=21%, list=12%, signal=23%
GO_3_UTR_MEDIATED_MRNA_STABILIZATION	17	-0.500321	-1.33471	0.136054	0.176514	1	3193	tags=59%, list=22%, signal=75%
GO_PYRIMIDINE_CONTAINING_COMPOUND_BIOSYNTHETIC_PROCESS	48	-0.386576	-1.33379	0.0797101	0.17727	1	2003	tags=25%, list=14%, signal=29%
GO_RESPONSE_TO_ACID_CHEMICAL	245	-0.300733	-1.33272	0.003367	0.178123	1	1989	tags=22%, list=13%, signal=25%
GO_MITOCHONDRION_ORGANIZATION	444	-0.285329	-1.33071	0.00961539	0.180009	1	2761	tags=31%, list=19%, signal=37%
GO_RESPONSE_TO_RADIATION	334	-0.289992	-1.33024	0.00409836	0.18026	1	1987	tags=25%, list=13%, signal=28%
GO_GROWTH_PLATE_CARTILAGE_CHONDROCYTE_DIFFERENTIATION	17	-0.503441	-1.32957	0.151899	0.180712	1	2241	tags=47%, list=15%, signal=55%
GO_REGULATION_OF_REPRODUCTIVE_PROCESS	100	-0.333166	-1.32884	0.0361111	0.181311	1	1416	tags=19%, list=10%, signal=21%
GO_OOGENESIS	54	-0.378317	-1.32872	0.0741688	0.181163	1	1289	tags=19%, list=9%, signal=20%
GO_POSITIVE_REGULATION_OF_DNA_TEMPLATED_TRANSCRIPTION_INITIATION	25	-0.455163	-1.32866	0.115556	0.180961	1	877	tags=24%, list=6%, signal=25%
GO_MIDBRAIN_DEVELOPMENT	55	-0.376685	-1.32771	0.0646766	0.181757	1	3129	tags=40%, list=21%, signal=51%
GO_PROTEIN_TETRAMERIZATION	94	-0.341827	-1.32718	0.0305556	0.182075	1	2009	tags=30%, list=14%, signal=34%
GO_TRANSLATIONAL_INITIATION	169	-0.312725	-1.32484	0.01875	0.184413	1	4190	tags=47%, list=28%, signal=65%
GO_REGULATION_OF_CELLULAR_AMIDE_METABOLIC_PROCESS	344	-0.287685	-1.32461	0.00851064	0.184413	1	2621	tags=25%, list=18%, signal=30%
GO_REGULATION_OF_RELEASE_OF_SEQUESTERED_CALCIUM_ION_INTO_CYTOSOL	43	-0.389795	-1.3245	0.0971564	0.184247	1	1857	tags=28%, list=13%, signal=32%
GO_POSITIVE_REGULATION_OF_CELL_CYCLE_ARREST	72	-0.357777	-1.32254	0.0778894	0.186025	1	1974	tags=25%, list=13%, signal=29%
GO_POSITIVE_REGULATION_OF_NUCLEAR_DIVISION	46	-0.393945	-1.32214	0.0935961	0.186187	1	605	tags=22%, list=4%, signal=23%
GO_CELLULAR_RESPONSE_TO_HYDROGEN_PEROXIDE	77	-0.351059	-1.32107	0.0536193	0.187075	1	1332	tags=19%, list=9%, signal=21%
GO_MAINTENANCE_OF_CELL_NUMBER	118	-0.326345	-1.32073	0.0523077	0.18713	1	3175	tags=36%, list=22%, signal=45%
GO_REGULATION_OF_FATTY_ACID_BETA_OXIDATION	15	-0.504818	-1.31925	0.140127	0.188538	1	1174	tags=33%, list=8%, signal=36%
GO_REGULATION_OF_CELL_CYCLE_ARREST	89	-0.345142	-1.31775	0.0505319	0.190007	1	1974	tags=24%, list=13%, signal=27%
GO_NEGATIVE_REGULATION_OF_EMBRYONIC_DEVELOPMENT	22	-0.467991	-1.31668	0.130734	0.190907	1	4666	tags=50%, list=32%, signal=73%
GO_NEGATIVE_REGULATION_OF_INTERFERON_GAMMA_PRODUCTION	21	-0.469589	-1.31497	0.16	0.192455	1	266	tags=14%, list=2%, signal=15%
GO_PURINE_CONTAINING_COMPOUND_METABOLIC_PROCESS	341	-0.28635	-1.31414	0.00425532	0.193119	1	2385	tags=30%, list=16%, signal=36%
GO_RESPONSE_TO_HYDROGEN_PEROXIDE	114	-0.326165	-1.31368	0.0393258	0.193347	1	1822	tags=22%, list=12%, signal=25%
GO_REGULATION_OF_ORGANIC_ACID_TRANSPORT	31	-0.419174	-1.31356	0.113527	0.193204	1	1509	tags=32%, list=10%, signal=36%
GO_POSITIVE_REGULATION_OF_ESTABLISHMENT_OF_PROTEIN_LOCALIZATION	320	-0.289492	-1.31344	0.0112782	0.193078	1	1714	tags=20%, list=12%, signal=22%
GO_AMINE_BIOSYNTHETIC_PROCESS	15	-0.514812	-1.31333	0.144708	0.19296	1	924	tags=33%, list=6%, signal=36%
GO_HINDBRAIN_DEVELOPMENT	102	-0.333201	-1.31127	0.0542636	0.194986	1	3129	tags=33%, list=21%, signal=42%
GO_GLUTAMINE_FAMILY_AMINO_ACID_METABOLIC_PROCESS	51	-0.383128	-1.31031	0.0839695	0.195826	1	1121	tags=27%, list=8%, signal=30%
GO_REGULATION_OF_DEFENSE_RESPONSE_TO_VIRUS_BY_VIRUS	23	-0.459755	-1.30924	0.129252	0.196754	1	3055	tags=48%, list=21%, signal=60%
GO_CELLULAR_MODIFIED_AMINO_ACID_BIOSYNTHETIC_PROCESS	44	-0.388234	-1.30654	0.0980392	0.199499	1	2245	tags=41%, list=15%, signal=48%
GO_HISTONE_H3_K9_MODIFICATION	40	-0.393254	-1.30623	0.0926366	0.199574	1	3669	tags=38%, list=25%, signal=50%
GO_NEGATIVE_REGULATION_OF_REACTIVE_OXYGEN_SPECIES_METABOLIC_PROCESS	37	-0.401073	-1.30527	0.120482	0.20039	1	1481	tags=24%, list=10%, signal=27%
GO_NUCLEOSIDE_PHOSPHATE_CATABOLIC_PROCESS	59	-0.364584	-1.30404	0.0740741	0.201612	1	2447	tags=29%, list=17%, signal=34%
GO_REGULATION_OF_G_PROTEIN_COUPLED_RECEPTOR_SIGNALING_PATHWAY	92	-0.331401	-1.30386	0.0668449	0.201547	1	2665	tags=26%, list=18%, signal=32%
GO_REGULATION_OF_OLIGODENDROCYTE_DIFFERENTIATION	27	-0.430116	-1.30318	0.12528	0.202004	1	2213	tags=33%, list=15%, signal=39%
GO_PROTEIN_LOCALIZATION_TO_MICROTUBULE	17	-0.488028	-1.30259	0.146288	0.202426	1	2366	tags=47%, list=16%, signal=56%
GO_PSEUDOURIDINE_SYNTHESIS	17	-0.48509	-1.30205	0.140389	0.202782	1	5709	tags=76%, list=39%, signal=125%
GO_CELLULAR_RESPONSE_TO_ABIOTIC_STIMULUS	248	-0.289396	-1.30043	0.0109489	0.20434	1	2099	tags=25%, list=14%, signal=29%
GO_NADP_METABOLIC_PROCESS	26	-0.434468	-1.30009	0.136364	0.204439	1	2357	tags=38%, list=16%, signal=46%
GO_RIBONUCLEOTIDE_CATABOLIC_PROCESS	25	-0.433239	-1.29994	0.141148	0.204319	1	3369	tags=44%, list=23%, signal=57%
GO_MODIFICATION_BY_SYMBIONT_OF_HOST_MORPHOLOGY_OR_PHYSIOLOGY	34	-0.411715	-1.29972	0.105012	0.204302	1	1725	tags=21%, list=12%, signal=23%
GO_POSITIVE_REGULATION_OF_CELLULAR_PROTEIN_LOCALIZATION	275	-0.294034	-1.29946	0.0117647	0.204358	1	1592	tags=22%, list=11%, signal=24%
GO_REGULATION_OF_AMYLOID_PRECURSOR_PROTEIN_CATABOLIC_PROCESS	27	-0.437557	-1.29929	0.134199	0.204272	1	2080	tags=19%, list=14%, signal=22%
GO_REGULATION_OF_HISTONE_H3_K9_METHYLATION	19	-0.464714	-1.29903	0.140625	0.204314	1	3970	tags=47%, list=27%, signal=65%
GO_CELLULAR_KETONE_METABOLIC_PROCESS	171	-0.303741	-1.2983	0.0235988	0.204921	1	2217	tags=31%, list=15%, signal=36%
GO_POSITIVE_REGULATION_OF_VASCULAR_SMOOTH_MUSCLE_CELL_PROLIFERATION	26	-0.426031	-1.2977	0.130332	0.205371	1	2216	tags=35%, list=15%, signal=41%
GO_PROTON_TRANSMEMBRANE_TRANSPORT	111	-0.319407	-1.2975	0.0523256	0.205298	1	2145	tags=29%, list=15%, signal=33%
GO_NUCLEAR_ENVELOPE_ORGANIZATION	45	-0.384724	-1.29635	0.084788	0.206306	1	3472	tags=42%, list=24%, signal=55%
GO_REGULATION_OF_CHROMATIN_SILENCING	22	-0.45277	-1.29488	0.163561	0.207759	1	2792	tags=45%, list=19%, signal=56%
GO_INTERLEUKIN_10_PRODUCTION	26	-0.43224	-1.29452	0.136771	0.207923	1	562	tags=19%, list=4%, signal=20%
GO_CYTOCHROME_COMPLEX_ASSEMBLY	29	-0.420058	-1.29389	0.132075	0.208436	1	3543	tags=48%, list=24%, signal=63%
GO_ATRIAL_SEPTUM_DEVELOPMENT	15	-0.491949	-1.29291	0.142558	0.209294	1	1947	tags=33%, list=13%, signal=38%
GO_RRNA_METHYLATION	22	-0.453664	-1.29159	0.12527	0.210595	1	1578	tags=23%, list=11%, signal=25%
GO_REGULATION_OF_MITOCHONDRIAL_GENE_EXPRESSION	25	-0.435399	-1.29121	0.138322	0.210733	1	3543	tags=44%, list=24%, signal=58%
GO_NEGATIVE_REGULATION_OF_CELL_SUBSTRATE_ADHESION	49	-0.370633	-1.29066	0.103704	0.211064	1	1127	tags=16%, list=8%, signal=18%
GO_FIBROBLAST_APOPTOTIC_PROCESS	16	-0.495132	-1.28923	0.170341	0.212638	1	2414	tags=44%, list=16%, signal=52%
GO_NEGATIVE_REGULATION_OF_DNA_REPLICATION	30	-0.417545	-1.28881	0.116705	0.212859	1	2478	tags=30%, list=17%, signal=36%
GO_NUCLEOTIDE_PHOSPHORYLATION	103	-0.322705	-1.28754	0.0632184	0.214101	1	3270	tags=42%, list=22%, signal=53%
GO_MITOCHONDRIAL_DEPOLARIZATION	18	-0.471589	-1.28707	0.161017	0.214395	1	288	tags=22%, list=2%, signal=23%
GO_PYRIMIDINE_NUCLEOSIDE_METABOLIC_PROCESS	26	-0.426543	-1.28701	0.122845	0.214187	1	2335	tags=31%, list=16%, signal=36%
GO_REGULATION_OF_DEFENSE_RESPONSE	479	-0.272262	-1.28652	0	0.214569	1	2306	tags=23%, list=16%, signal=26%
GO_GLYCOSYL_COMPOUND_CATABOLIC_PROCESS	30	-0.408698	-1.28529	0.151376	0.215816	1	756	tags=20%, list=5%, signal=21%
GO_NEGATIVE_REGULATION_OF_PEPTIDE_HORMONE_SECRETION	26	-0.432408	-1.28513	0.140878	0.215751	1	814	tags=27%, list=6%, signal=28%
GO_NUCLEOTIDE_EXCISION_REPAIR_PREINCISION_COMPLEX_ASSEMBLY	25	-0.442436	-1.28473	0.128319	0.215966	1	2030	tags=28%, list=14%, signal=32%
GO_POSITIVE_REGULATION_OF_MYELOID_LEUKOCYTE_MEDIATED_IMMUNITY	23	-0.444588	-1.28459	0.149184	0.21586	1	1129	tags=22%, list=8%, signal=24%
GO_NUCLEUS_ORGANIZATION	106	-0.323575	-1.28361	0.053125	0.216765	1	1818	tags=25%, list=12%, signal=28%
GO_REGULATION_OF_SPINDLE_ASSEMBLY	22	-0.447704	-1.28246	0.181034	0.217894	1	3285	tags=50%, list=22%, signal=64%
GO_NEURAL_PRECURSOR_CELL_PROLIFERATION	99	-0.327069	-1.282	0.0583333	0.218204	1	2740	tags=27%, list=19%, signal=33%
GO_REGULATION_OF_MEIOTIC_CELL_CYCLE	35	-0.394015	-1.28173	0.125581	0.218228	1	1178	tags=23%, list=8%, signal=25%
GO_VASCULAR_ASSOCIATED_SMOOTH_MUSCLE_CELL_MIGRATION	18	-0.477163	-1.28073	0.14447	0.219149	1	252	tags=17%, list=2%, signal=17%
GO_INTERLEUKIN_1_PRODUCTION	52	-0.367527	-1.28026	0.11138	0.219446	1	913	tags=21%, list=6%, signal=22%
GO_HYDROGEN_PEROXIDE_METABOLIC_PROCESS	31	-0.410344	-1.28025	0.13164	0.219165	1	800	tags=23%, list=5%, signal=24%
GO_DNA_DAMAGE_RESPONSE_SIGNAL_TRANSDUCTION_BY_P53_CLASS_MEDIATOR	97	-0.334035	-1.28017	0.0612813	0.218959	1	1904	tags=24%, list=13%, signal=27%
GO_REGULATION_OF_ANOIKIS	20	-0.454608	-1.28004	0.151869	0.218824	1	1991	tags=25%, list=13%, signal=29%
GO_NEGATIVE_REGULATION_OF_MUSCLE_CONTRACTION	16	-0.482204	-1.27932	0.160088	0.219405	1	1784	tags=38%, list=12%, signal=43%
GO_TETRAHYDROFOLATE_METABOLIC_PROCESS	18	-0.464927	-1.27871	0.169565	0.219894	1	1832	tags=33%, list=12%, signal=38%
GO_PROTEIN_COMPLEX_OLIGOMERIZATION	321	-0.281809	-1.27841	0.0128205	0.219968	1	1890	tags=22%, list=13%, signal=25%
GO_PYRIMIDINE_NUCLEOTIDE_METABOLIC_PROCESS	54	-0.360546	-1.27814	0.0947631	0.219997	1	1427	tags=19%, list=10%, signal=20%
GO_RESPONSE_TO_MISFOLDED_PROTEIN	22	-0.438409	-1.27726	0.150224	0.220797	1	2080	tags=32%, list=14%, signal=37%
GO_POSITIVE_REGULATION_OF_RESPONSE_TO_DNA_DAMAGE_STIMULUS	90	-0.330654	-1.27611	0.0629921	0.22199	1	1332	tags=21%, list=9%, signal=23%
GO_PURINE_CONTAINING_COMPOUND_CATABOLIC_PROCESS	39	-0.388595	-1.27593	0.115942	0.221917	1	3369	tags=41%, list=23%, signal=53%
GO_POSITIVE_REGULATION_OF_APOPTOTIC_SIGNALING_PATHWAY	146	-0.307824	-1.27522	0.04	0.222511	1	1743	tags=25%, list=12%, signal=28%
GO_DENDRITIC_CELL_DIFFERENTIATION	17	-0.471843	-1.27417	0.171843	0.223482	1	1775	tags=24%, list=12%, signal=27%
GO_REGULATION_OF_CELLULAR_PROTEIN_LOCALIZATION	450	-0.270017	-1.27314	0.0046729	0.22445	1	1734	tags=20%, list=12%, signal=22%
GO_REGULATION_OF_CALCIUM_ION_TRANSPORT_INTO_CYTOSOL	53	-0.370604	-1.27229	0.119792	0.225269	1	1857	tags=26%, list=13%, signal=30%
GO_PROTEIN_K11_LINKED_UBIQUITINATION	27	-0.426778	-1.27164	0.155983	0.2258	1	2927	tags=44%, list=20%, signal=55%
GO_ANTIMICROBIAL_HUMORAL_RESPONSE	36	-0.392575	-1.27129	0.127315	0.225943	1	2365	tags=28%, list=16%, signal=33%
GO_DETECTION_OF_STIMULUS	147	-0.305221	-1.27112	0.0389222	0.225849	1	2030	tags=24%, list=14%, signal=28%
GO_MICROTUBULE_POLYMERIZATION_OR_DEPOLYMERIZATION	94	-0.324848	-1.27001	0.0932945	0.227008	1	1613	tags=23%, list=11%, signal=26%
GO_MICROTUBULE_POLYMERIZATION	64	-0.345404	-1.26956	0.11399	0.227265	1	1613	tags=25%, list=11%, signal=28%
GO_RESPONSE_TO_LEUKEMIA_INHIBITORY_FACTOR	78	-0.331428	-1.26899	0.0780856	0.227712	1	2180	tags=26%, list=15%, signal=30%
GO_CHONDROCYTE_DEVELOPMENT_INVOLVED_IN_ENDOCHONDRAL_BONE_MORPHOGENESIS	18	-0.46164	-1.26763	0.177874	0.229158	1	2415	tags=44%, list=16%, signal=53%
GO_GTP_METABOLIC_PROCESS	20	-0.455763	-1.26706	0.157895	0.229629	1	2684	tags=45%, list=18%, signal=55%
GO_REGULATION_OF_UBIQUITIN_PROTEIN_TRANSFERASE_ACTIVITY	46	-0.36759	-1.26495	0.12069	0.232114	1	2056	tags=30%, list=14%, signal=35%
GO_REGULATION_OF_HISTONE_METHYLATION	53	-0.364025	-1.26433	0.112245	0.232617	1	4035	tags=45%, list=27%, signal=62%
GO_POSITIVE_REGULATION_OF_LIPID_TRANSPORT	40	-0.383695	-1.26414	0.12201	0.232554	1	369	tags=13%, list=2%, signal=13%
GO_FEMALE_GAMETE_GENERATION	91	-0.318205	-1.26369	0.0775623	0.232787	1	1554	tags=23%, list=11%, signal=26%
GO_NEGATIVE_REGULATION_OF_ION_TRANSMEMBRANE_TRANSPORT	63	-0.350306	-1.2629	0.111399	0.233489	1	1804	tags=27%, list=12%, signal=31%
GO_PROTEIN_DEPHOSPHORYLATION	250	-0.28182	-1.26253	0.0234899	0.233695	1	1827	tags=20%, list=12%, signal=22%
GO_RNA_METHYLATION	72	-0.340999	-1.26003	0.08	0.236627	1	4121	tags=36%, list=28%, signal=50%
GO_POSITIVE_REGULATION_OF_EXTRINSIC_APOPTOTIC_SIGNALING_PATHWAY	39	-0.383636	-1.25876	0.121429	0.238003	1	1592	tags=31%, list=11%, signal=34%
GO_ESTABLISHMENT_OR_MAINTENANCE_OF_MONOPOLAR_CELL_POLARITY	16	-0.462093	-1.25793	0.176087	0.238828	1	1234	tags=25%, list=8%, signal=27%
GO_CENTRAL_NERVOUS_SYSTEM_NEURON_DIFFERENTIATION	114	-0.318694	-1.25726	0.0690608	0.239423	1	2299	tags=21%, list=16%, signal=25%
GO_NEGATIVE_REGULATION_OF_CARDIAC_MUSCLE_TISSUE_GROWTH	20	-0.443193	-1.25678	0.157205	0.23975	1	2734	tags=40%, list=19%, signal=49%
GO_TOLL_LIKE_RECEPTOR_3_SIGNALING_PATHWAY	16	-0.486422	-1.25591	0.186147	0.240577	1	1902	tags=25%, list=13%, signal=29%
GO_CELLULAR_RESPONSE_TO_ACID_CHEMICAL	147	-0.30146	-1.2556	0.0590062	0.240717	1	550	tags=12%, list=4%, signal=13%
GO_ACETYL_COA_BIOSYNTHETIC_PROCESS_FROM_PYRUVATE	15	-0.492067	-1.25553	0.196653	0.240504	1	2842	tags=60%, list=19%, signal=74%
GO_ALPHA_AMINO_ACID_METABOLIC_PROCESS	146	-0.302058	-1.25434	0.0434783	0.241823	1	2229	tags=26%, list=15%, signal=30%
GO_POSITIVE_REGULATION_OF_REACTIVE_OXYGEN_SPECIES_METABOLIC_PROCESS	62	-0.343904	-1.25431	0.109091	0.241543	1	1674	tags=26%, list=11%, signal=29%
GO_POSITIVE_REGULATION_OF_HISTONE_METHYLATION	33	-0.398791	-1.25344	0.162736	0.2424	1	3119	tags=33%, list=21%, signal=42%
GO_NLS_BEARING_PROTEIN_IMPORT_INTO_NUCLEUS	18	-0.451567	-1.25176	0.162471	0.244319	1	201	tags=17%, list=1%, signal=17%
GO_FATTY_ACID_BETA_OXIDATION	59	-0.353047	-1.24973	0.100257	0.246709	1	1828	tags=25%, list=12%, signal=29%
GO_NEGATIVE_REGULATION_OF_ESTABLISHMENT_OF_PROTEIN_LOCALIZATION	126	-0.304553	-1.24827	0.0515152	0.248332	1	974	tags=18%, list=7%, signal=19%
GO_REGULATION_OF_SUPEROXIDE_METABOLIC_PROCESS	21	-0.450873	-1.24718	0.178879	0.249475	1	1360	tags=24%, list=9%, signal=26%
GO_POSITIVE_REGULATION_OF_SMALL_MOLECULE_METABOLIC_PROCESS	90	0.401058	1.39963	0.0477707	0.247572	1	998	tags=17%, list=7%, signal=18%
GO_REGULATION_OF_AMPA_RECEPTOR_ACTIVITY	15	0.576574	1.40086	0.116959	0.246088	1	1631	tags=33%, list=11%, signal=37%
GO_CELLULAR_RESPONSE_TO_STARVATION	119	0.382503	1.40142	0.0372578	0.245715	1	2230	tags=26%, list=15%, signal=30%
GO_INTESTINAL_ABSORPTION	19	0.540036	1.40144	0.0976059	0.246179	1	2286	tags=47%, list=15%, signal=56%
GO_REGULATION_OF_MITOPHAGY	16	0.57043	1.40188	0.0942029	0.246019	1	2134	tags=44%, list=14%, signal=51%
GO_GLYCEROLIPID_BIOSYNTHETIC_PROCESS	194	0.363611	1.40393	0.0133136	0.243178	1	3219	tags=36%, list=22%, signal=45%
GO_CYTOKINE_METABOLIC_PROCESS	61	0.423569	1.40417	0.0498339	0.243348	1	2308	tags=31%, list=16%, signal=37%
GO_VENTRICULAR_SEPTUM_MORPHOGENESIS	36	0.479259	1.40526	0.0604027	0.242174	1	20	tags=6%, list=0%, signal=6%
GO_EXTRACELLULAR_VESICLE_BIOGENESIS	19	0.53345	1.40539	0.090566	0.242488	1	3333	tags=47%, list=23%, signal=61%
GO_RESPONSE_TO_ARSENIC_CONTAINING_SUBSTANCE	30	0.486116	1.40646	0.0685413	0.241269	1	697	tags=23%, list=5%, signal=24%
GO_INSULIN_RECEPTOR_SIGNALING_PATHWAY	110	0.390317	1.40728	0.0409091	0.240583	1	2160	tags=30%, list=15%, signal=35%
GO_POSITIVE_REGULATION_OF_T_CELL_PROLIFERATION	43	0.460034	1.40735	0.0686106	0.241002	1	935	tags=26%, list=6%, signal=27%
GO_PHOSPHATIDYLINOSITOL_BIOSYNTHETIC_PROCESS	99	0.395279	1.40787	0.0292683	0.240722	1	3207	tags=39%, list=22%, signal=50%
GO_AMYLOID_BETA_CLEARANCE	22	0.52654	1.40883	0.0951526	0.239741	1	1328	tags=23%, list=9%, signal=25%
GO_REGULATION_OF_B_CELL_PROLIFERATION	33	0.48165	1.40906	0.0716912	0.239867	1	1458	tags=24%, list=10%, signal=27%
GO_SEMI_LUNAR_VALVE_DEVELOPMENT	31	0.492162	1.41107	0.0789946	0.237388	1	20	tags=6%, list=0%, signal=6%
GO_FATTY_ACID_DERIVATIVE_BIOSYNTHETIC_PROCESS	57	0.429687	1.41276	0.0566929	0.23528	1	1383	tags=23%, list=9%, signal=25%
GO_VASCULAR_ENDOTHELIAL_GROWTH_FACTOR_SIGNALING_PATHWAY	26	0.501163	1.41314	0.0981481	0.235202	1	1543	tags=31%, list=10%, signal=34%
GO_REGULATION_OF_EXOSOMAL_SECRETION	15	0.582661	1.4132	0.0831793	0.235626	1	3333	tags=60%, list=23%, signal=77%
GO_REGULATION_OF_WOUND_HEALING	91	0.39897	1.41361	0.0493631	0.235513	1	1458	tags=23%, list=10%, signal=25%
GO_NEGATIVE_REGULATION_OF_ION_TRANSPORT	88	0.404601	1.41362	0.046281	0.235997	1	1615	tags=23%, list=11%, signal=25%
GO_REGULATION_OF_EXOCYTOSIS	149	0.376117	1.4148	0.0178042	0.234826	1	1864	tags=21%, list=13%, signal=24%
GO_AMINO_ACID_TRANSMEMBRANE_TRANSPORT	52	0.441374	1.4152	0.0526316	0.234797	1	2279	tags=33%, list=15%, signal=39%
GO_POSITIVE_REGULATION_OF_COLD_INDUCED_THERMOGENESIS	65	0.427726	1.41546	0.0430464	0.2349	1	1575	tags=29%, list=11%, signal=33%
GO_POSITIVE_REGULATION_OF_CD4_POSITIVE_ALPHA_BETA_T_CELL_DIFFERENTIATION	18	0.548473	1.41548	0.0839416	0.235372	1	1566	tags=28%, list=11%, signal=31%
GO_LIPID_PHOSPHORYLATION	58	0.435413	1.41587	0.0545775	0.235282	1	2829	tags=33%, list=19%, signal=40%
GO_LEUKOCYTE_APOPTOTIC_PROCESS	73	0.424363	1.41618	0.0314961	0.23529	1	1337	tags=26%, list=9%, signal=28%
GO_RESPONSE_TO_VITAMIN	56	0.435794	1.41642	0.0480929	0.235478	1	1517	tags=21%, list=10%, signal=24%
GO_ENTRY_INTO_HOST	92	0.405145	1.41657	0.0389222	0.23573	1	1744	tags=25%, list=12%, signal=28%
GO_ENDOTHELIAL_CELL_PROLIFERATION	99	0.401455	1.41692	0.0222883	0.235668	1	1638	tags=26%, list=11%, signal=29%
GO_PROTEIN_LOCALIZATION_TO_VACUOLE	56	0.435654	1.41708	0.0430464	0.235931	1	3740	tags=50%, list=25%, signal=67%
GO_NEGATIVE_REGULATION_OF_POTASSIUM_ION_TRANSPORT	18	0.550562	1.41732	0.0783242	0.236088	1	803	tags=22%, list=5%, signal=23%
GO_POSITIVE_REGULATION_OF_EPITHELIAL_CELL_MIGRATION	121	0.385372	1.41866	0.021309	0.234505	1	1543	tags=22%, list=10%, signal=25%
GO_POSITIVE_REGULATION_OF_MYELOID_LEUKOCYTE_DIFFERENTIATION	30	0.49218	1.41868	0.0788091	0.234975	1	432	tags=13%, list=3%, signal=14%
GO_FORELIMB_MORPHOGENESIS	30	0.488293	1.41886	0.0594228	0.235186	1	2914	tags=33%, list=20%, signal=41%
GO_CELLULAR_RESPONSE_TO_FLUID_SHEAR_STRESS	15	0.574359	1.41888	0.102421	0.23567	1	1434	tags=27%, list=10%, signal=30%
GO_SYNAPTIC_VESICLE_RECYCLING	59	0.438528	1.42052	0.0372168	0.233701	1	1832	tags=25%, list=12%, signal=29%
GO_NEGATIVE_REGULATION_OF_PROTEIN_CONTAINING_COMPLEX_DISASSEMBLY	62	0.434712	1.42053	0.0548173	0.234199	1	2498	tags=31%, list=17%, signal=37%
GO_REGULATION_OF_NEUROTRANSMITTER_LEVELS	218	0.358663	1.42081	0.0144718	0.234306	1	1864	tags=22%, list=13%, signal=25%
GO_BLOOD_VESSEL_ENDOTHELIAL_CELL_PROLIFERATION_INVOLVED_IN_SPROUTING_ANGIOGENESIS	15	0.575918	1.42094	0.0904159	0.234649	1	1254	tags=33%, list=8%, signal=36%
GO_PIGMENTATION	72	0.422265	1.42123	0.0340715	0.234724	1	3103	tags=39%, list=21%, signal=49%
GO_NEUROTRANSMITTER_TRANSPORT	162	0.370292	1.4214	0.0149031	0.234956	1	2027	tags=23%, list=14%, signal=26%
GO_REGULATION_OF_COLLATERAL_SPROUTING	16	0.574072	1.42238	0.0865724	0.234041	1	2429	tags=38%, list=16%, signal=45%
GO_MYELOID_CELL_APOPTOTIC_PROCESS	21	0.536284	1.42256	0.0965909	0.234254	1	2833	tags=48%, list=19%, signal=59%
GO_RESPONSE_TO_AMINO_ACID_STARVATION	41	0.46328	1.42274	0.0575916	0.234487	1	2390	tags=37%, list=16%, signal=44%
GO_RESPONSE_TO_INTERFERON_ALPHA	17	0.54874	1.42306	0.0879713	0.234548	1	1181	tags=24%, list=8%, signal=26%
GO_NEGATIVE_REGULATION_OF_CELL_CELL_ADHESION	116	0.388779	1.42454	0.0356589	0.232822	1	2036	tags=28%, list=14%, signal=33%
GO_REGULATION_OF_T_CELL_APOPTOTIC_PROCESS	23	0.52318	1.42532	0.076225	0.232182	1	2584	tags=35%, list=18%, signal=42%
GO_PEPTIDYL_TYROSINE_MODIFICATION	257	0.358009	1.42553	0.00550206	0.232349	1	2158	tags=25%, list=15%, signal=29%
GO_MULTIVESICULAR_BODY_SORTING_PATHWAY	30	0.501415	1.42657	0.0702703	0.231239	1	2731	tags=37%, list=18%, signal=45%
GO_POSITIVE_REGULATION_OF_ENDOTHELIAL_CELL_PROLIFERATION	66	0.425904	1.42697	0.0403226	0.231176	1	1543	tags=24%, list=10%, signal=27%
GO_NEGATIVE_REGULATION_OF_RESPONSE_TO_ENDOPLASMIC_RETICULUM_STRESS	40	0.482813	1.42731	0.0699187	0.231171	1	1646	tags=25%, list=11%, signal=28%
GO_POSITIVE_REGULATION_OF_EPITHELIAL_CELL_PROLIFERATION	122	0.388165	1.42782	0.0321543	0.230787	1	1543	tags=20%, list=10%, signal=23%
GO_NEGATIVE_REGULATION_OF_LIPID_METABOLIC_PROCESS	57	0.433368	1.42783	0.0436242	0.2313	1	2685	tags=30%, list=18%, signal=36%
GO_REGULATION_OF_ERAD_PATHWAY	28	0.500589	1.42805	0.0789946	0.231527	1	2508	tags=46%, list=17%, signal=56%
GO_SYNAPTIC_VESICLE_PRIMING	15	0.585067	1.42935	0.0952381	0.230138	1	2629	tags=40%, list=18%, signal=49%
GO_BILE_ACID_BIOSYNTHETIC_PROCESS	23	0.53089	1.43035	0.0750916	0.22915	1	1918	tags=26%, list=13%, signal=30%
GO_CELL_MATRIX_ADHESION	162	0.378022	1.43051	0.0174165	0.229441	1	1163	tags=15%, list=8%, signal=17%
GO_MAMMARY_GLAND_EPITHELIAL_CELL_PROLIFERATION	26	0.521028	1.431	0.0776014	0.22923	1	2725	tags=42%, list=18%, signal=52%
GO_REGULATION_OF_HORMONE_LEVELS	321	0.349898	1.4313	0.00793651	0.229313	1	1868	tags=19%, list=13%, signal=21%
GO_NEGATIVE_REGULATION_OF_PROTEIN_TYROSINE_KINASE_ACTIVITY	25	0.521155	1.43201	0.095064	0.228785	1	2129	tags=40%, list=14%, signal=47%
GO_COLLATERAL_SPROUTING	23	0.51807	1.43224	0.0654545	0.228941	1	2429	tags=39%, list=16%, signal=47%
GO_MONOCARBOXYLIC_ACID_METABOLIC_PROCESS	451	0.338716	1.43246	0.00248139	0.22915	1	1597	tags=16%, list=11%, signal=18%
GO_RAB_PROTEIN_SIGNAL_TRANSDUCTION	57	0.439718	1.43272	0.0352349	0.229278	1	1572	tags=16%, list=11%, signal=18%
GO_REGULATION_OF_EPITHELIAL_CELL_APOPTOTIC_PROCESS	54	0.43999	1.43369	0.0534224	0.228345	1	1580	tags=24%, list=11%, signal=27%
GO_ERBB_SIGNALING_PATHWAY	122	0.390804	1.43497	0.0275651	0.226852	1	3647	tags=42%, list=25%, signal=55%
GO_SYNAPTIC_VESICLE_EXOCYTOSIS	77	0.421356	1.43621	0.0277325	0.225566	1	1994	tags=23%, list=14%, signal=27%
GO_AUTOPHAGOSOME_MATURATION	33	0.487317	1.43623	0.0578947	0.226066	1	3676	tags=48%, list=25%, signal=64%
GO_BIOMINERALIZATION	101	0.403979	1.43671	0.0271132	0.22589	1	2601	tags=30%, list=18%, signal=36%
GO_POSITIVE_REGULATION_OF_ENDOTHELIAL_CELL_MIGRATION	86	0.414502	1.43698	0.0283465	0.225967	1	1543	tags=26%, list=10%, signal=28%
GO_INTERLEUKIN_8_PRODUCTION	37	0.478726	1.43732	0.0510949	0.226004	1	773	tags=22%, list=5%, signal=23%
GO_POSITIVE_REGULATION_OF_FATTY_ACID_METABOLIC_PROCESS	19	0.546368	1.43803	0.0818182	0.225458	1	998	tags=32%, list=7%, signal=34%
GO_COPII_COATED_VESICLE_BUDDING	63	0.436911	1.43854	0.0358362	0.225288	1	2750	tags=35%, list=19%, signal=43%
GO_CELLULAR_RESPONSE_TO_STEROID_HORMONE_STIMULUS	179	0.371185	1.43951	0.0172414	0.224343	1	2214	tags=26%, list=15%, signal=31%
GO_NEGATIVE_REGULATION_OF_DNA_BINDING	43	0.477904	1.43985	0.0635739	0.22438	1	1323	tags=23%, list=9%, signal=25%
GO_LIPID_STORAGE	45	0.467668	1.43998	0.0549828	0.224697	1	1289	tags=29%, list=9%, signal=32%
GO_REGULATION_OF_MYOTUBE_DIFFERENTIATION	35	0.486959	1.44023	0.0587219	0.22488	1	831	tags=17%, list=6%, signal=18%
GO_REGULATION_OF_SKELETAL_MUSCLE_TISSUE_DEVELOPMENT	31	0.501353	1.44175	0.0519031	0.223151	1	1972	tags=29%, list=13%, signal=33%
GO_POSITIVE_REGULATION_OF_DNA_BINDING_TRANSCRIPTION_FACTOR_ACTIVITY	183	0.374574	1.44264	0.0127479	0.222431	1	3201	tags=34%, list=22%, signal=43%
GO_EAR_DEVELOPMENT	139	0.383099	1.44273	0.0237741	0.222834	1	1664	tags=18%, list=11%, signal=20%
GO_AMINE_CATABOLIC_PROCESS	18	0.557517	1.44315	0.0725953	0.22279	1	827	tags=22%, list=6%, signal=24%
GO_REGULATION_OF_SPROUTING_ANGIOGENESIS	52	0.459516	1.44444	0.0404722	0.221452	1	1254	tags=23%, list=8%, signal=25%
GO_RESPONSE_TO_EXTRACELLULAR_STIMULUS	362	0.347657	1.44453	0	0.221799	1	1934	tags=20%, list=13%, signal=23%
GO_NEUROMUSCULAR_PROCESS	63	0.433159	1.44469	0.0366242	0.222082	1	1449	tags=17%, list=10%, signal=19%
GO_NEGATIVE_REGULATION_OF_PLATELET_ACTIVATION	15	0.58438	1.44497	0.0825336	0.222219	1	1383	tags=47%, list=9%, signal=51%
GO_SHORT_CHAIN_FATTY_ACID_METABOLIC_PROCESS	15	0.589438	1.44581	0.0766423	0.221554	1	10	tags=7%, list=0%, signal=7%
GO_STRIATED_MUSCLE_CELL_APOPTOTIC_PROCESS	24	0.525902	1.44599	0.0715564	0.221852	1	1434	tags=25%, list=10%, signal=28%
GO_POSITIVE_REGULATION_OF_CELL_MATRIX_ADHESION	39	0.481693	1.44626	0.0584071	0.222025	1	698	tags=21%, list=5%, signal=21%
GO_NEUROTRANSMITTER_SECRETION	111	0.401246	1.44637	0.0204724	0.22243	1	2027	tags=25%, list=14%, signal=29%
GO_CHOLESTEROL_EFFLUX	25	0.524109	1.44706	0.0736842	0.221978	1	1289	tags=36%, list=9%, signal=39%
GO_REGULATION_OF_ANATOMICAL_STRUCTURE_SIZE	366	0.349691	1.4476	0.00129366	0.221723	1	2429	tags=27%, list=16%, signal=32%
GO_NEGATIVE_REGULATION_OF_TRANSPORT	316	0.353941	1.44775	0.00133333	0.222066	1	1720	tags=21%, list=12%, signal=23%
GO_REGULATION_OF_DNA_BINDING_TRANSCRIPTION_FACTOR_ACTIVITY	306	0.354734	1.44799	0.00524246	0.222275	1	2772	tags=27%, list=19%, signal=33%
GO_PLACENTA_BLOOD_VESSEL_DEVELOPMENT	29	0.507553	1.44799	0.0645756	0.222819	1	1093	tags=24%, list=7%, signal=26%
GO_NEGATIVE_REGULATION_OF_IMMUNE_RESPONSE	90	0.416007	1.44824	0.0440457	0.223	1	2076	tags=21%, list=14%, signal=24%
GO_POSITIVE_REGULATION_OF_CELLULAR_CATABOLIC_PROCESS	310	0.351537	1.44842	0.00395257	0.223296	1	2412	tags=27%, list=16%, signal=32%
GO_REGULATION_OF_LYASE_ACTIVITY	24	0.53759	1.4491	0.0671642	0.222876	1	1003	tags=13%, list=7%, signal=13%
GO_REGULATION_OF_ENDOCYTOSIS	149	0.383766	1.44937	0.00877193	0.223011	1	2308	tags=28%, list=16%, signal=32%
GO_RESPONSE_TO_HYDROPEROXIDE	16	0.592334	1.45033	0.0721063	0.22217	1	2076	tags=38%, list=14%, signal=44%
GO_LIPOSACCHARIDE_METABOLIC_PROCESS	83	0.416648	1.45123	0.0342577	0.221471	1	2596	tags=36%, list=18%, signal=44%
GO_NEGATIVE_REGULATION_OF_CELL_POPULATION_PROLIFERATION	468	0.342876	1.45124	0	0.222027	1	1580	tags=16%, list=11%, signal=18%
GO_NEGATIVE_REGULATION_OF_PROTEOLYSIS	219	0.369248	1.4522	0.00539811	0.2211	1	2220	tags=27%, list=15%, signal=32%
GO_REGULATION_OF_PROTEIN_TYROSINE_KINASE_ACTIVITY	69	0.432011	1.45243	0.04	0.221334	1	2236	tags=36%, list=15%, signal=42%
GO_NITRIC_OXIDE_MEDIATED_SIGNAL_TRANSDUCTION	18	0.567395	1.45351	0.0777778	0.2203	1	1812	tags=39%, list=12%, signal=44%
GO_MRNA_TRANSCRIPTION	17	0.572046	1.45426	0.0850277	0.219782	1	439	tags=18%, list=3%, signal=18%
GO_MAST_CELL_ACTIVATION	34	0.497447	1.45477	0.0534483	0.219546	1	1219	tags=21%, list=8%, signal=22%
GO_LOCALIZATION_WITHIN_MEMBRANE	70	0.434189	1.45502	0.0301109	0.21973	1	1631	tags=23%, list=11%, signal=26%
GO_EPIDERMAL_GROWTH_FACTOR_RECEPTOR_SIGNALING_PATHWAY	101	0.405972	1.45577	0.0294118	0.219264	1	1456	tags=23%, list=10%, signal=25%
GO_INTEGRIN_MEDIATED_SIGNALING_PATHWAY	76	0.426372	1.4563	0.0278232	0.219081	1	1197	tags=17%, list=8%, signal=19%
GO_DOPAMINERGIC_NEURON_DIFFERENTIATION	20	0.544922	1.45748	0.06814	0.21794	1	2772	tags=40%, list=19%, signal=49%
GO_POSITIVE_REGULATION_OF_SKELETAL_MUSCLE_TISSUE_DEVELOPMENT	15	0.596747	1.45755	0.0782779	0.218386	1	3039	tags=40%, list=21%, signal=50%
GO_BEHAVIOR	364	0.350811	1.46015	0.00134953	0.215262	1	1918	tags=19%, list=13%, signal=21%
GO_POSITIVE_REGULATION_OF_B_CELL_PROLIFERATION	23	0.53494	1.46129	0.0698925	0.21416	1	1458	tags=26%, list=10%, signal=29%
GO_LABYRINTHINE_LAYER_BLOOD_VESSEL_DEVELOPMENT	18	0.568705	1.46146	0.0685185	0.214516	1	1093	tags=33%, list=7%, signal=36%
GO_COFACTOR_METABOLIC_PROCESS	341	0.356276	1.46191	0	0.214484	1	2105	tags=21%, list=14%, signal=24%
GO_MYOBLAST_DIFFERENTIATION	56	0.451187	1.46333	0.0408163	0.212974	1	2924	tags=36%, list=20%, signal=44%
GO_REGULATION_OF_CYCLASE_ACTIVITY	23	0.53755	1.46362	0.061706	0.213111	1	334	tags=9%, list=2%, signal=9%
GO_NEGATIVE_REGULATION_OF_COAGULATION	37	0.488115	1.46371	0.045	0.213542	1	1383	tags=30%, list=9%, signal=33%
GO_MATERNAL_PROCESS_INVOLVED_IN_FEMALE_PREGNANCY	45	0.468392	1.46499	0.0600707	0.2124	1	574	tags=13%, list=4%, signal=14%
GO_REGULATION_OF_TYPE_2_IMMUNE_RESPONSE	21	0.547388	1.46499	0.0527273	0.212965	1	1432	tags=33%, list=10%, signal=37%
GO_GLIAL_CELL_DEVELOPMENT	72	0.433826	1.4654	0.0260163	0.212944	1	1918	tags=26%, list=13%, signal=30%
GO_FAT_SOLUBLE_VITAMIN_METABOLIC_PROCESS	23	0.531637	1.46553	0.0596745	0.213333	1	716	tags=22%, list=5%, signal=23%
GO_SYNAPTIC_VESICLE_ENDOCYTOSIS	48	0.46407	1.46573	0.0383275	0.213623	1	2140	tags=27%, list=14%, signal=32%
GO_INNER_EAR_MORPHOGENESIS	60	0.441557	1.46591	0.0293103	0.213938	1	1565	tags=23%, list=11%, signal=26%
GO_MATERNAL_PLACENTA_DEVELOPMENT	27	0.516589	1.46607	0.0669145	0.214318	1	574	tags=19%, list=4%, signal=19%
GO_LOCOMOTORY_BEHAVIOR	122	0.399555	1.46639	0.0103704	0.21444	1	2428	tags=25%, list=16%, signal=29%
GO_CELLULAR_RESPONSE_TO_OXYGEN_RADICAL	15	0.598085	1.46651	0.0798479	0.214854	1	38	tags=13%, list=0%, signal=13%
GO_POSITIVE_REGULATION_OF_FILOPODIUM_ASSEMBLY	26	0.525837	1.46654	0.0568807	0.215397	1	2468	tags=46%, list=17%, signal=55%
GO_THIOESTER_BIOSYNTHETIC_PROCESS	46	0.464108	1.46738	0.0436975	0.214656	1	1298	tags=22%, list=9%, signal=24%
GO_POSITIVE_REGULATION_OF_INFLAMMATORY_RESPONSE	73	0.435838	1.46761	0.0237342	0.214958	1	1624	tags=26%, list=11%, signal=29%
GO_MESENCHYME_MORPHOGENESIS	35	0.488891	1.46813	0.0493197	0.214738	1	1160	tags=14%, list=8%, signal=15%
GO_REGULATION_OF_BIOMINERALIZATION	59	0.449378	1.46837	0.0422764	0.215018	1	1462	tags=24%, list=10%, signal=26%
GO_INTERLEUKIN_2_PRODUCTION	42	0.470394	1.46939	0.0327022	0.214149	1	3051	tags=36%, list=21%, signal=45%
GO_POSITIVE_REGULATION_OF_NEURON_DEATH	74	0.433208	1.46961	0.0369181	0.214395	1	463	tags=11%, list=3%, signal=11%
GO_RESPONSE_TO_STEROL	22	0.547358	1.47012	0.0688406	0.214263	1	340	tags=14%, list=2%, signal=14%
GO_MESODERM_DEVELOPMENT	88	0.42555	1.47075	0.0159236	0.213859	1	1323	tags=16%, list=9%, signal=17%
GO_REGULATION_OF_MUSCLE_ADAPTATION	64	0.443206	1.47162	0.0243902	0.213066	1	1593	tags=27%, list=11%, signal=30%
GO_POSITIVE_REGULATION_OF_MACROAUTOPHAGY	60	0.442594	1.47235	0.0295567	0.21259	1	2390	tags=35%, list=16%, signal=42%
GO_NEGATIVE_REGULATION_OF_MULTI_ORGANISM_PROCESS	139	0.394767	1.47236	0.0207715	0.213183	1	3047	tags=35%, list=21%, signal=44%
GO_RESPONSE_TO_AUDITORY_STIMULUS	16	0.601301	1.47252	0.0637066	0.213558	1	1193	tags=25%, list=8%, signal=27%
GO_REGULATION_OF_PROTEIN_LOCALIZATION_TO_PLASMA_MEMBRANE	79	0.425269	1.47432	0.014377	0.211553	1	2498	tags=28%, list=17%, signal=33%
GO_VIRAL_BUDDING_VIA_HOST_ESCRT_COMPLEX	19	0.565189	1.47495	0.0655106	0.211282	1	3577	tags=53%, list=24%, signal=69%
GO_REGULATION_OF_SYNAPTIC_VESICLE_EXOCYTOSIS	52	0.467588	1.47541	0.0302521	0.211203	1	1775	tags=27%, list=12%, signal=30%
GO_TISSUE_MIGRATION	225	0.377189	1.47572	0.00424328	0.211425	1	1480	tags=20%, list=10%, signal=22%
GO_ANION_TRANSMEMBRANE_TRANSPORT	182	0.381858	1.47589	0.0101597	0.211746	1	1709	tags=20%, list=12%, signal=22%
GO_GOLGI_TO_ENDOSOME_TRANSPORT	15	0.606483	1.47619	0.0562613	0.211956	1	2780	tags=47%, list=19%, signal=57%
GO_RESPIRATORY_SYSTEM_DEVELOPMENT	148	0.388463	1.47657	0.003003	0.212002	1	1630	tags=18%, list=11%, signal=20%
GO_EXOCYTIC_PROCESS	65	0.444584	1.47674	0.0233333	0.212356	1	2851	tags=32%, list=19%, signal=40%
GO_ACID_SECRETION	60	0.448544	1.47812	0.0260586	0.211001	1	3045	tags=42%, list=21%, signal=52%
GO_NEGATIVE_REGULATION_OF_ENDOCYTOSIS	32	0.510475	1.47893	0.04947	0.210385	1	2239	tags=34%, list=15%, signal=40%
GO_DIVALENT_INORGANIC_CATION_TRANSPORT	306	0.361648	1.47901	0.00547196	0.210891	1	1905	tags=17%, list=13%, signal=19%
GO_PHOSPHATIDYLETHANOLAMINE_METABOLIC_PROCESS	19	0.581023	1.47909	0.0603774	0.21137	1	959	tags=26%, list=6%, signal=28%
GO_REGULATION_OF_CELLULAR_RESPONSE_TO_INSULIN_STIMULUS	53	0.452618	1.4792	0.0440457	0.211804	1	2126	tags=34%, list=14%, signal=40%
GO_POSITIVE_REGULATION_OF_BLOOD_VESSEL_ENDOTHELIAL_CELL_MIGRATION	50	0.469806	1.48058	0.0208696	0.210405	1	1543	tags=34%, list=10%, signal=38%
GO_REGULATION_OF_EXTRINSIC_APOPTOTIC_SIGNALING_PATHWAY	121	0.401509	1.4827	0.0105422	0.207995	1	1369	tags=21%, list=9%, signal=23%
GO_RESPONSE_TO_OXYGEN_RADICAL	18	0.574255	1.48287	0.0710059	0.208369	1	38	tags=11%, list=0%, signal=11%
GO_ENDOCARDIAL_CUSHION_DEVELOPMENT	32	0.508737	1.48306	0.0571429	0.208686	1	20	tags=6%, list=0%, signal=6%
GO_PHOSPHATIDYLSERINE_METABOLIC_PROCESS	19	0.577444	1.4833	0.0613718	0.208952	1	2092	tags=53%, list=14%, signal=61%
GO_NEGATIVE_REGULATION_OF_HYDROLASE_ACTIVITY	285	0.367003	1.48338	0.00405405	0.209475	1	2379	tags=28%, list=16%, signal=33%
GO_AMINE_TRANSPORT	40	0.485562	1.48374	0.0338983	0.209542	1	1629	tags=28%, list=11%, signal=31%
GO_COENZYME_METABOLIC_PROCESS	207	0.378931	1.48413	0.00561798	0.209588	1	1121	tags=15%, list=8%, signal=16%
GO_REGULATION_OF_EPITHELIAL_CELL_DIFFERENTIATION	94	0.424009	1.48474	0.0200927	0.209335	1	1686	tags=23%, list=11%, signal=26%
GO_REGULATION_OF_SIGNALING_RECEPTOR_ACTIVITY	92	0.41849	1.48555	0.0129241	0.208766	1	2236	tags=30%, list=15%, signal=36%
GO_FATTY_ACID_METABOLIC_PROCESS	257	0.36672	1.48639	0.00136054	0.208229	1	1673	tags=18%, list=11%, signal=20%
GO_CELLULAR_RESPONSE_TO_STEROL	15	0.6057	1.4864	0.0697248	0.208857	1	340	tags=20%, list=2%, signal=20%
GO_MEMORY	71	0.440344	1.48691	0.0268908	0.208773	1	1914	tags=24%, list=13%, signal=27%
GO_REGULATION_OF_TOR_SIGNALING	80	0.433895	1.48799	0.0197694	0.207688	1	2412	tags=26%, list=16%, signal=31%
GO_POSITIVE_REGULATION_OF_PROTEIN_LOCALIZATION_TO_CELL_PERIPHERY	52	0.469934	1.48909	0.0311987	0.206762	1	1456	tags=21%, list=10%, signal=23%
GO_INOSITOL_PHOSPHATE_MEDIATED_SIGNALING	39	0.502115	1.48935	0.0416667	0.20705	1	3479	tags=46%, list=24%, signal=60%
GO_VITAMIN_METABOLIC_PROCESS	93	0.42546	1.48981	0.00980392	0.207027	1	1912	tags=22%, list=13%, signal=25%
GO_CYTOSOLIC_TRANSPORT	138	0.40252	1.49022	0.0091047	0.207034	1	2866	tags=35%, list=19%, signal=43%
GO_ESTROGEN_METABOLIC_PROCESS	15	0.59491	1.49128	0.0857143	0.206159	1	1649	tags=33%, list=11%, signal=37%
GO_REGULATION_OF_EPITHELIAL_CELL_MIGRATION	177	0.387231	1.49191	0.010479	0.205853	1	1543	tags=21%, list=10%, signal=24%
GO_REGULATION_OF_PLATELET_ACTIVATION	20	0.561685	1.49228	0.0534759	0.205945	1	2591	tags=60%, list=18%, signal=73%
GO_NEGATIVE_REGULATION_OF_IMMUNE_EFFECTOR_PROCESS	75	0.431503	1.49318	0.0254777	0.205322	1	2082	tags=27%, list=14%, signal=31%
GO_RESPONSE_TO_TOPOLOGICALLY_INCORRECT_PROTEIN	171	0.389936	1.49339	0.00766871	0.205672	1	2072	tags=25%, list=14%, signal=28%
GO_ANION_TRANSPORT	373	0.360833	1.49478	0	0.204361	1	1793	tags=21%, list=12%, signal=23%
GO_ADAPTIVE_THERMOGENESIS	108	0.420638	1.49498	0.0136778	0.20473	1	1575	tags=24%, list=11%, signal=27%
GO_GLYCEROPHOSPHOLIPID_METABOLIC_PROCESS	256	0.375646	1.49607	0.0013947	0.203737	1	3219	tags=36%, list=22%, signal=45%
GO_NEGATIVE_REGULATION_OF_CELL_ACTIVATION	125	0.411055	1.49736	0.00913242	0.202453	1	2772	tags=34%, list=19%, signal=41%
GO_EPIDERMAL_CELL_DIFFERENTIATION	141	0.401247	1.49872	0.00758725	0.201067	1	2308	tags=29%, list=16%, signal=34%
GO_REGULATION_OF_SODIUM_ION_TRANSPORT	57	0.463341	1.50017	0.0229133	0.199566	1	1593	tags=25%, list=11%, signal=27%
GO_POSITIVE_REGULATION_OF_PROTEIN_ACETYLATION	36	0.505632	1.50193	0.0380623	0.197741	1	86	tags=8%, list=1%, signal=8%
GO_LABYRINTHINE_LAYER_DEVELOPMENT	33	0.518593	1.50224	0.0363951	0.197972	1	1093	tags=24%, list=7%, signal=26%
GO_PHOSPHATIDYLINOSITOL_METABOLIC_PROCESS	143	0.399071	1.50343	0.00590842	0.196937	1	2871	tags=34%, list=19%, signal=41%
GO_LIPID_LOCALIZATION	260	0.374728	1.50383	0.0013369	0.197046	1	1667	tags=22%, list=11%, signal=25%
GO_NEGATIVE_REGULATION_OF_VIRAL_PROCESS	69	0.444936	1.50508	0.0195759	0.195855	1	2986	tags=38%, list=20%, signal=47%
GO_EPITHELIAL_CELL_DIFFERENTIATION	413	0.358492	1.50546	0	0.195981	1	2308	tags=26%, list=16%, signal=30%
GO_REGULATION_OF_SMALL_MOLECULE_METABOLIC_PROCESS	323	0.365274	1.5055	0	0.196564	1	846	tags=13%, list=6%, signal=14%
GO_REGULATION_OF_ENDOTHELIAL_CELL_DIFFERENTIATION	24	0.562417	1.50561	0.0499076	0.197046	1	1512	tags=33%, list=10%, signal=37%
GO_RESPONSE_TO_PEPTIDE_HORMONE	310	0.36999	1.50571	0.0013587	0.197548	1	1647	tags=22%, list=11%, signal=24%
GO_REGULATION_OF_GLUTAMATE_RECEPTOR_SIGNALING_PATHWAY	37	0.501633	1.50587	0.0399306	0.197982	1	1750	tags=24%, list=12%, signal=28%
GO_CELL_SUBSTRATE_JUNCTION_ORGANIZATION	81	0.432906	1.50603	0.0188383	0.19842	1	2601	tags=31%, list=18%, signal=37%
GO_GLYCEROPHOSPHOLIPID_CATABOLIC_PROCESS	15	0.615825	1.50687	0.0416667	0.197879	1	2981	tags=67%, list=20%, signal=83%
GO_CELLULAR_RESPONSE_TO_HORMONE_STIMULUS	481	0.356078	1.50869	0	0.195953	1	1777	tags=21%, list=12%, signal=23%
GO_REGULATION_OF_NOTCH_SIGNALING_PATHWAY	77	0.435424	1.50893	0.0165563	0.196298	1	1901	tags=21%, list=13%, signal=24%
GO_EMBRYONIC_CAMERA_TYPE_EYE_DEVELOPMENT	27	0.534647	1.50921	0.0465116	0.196546	1	1517	tags=26%, list=10%, signal=29%
GO_ORGANIC_ACID_BIOSYNTHETIC_PROCESS	235	0.376747	1.51054	0.00137552	0.195224	1	1918	tags=21%, list=13%, signal=24%
GO_MEMBRANE_PROTEIN_PROTEOLYSIS	49	0.479228	1.51126	0.0328947	0.194826	1	3368	tags=51%, list=23%, signal=66%
GO_RECEPTOR_MEDIATED_ENDOCYTOSIS	171	0.393608	1.51136	0.00452489	0.19533	1	1735	tags=23%, list=12%, signal=26%
GO_REGULATION_OF_NEUROTRANSMITTER_SECRETION	72	0.451966	1.51296	0.0173228	0.19355	1	1864	tags=25%, list=13%, signal=28%
GO_RESPIRATORY_BURST	21	0.554676	1.51359	0.0419048	0.19333	1	1120	tags=33%, list=8%, signal=36%
GO_DETECTION_OF_STIMULUS_INVOLVED_IN_SENSORY_PERCEPTION	41	0.505789	1.5139	0.0223752	0.19354	1	1416	tags=12%, list=10%, signal=13%
GO_LIPID_CATABOLIC_PROCESS	212	0.384731	1.51449	0.00133869	0.193438	1	2041	tags=23%, list=14%, signal=26%
GO_MULTIVESICULAR_BODY_ORGANIZATION	29	0.52702	1.51453	0.0432432	0.194034	1	3577	tags=48%, list=24%, signal=64%
GO_POSITIVE_REGULATION_OF_CHEMOKINE_PRODUCTION	28	0.540452	1.51458	0.0440917	0.194671	1	1750	tags=32%, list=12%, signal=36%
GO_PLATELET_DEGRANULATION	82	0.438251	1.51541	0.0113821	0.194205	1	1599	tags=28%, list=11%, signal=31%
GO_CELL_ACTIVATION_INVOLVED_IN_IMMUNE_RESPONSE	465	0.361145	1.51586	0	0.194222	1	1581	tags=19%, list=11%, signal=21%
GO_BLOOD_VESSEL_REMODELING	29	0.541012	1.51643	0.0371025	0.194127	1	1505	tags=31%, list=10%, signal=34%
GO_NEGATIVE_REGULATION_OF_SMALL_MOLECULE_METABOLIC_PROCESS	62	0.463238	1.51833	0.0167504	0.192109	1	124	tags=8%, list=1%, signal=8%
GO_CELLULAR_RESPONSE_TO_VASCULAR_ENDOTHELIAL_GROWTH_FACTOR_STIMULUS	38	0.508383	1.51893	0.0324232	0.191878	1	1543	tags=32%, list=10%, signal=35%
GO_MEMBRANE_RAFT_ORGANIZATION	20	0.582412	1.51907	0.0510806	0.192365	1	1066	tags=25%, list=7%, signal=27%
GO_MONOVALENT_INORGANIC_CATION_HOMEOSTASIS	95	0.434842	1.52029	0.00783699	0.191282	1	2538	tags=29%, list=17%, signal=35%
GO_ESTABLISHMENT_OF_PIGMENT_GRANULE_LOCALIZATION	20	0.580688	1.52077	0.0438757	0.191292	1	3856	tags=40%, list=26%, signal=54%
GO_SKELETAL_MUSCLE_CELL_DIFFERENTIATION	42	0.501766	1.52195	0.0233333	0.190221	1	1972	tags=36%, list=13%, signal=41%
GO_MYELOID_LEUKOCYTE_ACTIVATION	427	0.364305	1.52219	0	0.190619	1	1581	tags=19%, list=11%, signal=21%
GO_CELL_MIGRATION_INVOLVED_IN_SPROUTING_ANGIOGENESIS	46	0.489191	1.52231	0.0332226	0.191144	1	1254	tags=28%, list=8%, signal=31%
GO_NEGATIVE_REGULATION_OF_CYSTEINE_TYPE_ENDOPEPTIDASE_ACTIVITY	65	0.458887	1.52258	0.0199667	0.191483	1	2220	tags=37%, list=15%, signal=43%
GO_POST_GOLGI_VESICLE_MEDIATED_TRANSPORT	89	0.431108	1.52279	0.0127389	0.191895	1	3050	tags=39%, list=21%, signal=49%
GO_NEGATIVE_REGULATION_OF_WOUND_HEALING	49	0.476665	1.52558	0.0315091	0.188682	1	1458	tags=29%, list=10%, signal=32%
GO_PROTEIN_DEMANNOSYLATION	17	0.597852	1.52621	0.0460405	0.18838	1	2934	tags=59%, list=20%, signal=73%
GO_REGULATION_OF_ACTIN_NUCLEATION	19	0.582263	1.5269	0.0523466	0.188148	1	2764	tags=47%, list=19%, signal=58%
GO_POSITIVE_REGULATION_OF_CALCIUM_ION_DEPENDENT_EXOCYTOSIS	15	0.61952	1.52697	0.0606061	0.188764	1	903	tags=33%, list=6%, signal=35%
GO_GLIAL_CELL_ACTIVATION	30	0.528073	1.52754	0.0385965	0.188715	1	2797	tags=47%, list=19%, signal=57%
GO_RECEPTOR_INTERNALIZATION	70	0.445423	1.52778	0.0179153	0.189123	1	1189	tags=21%, list=8%, signal=23%
GO_REGULATION_OF_LEUKOCYTE_PROLIFERATION	115	0.421778	1.52826	0.0108192	0.18913	1	1566	tags=23%, list=11%, signal=26%
GO_TRANSEPITHELIAL_TRANSPORT	15	0.631184	1.52873	0.0435572	0.189165	1	830	tags=13%, list=6%, signal=14%
GO_DOPAMINE_TRANSPORT	21	0.5715	1.52954	0.045283	0.188835	1	3944	tags=52%, list=27%, signal=71%
GO_ORGANELLE_FUSION	107	0.422785	1.52979	0.0122324	0.189207	1	3262	tags=39%, list=22%, signal=50%
GO_REGULATION_OF_CALCINEURIN_MEDIATED_SIGNALING	24	0.560056	1.52989	0.0405904	0.189771	1	3479	tags=58%, list=24%, signal=76%
GO_NEGATIVE_REGULATION_OF_EXTRINSIC_APOPTOTIC_SIGNALING_PATHWAY	80	0.443525	1.53194	0.0143084	0.187716	1	1281	tags=24%, list=9%, signal=26%
GO_MYELOID_LEUKOCYTE_MEDIATED_IMMUNITY	380	0.367977	1.53216	0	0.188091	1	1219	tags=17%, list=8%, signal=18%
GO_RETROGRADE_TRANSPORT_ENDOSOME_TO_GOLGI	76	0.456086	1.53251	0.0271132	0.188301	1	2866	tags=34%, list=19%, signal=42%
GO_T_CELL_MEDIATED_IMMUNITY	67	0.466012	1.53282	0.0147059	0.188596	1	1040	tags=24%, list=7%, signal=26%
GO_RESPONSE_TO_INSULIN	203	0.393614	1.53318	0.0058309	0.188823	1	1647	tags=24%, list=11%, signal=27%
GO_NEGATIVE_REGULATION_OF_VIRAL_GENOME_REPLICATION	44	0.499308	1.53445	0.0350584	0.187763	1	975	tags=23%, list=7%, signal=24%
GO_CARBOHYDRATE_TRANSPORT	102	0.430319	1.53456	0.0108696	0.188327	1	2756	tags=29%, list=19%, signal=36%
GO_NEGATIVE_REGULATION_OF_ERBB_SIGNALING_PATHWAY	46	0.489896	1.53528	0.026178	0.188104	1	1456	tags=26%, list=10%, signal=29%
GO_TEMPERATURE_HOMEOSTASIS	115	0.424536	1.5355	0.00768049	0.18848	1	1575	tags=24%, list=11%, signal=27%
GO_NEGATIVE_REGULATION_OF_MUSCLE_CELL_APOPTOTIC_PROCESS	22	0.565541	1.53624	0.0434783	0.188273	1	1434	tags=27%, list=10%, signal=30%
GO_REGULATION_OF_ENDOTHELIAL_CELL_MIGRATION	126	0.41788	1.53636	0.00447761	0.188881	1	1543	tags=25%, list=10%, signal=27%
GO_MEMBRANE_PROTEIN_ECTODOMAIN_PROTEOLYSIS	35	0.522008	1.53681	0.033557	0.189055	1	1466	tags=31%, list=10%, signal=35%
GO_NEGATIVE_REGULATION_OF_TRANSCRIPTION_REGULATORY_REGION_DNA_BINDING	16	0.607383	1.53691	0.032381	0.189667	1	748	tags=19%, list=5%, signal=20%
GO_NEGATIVE_REGULATION_OF_RESPONSE_TO_WOUNDING	60	0.466736	1.53706	0.0183028	0.190207	1	1458	tags=25%, list=10%, signal=28%
GO_RESPONSE_TO_PEPTIDE	368	0.370952	1.53742	0	0.190461	1	1647	tags=22%, list=11%, signal=24%
GO_CELLULAR_MODIFIED_AMINO_ACID_CATABOLIC_PROCESS	16	0.605602	1.53788	0.0511883	0.190536	1	827	tags=31%, list=6%, signal=33%
GO_CELLULAR_RESPONSE_TO_DEXAMETHASONE_STIMULUS	25	0.557895	1.53794	0.0441177	0.191257	1	1456	tags=24%, list=10%, signal=27%
GO_LONG_TERM_SYNAPTIC_POTENTIATION	46	0.498733	1.54233	0.0135593	0.185524	1	1750	tags=24%, list=12%, signal=27%
GO_AUTOPHAGY_OF_MITOCHONDRION	67	0.462758	1.54315	0.0186441	0.185268	1	2134	tags=31%, list=14%, signal=36%
GO_REGULATION_OF_RECEPTOR_MEDIATED_ENDOCYTOSIS	68	0.462186	1.54464	0.0163666	0.184054	1	2247	tags=29%, list=15%, signal=35%
GO_SULFUR_COMPOUND_METABOLIC_PROCESS	274	0.379387	1.54583	0	0.183106	1	1586	tags=19%, list=11%, signal=21%
GO_PIGMENT_GRANULE_LOCALIZATION	20	0.580688	1.54615	0.0340265	0.183418	1	3856	tags=40%, list=26%, signal=54%
GO_PHOSPHATE_ION_TRANSPORT	17	0.61837	1.54621	0.0364299	0.184079	1	1640	tags=29%, list=11%, signal=33%
GO_ACTIN_NUCLEATION	39	0.516619	1.54818	0.03125	0.182137	1	2247	tags=36%, list=15%, signal=42%
GO_EXTRINSIC_APOPTOTIC_SIGNALING_PATHWAY_VIA_DEATH_DOMAIN_RECEPTORS	67	0.462379	1.54924	0.0173611	0.181517	1	2128	tags=30%, list=14%, signal=35%
GO_CATECHOLAMINE_SECRETION	24	0.566721	1.54957	0.0430108	0.181896	1	2394	tags=42%, list=16%, signal=50%
GO_REGULATION_OF_CALCIUM_ION_IMPORT	22	0.576303	1.54991	0.0425139	0.182164	1	1812	tags=36%, list=12%, signal=41%
GO_REGULATION_OF_CLATHRIN_DEPENDENT_ENDOCYTOSIS	15	0.633183	1.55044	0.0471869	0.182249	1	2247	tags=47%, list=15%, signal=55%
GO_REGULATION_OF_RESPONSE_TO_WOUNDING	111	0.428146	1.55056	0.0125589	0.182894	1	1458	tags=23%, list=10%, signal=26%
GO_METAL_ION_HOMEOSTASIS	388	0.374574	1.55082	0.00131234	0.183273	1	2161	tags=23%, list=15%, signal=26%
GO_REGULATION_OF_ION_TRANSPORT	383	0.374793	1.55286	0	0.181116	1	1829	tags=19%, list=12%, signal=21%
GO_POSITIVE_REGULATION_OF_ACTIN_FILAMENT_POLYMERIZATION	76	0.451866	1.55336	0.0114007	0.181279	1	2247	tags=30%, list=15%, signal=36%
GO_CELLULAR_RESPONSE_TO_CORTICOSTEROID_STIMULUS	45	0.493612	1.55594	0.0205479	0.178534	1	1456	tags=24%, list=10%, signal=27%
GO_STEROID_HORMONE_BIOSYNTHETIC_PROCESS	32	0.538436	1.55641	0.0206897	0.178627	1	1298	tags=22%, list=9%, signal=24%
GO_RETROGRADE_TRANSPORT_ENDOSOME_TO_PLASMA_MEMBRANE	28	0.547841	1.55667	0.0157618	0.179029	1	2740	tags=46%, list=19%, signal=57%
GO_REGULATION_OF_GLUCOSE_TRANSMEMBRANE_TRANSPORT	57	0.485416	1.55744	0.015025	0.17882	1	2756	tags=35%, list=19%, signal=43%
GO_CELLULAR_RESPONSE_TO_PEPTIDE_HORMONE_STIMULUS	229	0.393503	1.55828	0.00137552	0.178458	1	2160	tags=27%, list=15%, signal=31%
GO_NEUTRAL_LIPID_CATABOLIC_PROCESS	22	0.569242	1.55902	0.0318949	0.178253	1	2644	tags=36%, list=18%, signal=44%
GO_REGULATION_OF_POTASSIUM_ION_TRANSPORT	55	0.487183	1.55923	0.011925	0.178792	1	880	tags=15%, list=6%, signal=15%
GO_REGULATION_OF_ENDOPLASMIC_RETICULUM_STRESS_INDUCED_INTRINSIC_APOPTOTIC_SIGNALING_PATHWAY	30	0.53536	1.55961	0.0367776	0.179081	1	1983	tags=30%, list=13%, signal=35%
GO_RESPONSE_TO_STARVATION	146	0.408481	1.56103	0.00143678	0.177984	1	1934	tags=25%, list=13%, signal=29%
GO_GLUCOSE_IMPORT	46	0.499131	1.56164	0.0179211	0.178097	1	1575	tags=28%, list=11%, signal=32%
GO_POSITIVE_REGULATION_OF_NEURON_APOPTOTIC_PROCESS	46	0.501611	1.56284	0.0193662	0.177238	1	463	tags=13%, list=3%, signal=13%
GO_REGULATION_OF_LEUKOCYTE_APOPTOTIC_PROCESS	55	0.483163	1.56308	0.0245184	0.177741	1	2961	tags=42%, list=20%, signal=52%
GO_POSITIVE_REGULATION_OF_RECEPTOR_MEDIATED_ENDOCYTOSIS	35	0.53768	1.56327	0.0124555	0.178365	1	1022	tags=23%, list=7%, signal=24%
GO_NEGATIVE_REGULATION_OF_PEPTIDASE_ACTIVITY	143	0.416268	1.56331	0.00300752	0.179122	1	2220	tags=32%, list=15%, signal=37%
GO_PLASMA_LIPOPROTEIN_PARTICLE_CLEARANCE	38	0.525317	1.56649	0.0141844	0.175619	1	1558	tags=26%, list=11%, signal=29%
GO_BLOOD_VESSEL_ENDOTHELIAL_CELL_MIGRATION	94	0.434111	1.56735	0.00780031	0.175151	1	1543	tags=29%, list=10%, signal=32%
GO_SELECTIVE_AUTOPHAGY	43	0.504386	1.5674	0.0172117	0.175876	1	2239	tags=40%, list=15%, signal=46%
GO_POSITIVE_REGULATION_OF_TRANSCRIPTION_FROM_RNA_POLYMERASE_II_PROMOTER_INVOLVED_IN_CELLULAR_RESPONSE_TO_CHEMICAL_STIMULUS	18	0.603773	1.56902	0.040367	0.174458	1	2225	tags=33%, list=15%, signal=39%
GO_NEURON_PROJECTION_REGENERATION	41	0.505527	1.5693	0.0287253	0.174934	1	2632	tags=34%, list=18%, signal=41%
GO_POSITIVE_REGULATION_OF_NEUROTRANSMITTER_TRANSPORT	29	0.545672	1.56942	0.0260417	0.175619	1	3944	tags=52%, list=27%, signal=70%
GO_REGULATION_OF_CALCIUM_ION_TRANSPORT	149	0.421784	1.57231	0.00310078	0.172386	1	1829	tags=18%, list=12%, signal=20%
GO_MAINTENANCE_OF_LOCATION_IN_CELL	78	0.46505	1.57231	0.00323102	0.173203	1	1917	tags=26%, list=13%, signal=29%
GO_REGULATION_OF_DOPAMINE_SECRETION	15	0.645607	1.5726	0.0269784	0.173738	1	3926	tags=60%, list=27%, signal=82%
GO_REGULATION_OF_VESICLE_MEDIATED_TRANSPORT	382	0.376549	1.57274	0	0.174393	1	2268	tags=25%, list=15%, signal=28%
GO_LIPOPOLYSACCHARIDE_MEDIATED_SIGNALING_PATHWAY	34	0.522659	1.57359	0.0301954	0.174106	1	2770	tags=38%, list=19%, signal=47%
GO_ADULT_BEHAVIOR	78	0.458795	1.57523	0.00967742	0.172419	1	2568	tags=27%, list=17%, signal=32%
GO_CELLULAR_RESPONSE_TO_ARSENIC_CONTAINING_SUBSTANCE	17	0.629884	1.57623	0.0309091	0.171976	1	697	tags=35%, list=5%, signal=37%
GO_STEROL_TRANSPORT	60	0.484882	1.57958	0.0131579	0.168281	1	1460	tags=27%, list=10%, signal=29%
GO_PROTEIN_KINASE_B_SIGNALING	170	0.407468	1.57983	0.00440529	0.168778	1	1561	tags=25%, list=11%, signal=27%
GO_ZINC_ION_HOMEOSTASIS	21	0.591013	1.58077	0.0228873	0.168406	1	3183	tags=48%, list=22%, signal=61%
GO_INTRACELLULAR_LIPID_TRANSPORT	36	0.528754	1.58168	0.025729	0.168077	1	768	tags=22%, list=5%, signal=23%
GO_VESICLE_DOCKING	54	0.490122	1.58224	0.0137694	0.168322	1	2608	tags=37%, list=18%, signal=45%
GO_ENDOTHELIAL_CELL_MIGRATION	159	0.41988	1.58302	0.00289017	0.168038	1	1973	tags=27%, list=13%, signal=31%
GO_ENDOTHELIAL_CELL_CHEMOTAXIS	22	0.580866	1.58338	0.0414414	0.16841	1	2255	tags=55%, list=15%, signal=64%
GO_RESPONSE_TO_TYPE_I_INTERFERON	63	0.468714	1.58342	0.015873	0.169167	1	2330	tags=30%, list=16%, signal=36%
GO_CELLULAR_ION_HOMEOSTASIS	403	0.380352	1.58394	0	0.169266	1	1829	tags=21%, list=12%, signal=23%
GO_MUSCLE_CELL_APOPTOTIC_PROCESS	45	0.509235	1.58434	0.0119658	0.169538	1	1538	tags=27%, list=10%, signal=30%
GO_CHLORIDE_TRANSPORT	57	0.492588	1.58523	0.0212418	0.169236	1	1640	tags=21%, list=11%, signal=24%
GO_ORGANIC_HYDROXY_COMPOUND_TRANSPORT	127	0.433219	1.58622	0	0.168924	1	1793	tags=25%, list=12%, signal=28%
GO_POSITIVE_REGULATION_OF_P38MAPK_CASCADE	18	0.620766	1.58846	0.0414414	0.166486	1	2058	tags=44%, list=14%, signal=52%
GO_MUSCLE_ADAPTATION	79	0.466882	1.58882	0.00797448	0.166769	1	1593	tags=29%, list=11%, signal=32%
GO_CELLULAR_MONOVALENT_INORGANIC_CATION_HOMEOSTASIS	76	0.468392	1.59017	0.014658	0.165862	1	3377	tags=42%, list=23%, signal=54%
GO_REGULATION_OF_FATTY_ACID_METABOLIC_PROCESS	61	0.482592	1.59041	0.0114754	0.16644	1	998	tags=21%, list=7%, signal=23%
GO_REGULATION_OF_T_HELPER_CELL_DIFFERENTIATION	23	0.582358	1.59239	0.0235081	0.164698	1	1566	tags=26%, list=11%, signal=29%
GO_MAINTENANCE_OF_LOCATION	232	0.402315	1.5928	0.00138696	0.165004	1	1984	tags=24%, list=13%, signal=27%
GO_NEGATIVE_REGULATION_OF_VIRAL_LIFE_CYCLE	58	0.488019	1.59281	0.0114754	0.165866	1	2986	tags=40%, list=20%, signal=50%
GO_RESPONSE_TO_DIETARY_EXCESS	15	0.66291	1.59331	0.0342205	0.166129	1	3424	tags=60%, list=23%, signal=78%
GO_POSITIVE_REGULATION_OF_SPROUTING_ANGIOGENESIS	29	0.553726	1.59347	0.0160714	0.166828	1	1254	tags=31%, list=8%, signal=34%
GO_NEGATIVE_REGULATION_OF_ANTIGEN_RECEPTOR_MEDIATED_SIGNALING_PATHWAY	20	0.597971	1.59395	0.0255009	0.167109	1	2268	tags=45%, list=15%, signal=53%
GO_ENDOCARDIAL_CUSHION_MORPHOGENESIS	25	0.576525	1.59466	0.0284192	0.166918	1	20	tags=8%, list=0%, signal=8%
GO_REGULATION_OF_TRANSCRIPTION_REGULATORY_REGION_DNA_BINDING	36	0.5436	1.59541	0.0183946	0.166805	1	249	tags=14%, list=2%, signal=14%
GO_REGULATION_OF_THE_FORCE_OF_HEART_CONTRACTION	16	0.637099	1.5955	0.0294659	0.167587	1	1593	tags=31%, list=11%, signal=35%
GO_DIACYLGLYCEROL_METABOLIC_PROCESS	15	0.648821	1.60096	0.0320856	0.161181	1	3356	tags=47%, list=23%, signal=60%
GO_REGULATION_OF_VASCULATURE_DEVELOPMENT	224	0.404544	1.60357	0	0.158797	1	1543	tags=19%, list=10%, signal=21%
GO_VACUOLAR_ACIDIFICATION	16	0.655098	1.60628	0.0192678	0.15613	1	3233	tags=56%, list=22%, signal=72%
GO_REGULATION_OF_PH	70	0.474135	1.61145	0.0063593	0.150666	1	3377	tags=41%, list=23%, signal=53%
GO_POSITIVE_REGULATION_OF_LEUKOCYTE_PROLIFERATION	68	0.477032	1.612	0.01	0.150776	1	947	tags=24%, list=6%, signal=25%
GO_NEGATIVE_REGULATION_OF_OXIDATIVE_STRESS_INDUCED_NEURON_DEATH	18	0.647197	1.61217	0.0220588	0.1514	1	3183	tags=61%, list=22%, signal=78%
GO_MONONUCLEAR_CELL_DIFFERENTIATION	25	0.578109	1.61226	0.0163043	0.152119	1	975	tags=28%, list=7%, signal=30%
GO_DENDRITIC_SPINE_MAINTENANCE	16	0.641549	1.61345	0.0172084	0.151361	1	1765	tags=44%, list=12%, signal=50%
GO_REGULATION_OF_PROTEIN_EXIT_FROM_ENDOPLASMIC_RETICULUM	22	0.592667	1.61426	0.020073	0.151301	1	3422	tags=50%, list=23%, signal=65%
GO_MEMBRANE_FUSION	112	0.444407	1.61475	0.00312989	0.151616	1	3262	tags=39%, list=22%, signal=50%
GO_MESODERM_MORPHOGENESIS	50	0.509257	1.61571	0.0100503	0.151255	1	1160	tags=18%, list=8%, signal=19%
GO_CELLULAR_RESPONSE_TO_LIPOPROTEIN_PARTICLE_STIMULUS	21	0.619756	1.61583	0.0263653	0.152018	1	1104	tags=43%, list=7%, signal=46%
GO_INORGANIC_ANION_TRANSPORT	96	0.453876	1.61762	0.00160256	0.15065	1	1011	tags=17%, list=7%, signal=18%
GO_POSITIVE_REGULATION_OF_LEUKOCYTE_APOPTOTIC_PROCESS	19	0.615499	1.61897	0.0388007	0.149957	1	2308	tags=42%, list=16%, signal=50%
GO_RECEPTOR_METABOLIC_PROCESS	137	0.430756	1.62025	0	0.149149	1	2420	tags=31%, list=16%, signal=36%
GO_REGULATION_OF_CELL_MIGRATION_INVOLVED_IN_SPROUTING_ANGIOGENESIS	34	0.548294	1.62204	0.0123894	0.147968	1	1254	tags=32%, list=8%, signal=35%
GO_GLYCEROLIPID_CATABOLIC_PROCESS	36	0.548654	1.62324	0.00899281	0.147288	1	2981	tags=47%, list=20%, signal=59%
GO_REGULATION_OF_HORMONE_BIOSYNTHETIC_PROCESS	18	0.627046	1.6236	0.025	0.147859	1	453	tags=17%, list=3%, signal=17%
GO_AMINO_ACID_TRANSPORT	82	0.475522	1.62953	0.00501672	0.141303	1	2067	tags=32%, list=14%, signal=37%
GO_VESICLE_MEDIATED_TRANSPORT_TO_THE_PLASMA_MEMBRANE	83	0.469686	1.6297	0.00495868	0.142036	1	2420	tags=35%, list=16%, signal=42%
GO_INTRACELLULAR_STEROL_TRANSPORT	21	0.624208	1.63171	0.0188324	0.140313	1	596	tags=29%, list=4%, signal=30%
GO_N_ACETYLGLUCOSAMINE_METABOLIC_PROCESS	16	0.656642	1.63306	0.0151803	0.139691	1	1790	tags=50%, list=12%, signal=57%
GO_LONG_TERM_MEMORY	21	0.603003	1.6337	0.0252252	0.139852	1	1832	tags=38%, list=12%, signal=43%
GO_IMPORT_INTO_CELL	484	0.387335	1.63393	0	0.140391	1	2917	tags=32%, list=20%, signal=38%
GO_ENDOCYTOSIS	389	0.392178	1.63862	0	0.135667	1	1750	tags=22%, list=12%, signal=25%
GO_NEGATIVE_REGULATION_OF_BIOMINERALIZATION	17	0.650347	1.63991	0.0206379	0.134934	1	1181	tags=35%, list=8%, signal=38%
GO_POSITIVE_REGULATION_OF_MUSCLE_CELL_APOPTOTIC_PROCESS	19	0.62839	1.64135	0.0148423	0.134138	1	1538	tags=37%, list=10%, signal=41%
GO_NEGATIVE_REGULATION_OF_ORGANELLE_ASSEMBLY	35	0.543235	1.64153	0.0108303	0.134812	1	2821	tags=34%, list=19%, signal=42%
GO_ACUTE_INFLAMMATORY_RESPONSE	47	0.527526	1.64166	0.0156522	0.135559	1	1221	tags=26%, list=8%, signal=28%
GO_NEGATIVE_REGULATION_OF_PROTEIN_KINASE_B_SIGNALING	36	0.551896	1.64328	0.0140351	0.134541	1	1561	tags=36%, list=11%, signal=40%
GO_PHAGOSOME_ACIDIFICATION	22	0.619292	1.64943	0.0128913	0.128171	1	1724	tags=45%, list=12%, signal=51%
GO_REGULATION_OF_PEPTIDYL_TYROSINE_PHOSPHORYLATION	170	0.432212	1.65137	0.0014881	0.126626	1	2129	tags=30%, list=14%, signal=35%
GO_VITAMIN_BIOSYNTHETIC_PROCESS	19	0.631496	1.65392	0.0209924	0.124598	1	716	tags=32%, list=5%, signal=33%
GO_TORC1_SIGNALING	34	0.558266	1.65632	0.00677966	0.12282	1	2412	tags=41%, list=16%, signal=49%
GO_LOW_DENSITY_LIPOPROTEIN_PARTICLE_CLEARANCE	28	0.584533	1.65634	0.010453	0.123654	1	1558	tags=36%, list=11%, signal=40%
GO_CELLULAR_RESPONSE_TO_TOPOLOGICALLY_INCORRECT_PROTEIN	137	0.443518	1.65873	0	0.121845	1	2072	tags=27%, list=14%, signal=31%
GO_GLUCOSAMINE_CONTAINING_COMPOUND_METABOLIC_PROCESS	19	0.639446	1.66052	0.0144404	0.120805	1	2070	tags=53%, list=14%, signal=61%
GO_PROTEIN_DEGLYCOSYLATION	26	0.589037	1.66133	0.0105448	0.120736	1	2934	tags=54%, list=20%, signal=67%
GO_CD4_POSITIVE_ALPHA_BETA_T_CELL_CYTOKINE_PRODUCTION	15	0.66725	1.66244	0.025878	0.120177	1	1859	tags=33%, list=13%, signal=38%
GO_POSITIVE_REGULATION_OF_TOR_SIGNALING	31	0.582035	1.66259	0.00875657	0.12085	1	2134	tags=35%, list=14%, signal=41%
GO_REGULATION_OF_MEMBRANE_PROTEIN_ECTODOMAIN_PROTEOLYSIS	18	0.641762	1.66333	0.012844	0.121001	1	1117	tags=33%, list=8%, signal=36%
GO_POSITIVE_REGULATION_OF_PEPTIDYL_LYSINE_ACETYLATION	28	0.587223	1.66338	0.00352734	0.121856	1	86	tags=11%, list=1%, signal=11%
GO_CELLULAR_PIGMENTATION	42	0.539347	1.66919	0.00859107	0.116513	1	1286	tags=24%, list=9%, signal=26%
GO_POSITIVE_REGULATION_OF_PEPTIDYL_TYROSINE_PHOSPHORYLATION	119	0.456894	1.67129	0.00154321	0.115159	1	2063	tags=30%, list=14%, signal=35%
GO_REGULATION_OF_METAL_ION_TRANSPORT	222	0.422692	1.67131	0	0.116012	1	1829	tags=20%, list=12%, signal=22%
GO_REGULATION_OF_T_CELL_RECEPTOR_SIGNALING_PATHWAY	30	0.583372	1.6717	0.0143113	0.116433	1	2268	tags=33%, list=15%, signal=39%
GO_SODIUM_ION_TRANSPORT	128	0.448742	1.67224	0	0.11673	1	1650	tags=22%, list=11%, signal=24%
GO_POSITIVE_REGULATION_OF_TRANSCRIPTION_FROM_RNA_POLYMERASE_II_PROMOTER_IN_RESPONSE_TO_STRESS	24	0.607843	1.67282	0.016129	0.117024	1	1646	tags=33%, list=11%, signal=37%
GO_CELLULAR_RESPONSE_TO_INSULIN_STIMULUS	164	0.433187	1.67308	0	0.11758	1	1724	tags=28%, list=12%, signal=31%
GO_REGULATION_OF_ERBB_SIGNALING_PATHWAY	79	0.485496	1.67393	0.00456621	0.117665	1	2305	tags=35%, list=16%, signal=42%
GO_CELLULAR_RESPONSE_TO_PEPTIDE	275	0.413821	1.67613	0	0.116135	1	1762	tags=25%, list=12%, signal=28%
GO_POSITIVE_REGULATION_OF_CELL_MIGRATION_INVOLVED_IN_SPROUTING_ANGIOGENESIS	19	0.640097	1.67921	0.0255906	0.114041	1	1254	tags=42%, list=8%, signal=46%
GO_GLYCEROLIPID_METABOLIC_PROCESS	312	0.410042	1.67987	0	0.114304	1	2871	tags=33%, list=19%, signal=41%
GO_ENDOSOME_ORGANIZATION	69	0.500502	1.68031	0.00660066	0.114761	1	3183	tags=42%, list=22%, signal=53%
GO_NEUTRAL_LIPID_BIOSYNTHETIC_PROCESS	28	0.588438	1.68118	0.0135823	0.114903	1	2863	tags=54%, list=19%, signal=66%
GO_PULMONARY_VALVE_DEVELOPMENT	17	0.658853	1.68213	0.00965251	0.114884	1	20	tags=12%, list=0%, signal=12%
GO_REGULATION_OF_RECEPTOR_INTERNALIZATION	34	0.578759	1.68405	0.00676819	0.113861	1	2236	tags=35%, list=15%, signal=41%
GO_NEGATIVE_REGULATION_OF_EXOCYTOSIS	20	0.638439	1.68662	0.0169173	0.112163	1	1022	tags=25%, list=7%, signal=27%
GO_REGULATION_OF_NEUROINFLAMMATORY_RESPONSE	19	0.64805	1.68928	0.0114068	0.11003	1	596	tags=26%, list=4%, signal=27%
GO_RESPONSE_TO_ENDOPLASMIC_RETICULUM_STRESS	247	0.424927	1.69536	0	0.104669	1	2249	tags=28%, list=15%, signal=32%
GO_REGULATION_OF_HORMONE_METABOLIC_PROCESS	25	0.619779	1.69651	0.00541516	0.104418	1	453	tags=16%, list=3%, signal=16%
GO_REGULATION_OF_AUTOPHAGOSOME_ASSEMBLY	33	0.587402	1.69911	0.0071048	0.103002	1	2978	tags=52%, list=20%, signal=64%
GO_P38MAPK_CASCADE	33	0.58521	1.7001	0.0104712	0.102882	1	2350	tags=52%, list=16%, signal=61%
GO_ENDOSOMAL_TRANSPORT	199	0.439257	1.70158	0	0.102213	1	2866	tags=35%, list=19%, signal=43%
GO_GLYCOPROTEIN_CATABOLIC_PROCESS	15	0.688956	1.70299	0.0128676	0.10166	1	1951	tags=53%, list=13%, signal=61%
GO_POSITIVE_REGULATION_OF_SYNAPTIC_TRANSMISSION	97	0.477678	1.70355	0.00155763	0.10198	1	1864	tags=26%, list=13%, signal=29%
GO_REGULATION_OF_T_CELL_CYTOKINE_PRODUCTION	23	0.628754	1.70383	0.0145985	0.102696	1	811	tags=22%, list=5%, signal=23%
GO_NEGATIVE_REGULATION_OF_EXTRINSIC_APOPTOTIC_SIGNALING_PATHWAY_VIA_DEATH_DOMAIN_RECEPTORS	30	0.592247	1.7063	0.00883392	0.10133	1	1149	tags=27%, list=8%, signal=29%
GO_POSITIVE_REGULATION_OF_NEUROTRANSMITTER_SECRETION	19	0.658176	1.70803	0.0113636	0.100748	1	1864	tags=42%, list=13%, signal=48%
GO_INTERFERON_GAMMA_MEDIATED_SIGNALING_PATHWAY	56	0.521399	1.70999	0.00863558	0.0996816	1	1983	tags=30%, list=13%, signal=35%
GO_INORGANIC_ANION_TRANSMEMBRANE_TRANSPORT	62	0.517234	1.71048	0.0015873	0.100058	1	1011	tags=18%, list=7%, signal=19%
GO_NUCLEOSIDE_BISPHOSPHATE_METABOLIC_PROCESS	103	0.477116	1.71452	0.00155521	0.0974026	1	1367	tags=18%, list=9%, signal=20%
GO_NEUROINFLAMMATORY_RESPONSE	35	0.578399	1.71526	0.00689655	0.0974864	1	1918	tags=37%, list=13%, signal=43%
GO_TRANSFERRIN_TRANSPORT	28	0.611362	1.7159	0.0152284	0.0977996	1	1724	tags=46%, list=12%, signal=52%
GO_PHAGOSOME_MATURATION	36	0.578824	1.71672	0.00167785	0.0977055	1	1775	tags=39%, list=12%, signal=44%
GO_PHOSPHOLIPID_CATABOLIC_PROCESS	24	0.628582	1.71855	0.00878735	0.0965143	1	3081	tags=63%, list=21%, signal=79%
GO_NEGATIVE_REGULATION_OF_CALCIUM_ION_TRANSPORT	33	0.583061	1.72564	0.00362319	0.0916489	0.999	2126	tags=30%, list=14%, signal=35%
GO_BILE_ACID_METABOLIC_PROCESS	31	0.59512	1.72802	0.00549451	0.0899875	0.999	1535	tags=23%, list=10%, signal=25%
GO_REGULATION_OF_RECEPTOR_RECYCLING	19	0.667474	1.72883	0.017341	0.0901543	0.999	953	tags=32%, list=6%, signal=34%
GO_MITOPHAGY	21	0.637123	1.73027	0.00181488	0.0899511	0.999	2134	tags=48%, list=14%, signal=56%
GO_RECEPTOR_RECYCLING	29	0.612054	1.73156	0.00359712	0.0898116	0.999	3317	tags=52%, list=22%, signal=67%
GO_NEGATIVE_REGULATION_OF_NF_KAPPAB_TRANSCRIPTION_FACTOR_ACTIVITY	58	0.533383	1.73192	0.00519931	0.0902677	0.999	1244	tags=21%, list=8%, signal=23%
GO_VESICLE_ORGANIZATION	276	0.428312	1.73203	0	0.0910901	0.999	3018	tags=37%, list=20%, signal=45%
GO_ORGANELLE_MEMBRANE_FUSION	85	0.497847	1.73266	0	0.0914394	0.999	2731	tags=34%, list=18%, signal=42%
GO_T_CELL_CYTOKINE_PRODUCTION	30	0.599006	1.73337	0.00948767	0.0918042	0.999	920	tags=23%, list=6%, signal=25%
GO_REGULATION_OF_ENDOPLASMIC_RETICULUM_UNFOLDED_PROTEIN_RESPONSE	24	0.63655	1.73696	0.00723327	0.0893337	0.998	1983	tags=38%, list=13%, signal=43%
GO_HORMONE_METABOLIC_PROCESS	130	0.475615	1.73804	0.00149925	0.0892525	0.998	1675	tags=23%, list=11%, signal=26%
GO_STEROL_HOMEOSTASIS	55	0.532659	1.73975	0.0017331	0.0885852	0.998	1460	tags=31%, list=10%, signal=34%
GO_NEGATIVE_REGULATION_OF_MACROAUTOPHAGY	29	0.608826	1.74006	0.00359066	0.0892625	0.998	760	tags=21%, list=5%, signal=22%
GO_NEGATIVE_REGULATION_OF_DNA_BINDING_TRANSCRIPTION_FACTOR_ACTIVITY	120	0.477478	1.74428	0	0.0864935	0.998	1244	tags=19%, list=8%, signal=21%
GO_REGULATION_OF_NEURON_PROJECTION_REGENERATION	19	0.680195	1.74911	0.00182815	0.0832738	0.997	1151	tags=32%, list=8%, signal=34%
GO_REGULATION_OF_SYNAPTIC_TRANSMISSION_GLUTAMATERGIC	38	0.587638	1.75093	0.0017452	0.0827779	0.997	1631	tags=29%, list=11%, signal=32%
GO_ADULT_LOCOMOTORY_BEHAVIOR	46	0.561322	1.75226	0.00344234	0.0827385	0.997	555	tags=13%, list=4%, signal=14%
GO_NUCLEOTIDE_SUGAR_METABOLIC_PROCESS	36	0.59351	1.75897	0.0069808	0.0775171	0.996	1790	tags=33%, list=12%, signal=38%
GO_ASTROCYTE_DEVELOPMENT	23	0.653798	1.75952	0.00182815	0.0780568	0.996	1918	tags=39%, list=13%, signal=45%
GO_CELLULAR_IRON_ION_HOMEOSTASIS	45	0.576276	1.76244	0.00171821	0.0763876	0.996	1396	tags=27%, list=9%, signal=29%
GO_PHOSPHOLIPID_BIOSYNTHETIC_PROCESS	215	0.452378	1.76526	0	0.0749228	0.996	2766	tags=33%, list=19%, signal=39%
GO_LIPID_HOMEOSTASIS	92	0.502097	1.76705	0	0.0743363	0.996	1289	tags=26%, list=9%, signal=28%
GO_POSITIVE_REGULATION_OF_CELL_SUBSTRATE_JUNCTION_ORGANIZATION	20	0.666332	1.76839	0.0018622	0.074175	0.996	698	tags=35%, list=5%, signal=37%
GO_DECIDUALIZATION	17	0.695866	1.77334	0.00725953	0.0712136	0.996	574	tags=29%, list=4%, signal=31%
GO_NEGATIVE_REGULATION_OF_BLOOD_PRESSURE	26	0.627802	1.77609	0.00724638	0.0700269	0.996	3625	tags=62%, list=25%, signal=81%
GO_REGULATION_OF_VESICLE_FUSION	26	0.638127	1.77889	0.00177305	0.0686194	0.994	1286	tags=31%, list=9%, signal=34%
GO_HORMONE_BIOSYNTHETIC_PROCESS	47	0.575462	1.78356	0.00321543	0.0656157	0.993	1298	tags=23%, list=9%, signal=26%
GO_TRIGLYCERIDE_METABOLIC_PROCESS	63	0.537239	1.78551	0.00493421	0.0651284	0.992	1367	tags=25%, list=9%, signal=28%
GO_NEGATIVE_REGULATION_OF_FATTY_ACID_METABOLIC_PROCESS	18	0.689994	1.78577	0.00176678	0.0657792	0.992	124	tags=17%, list=1%, signal=17%
GO_POSITIVE_REGULATION_OF_VASCULATURE_DEVELOPMENT	133	0.484443	1.78829	0.00297619	0.0648001	0.99	1543	tags=23%, list=10%, signal=26%
GO_POSITIVE_REGULATION_OF_T_CELL_CYTOKINE_PRODUCTION	17	0.691045	1.78897	0.0094697	0.0651503	0.989	811	tags=29%, list=5%, signal=31%
GO_PHOSPHOLIPID_METABOLIC_PROCESS	330	0.433837	1.78906	0	0.0659621	0.989	3219	tags=37%, list=22%, signal=46%
GO_REGULATION_OF_T_HELPER_1_TYPE_IMMUNE_RESPONSE	15	0.715804	1.79133	0.00967118	0.065023	0.987	1457	tags=47%, list=10%, signal=52%
GO_ASTROCYTE_ACTIVATION	15	0.711305	1.7965	0.00576923	0.0624343	0.985	1918	tags=53%, list=13%, signal=61%
GO_SYNAPTIC_TRANSMISSION_GLUTAMATERGIC	62	0.536778	1.79796	0	0.0620329	0.984	1775	tags=27%, list=12%, signal=31%
GO_CELLULAR_HORMONE_METABOLIC_PROCESS	68	0.534788	1.7992	0	0.0619979	0.984	1868	tags=26%, list=13%, signal=30%
GO_REGULATION_OF_VACUOLE_ORGANIZATION	40	0.602435	1.79955	0.00517241	0.0626649	0.984	3018	tags=50%, list=20%, signal=63%
GO_NEUTRAL_AMINO_ACID_TRANSPORT	25	0.656986	1.80629	0	0.0586935	0.978	672	tags=32%, list=5%, signal=33%
GO_REGULATION_OF_EXTRINSIC_APOPTOTIC_SIGNALING_PATHWAY_VIA_DEATH_DOMAIN_RECEPTORS	44	0.579378	1.80659	0.00515464	0.059373	0.978	1149	tags=30%, list=8%, signal=32%
GO_THIOESTER_METABOLIC_PROCESS	80	0.52862	1.81473	0.00152672	0.0551806	0.971	1367	tags=21%, list=9%, signal=23%
GO_MACROAUTOPHAGY	263	0.45172	1.81498	0	0.0559043	0.971	2254	tags=30%, list=15%, signal=35%
GO_RESPONSE_TO_GONADOTROPIN	18	0.713599	1.82089	0.00183486	0.0527005	0.965	705	tags=33%, list=5%, signal=35%
GO_NUCLEOTIDE_SUGAR_BIOSYNTHETIC_PROCESS	23	0.666749	1.82149	0.00704225	0.0531857	0.964	1213	tags=39%, list=8%, signal=43%
GO_REGULATION_OF_AUTOPHAGY	277	0.455812	1.82602	0	0.0511106	0.955	2158	tags=29%, list=15%, signal=33%
GO_PROCESS_UTILIZING_AUTOPHAGIC_MECHANISM	424	0.439256	1.82729	0	0.051261	0.954	2158	tags=27%, list=15%, signal=31%
GO_AMINO_SUGAR_METABOLIC_PROCESS	32	0.626684	1.82876	0.00178571	0.0513337	0.954	2070	tags=44%, list=14%, signal=51%
GO_POSITIVE_REGULATION_OF_RESPONSE_TO_ENDOPLASMIC_RETICULUM_STRESS	36	0.618721	1.83018	0	0.0514046	0.951	2249	tags=47%, list=15%, signal=56%
GO_SENSORY_PERCEPTION_OF_LIGHT_STIMULUS	107	0.506361	1.83215	0	0.0512566	0.95	1580	tags=18%, list=11%, signal=20%
GO_CARBOHYDRATE_TRANSMEMBRANE_TRANSPORT	76	0.527372	1.8334	0	0.0512807	0.947	1648	tags=28%, list=11%, signal=31%
GO_MESODERMAL_CELL_DIFFERENTIATION	20	0.701592	1.83887	0.00184502	0.0491682	0.939	447	tags=25%, list=3%, signal=26%
GO_FATTY_ACID_BIOSYNTHETIC_PROCESS	97	0.515973	1.84232	0	0.0481577	0.933	1511	tags=22%, list=10%, signal=24%
GO_ENDOPLASMIC_RETICULUM_UNFOLDED_PROTEIN_RESPONSE	108	0.508086	1.84262	0	0.0489356	0.933	1646	tags=26%, list=11%, signal=29%
GO_AUTOPHAGOSOME_ORGANIZATION	84	0.52681	1.84278	0	0.0498763	0.933	2717	tags=39%, list=18%, signal=48%
GO_PERK_MEDIATED_UNFOLDED_PROTEIN_RESPONSE	19	0.715673	1.84367	0.00374532	0.0502967	0.927	1983	tags=53%, list=13%, signal=61%
GO_VESICLE_FUSION_TO_PLASMA_MEMBRANE	20	0.715557	1.84712	0.00189394	0.048736	0.915	954	tags=35%, list=6%, signal=37%
GO_CELLULAR_TRANSITION_METAL_ION_HOMEOSTASIS	72	0.548869	1.85337	0.00163132	0.046266	0.897	2065	tags=33%, list=14%, signal=39%
GO_NEGATIVE_REGULATION_OF_T_CELL_RECEPTOR_SIGNALING_PATHWAY	16	0.741143	1.85399	0.00380952	0.0468377	0.894	2268	tags=50%, list=15%, signal=59%
GO_WALKING_BEHAVIOR	18	0.738822	1.86106	0.00183824	0.0441233	0.879	702	tags=28%, list=5%, signal=29%
GO_PRIMARY_ALCOHOL_METABOLIC_PROCESS	51	0.584636	1.86381	0.00172414	0.0433749	0.873	1675	tags=27%, list=11%, signal=31%
GO_IRON_ION_HOMEOSTASIS	61	0.573195	1.86782	0	0.0424847	0.857	2065	tags=36%, list=14%, signal=42%
GO_MONOCARBOXYLIC_ACID_BIOSYNTHETIC_PROCESS	145	0.49814	1.87159	0	0.0412866	0.846	1597	tags=23%, list=11%, signal=25%
GO_ER_NUCLEUS_SIGNALING_PATHWAY	43	0.610761	1.87555	0.00171527	0.0398932	0.826	1983	tags=35%, list=13%, signal=40%
GO_VESICLE_CARGO_LOADING	19	0.726645	1.87565	0.00184843	0.040749	0.826	1146	tags=37%, list=8%, signal=40%
GO_RETINOIC_ACID_METABOLIC_PROCESS	15	0.774798	1.88042	0.00183824	0.0395107	0.811	1868	tags=40%, list=13%, signal=46%
GO_UDP_N_ACETYLGLUCOSAMINE_METABOLIC_PROCESS	15	0.75884	1.88234	0.00187266	0.0393417	0.804	1790	tags=60%, list=12%, signal=68%
GO_REGULATION_OF_RESPONSE_TO_ENDOPLASMIC_RETICULUM_STRESS	78	0.550459	1.88433	0	0.0392641	0.795	2249	tags=38%, list=15%, signal=45%
GO_REGULATION_OF_MACROAUTOPHAGY	153	0.498644	1.88552	0	0.0398338	0.791	2390	tags=35%, list=16%, signal=42%
GO_RETINOL_METABOLIC_PROCESS	26	0.678418	1.88588	0	0.0408338	0.789	1675	tags=31%, list=11%, signal=35%
GO_NEGATIVE_REGULATION_OF_AUTOPHAGY	61	0.567582	1.88724	0.00318979	0.041151	0.78	910	tags=21%, list=6%, signal=23%
GO_PH_REDUCTION	39	0.622936	1.8919	0	0.0396476	0.756	2538	tags=44%, list=17%, signal=52%
GO_ENDOSOME_TO_LYSOSOME_TRANSPORT	44	0.618079	1.90947	0	0.0321507	0.68	2731	tags=48%, list=18%, signal=58%
GO_ARF_PROTEIN_SIGNAL_TRANSDUCTION	17	0.748319	1.90964	0	0.0331554	0.68	2327	tags=47%, list=16%, signal=56%
GO_REGULATION_OF_LIPID_METABOLIC_PROCESS	299	0.467995	1.91101	0	0.0337307	0.676	1098	tags=18%, list=7%, signal=19%
GO_NEUROMUSCULAR_PROCESS_CONTROLLING_BALANCE	31	0.665066	1.91543	0.00174216	0.0331264	0.658	872	tags=26%, list=6%, signal=27%
GO_REGULATION_OF_FATTY_ACID_BIOSYNTHETIC_PROCESS	29	0.673193	1.93187	0	0.0270446	0.566	768	tags=24%, list=5%, signal=25%
GO_TRANSITION_METAL_ION_TRANSPORT	87	0.557843	1.94033	0	0.02444	0.52	1905	tags=34%, list=13%, signal=39%
GO_LYTIC_VACUOLE_ORGANIZATION	50	0.607398	1.94305	0	0.0244562	0.51	953	tags=26%, list=6%, signal=28%
GO_NEUTRAL_LIPID_METABOLIC_PROCESS	80	0.565631	1.96603	0	0.0167454	0.363	2863	tags=40%, list=19%, signal=49%
GO_VACUOLAR_TRANSPORT	121	0.546546	1.97862	0	0.0139128	0.303	2844	tags=41%, list=19%, signal=51%
GO_NEGATIVE_REGULATION_OF_FIBROBLAST_PROLIFERATION	25	0.711158	1.97931	0	0.0143716	0.3	683	tags=20%, list=5%, signal=21%
GO_TRANSITION_METAL_ION_HOMEOSTASIS	93	0.55542	1.98349	0	0.0138712	0.279	2065	tags=35%, list=14%, signal=41%
GO_TERPENOID_METABOLIC_PROCESS	63	0.60707	2.02986	0	0.00607043	0.132	1675	tags=33%, list=11%, signal=37%
GO_VACUOLE_ORGANIZATION	141	0.53903	2.03088	0	0.00631329	0.131	3018	tags=40%, list=20%, signal=49%
GO_LYSOSOMAL_TRANSPORT	89	0.579659	2.03157	0	0.00662895	0.131	1637	tags=31%, list=11%, signal=35%
GO_ACETYL_COA_METABOLIC_PROCESS	31	0.694298	2.03908	0	0.00652347	0.123	570	tags=26%, list=4%, signal=27%
GO_INTRINSIC_APOPTOTIC_SIGNALING_PATHWAY_IN_RESPONSE_TO_ENDOPLASMIC_RETICULUM_STRESS	58	0.626038	2.05914	0	0.00453923	0.083	1171	tags=29%, list=8%, signal=32%
GO_REGULATION_OF_CHOLESTEROL_BIOSYNTHETIC_PROCESS	40	0.692956	2.08682	0	0.00248865	0.043	846	tags=43%, list=6%, signal=45%
GO_IRON_ION_TRANSPORT	57	0.643203	2.09331	0	0.00252375	0.041	1905	tags=42%, list=13%, signal=48%
GO_REGULATION_OF_ALCOHOL_BIOSYNTHETIC_PROCESS	55	0.649921	2.09365	0	0.00269201	0.041	846	tags=33%, list=6%, signal=35%
GO_REGULATION_OF_CHOLESTEROL_METABOLIC_PROCESS	50	0.678091	2.15041	0	0.00102952	0.015	846	tags=36%, list=6%, signal=38%
GO_ORGANIC_HYDROXY_COMPOUND_METABOLIC_PROCESS	363	0.529634	2.18704	0	0.000365914	0.005	1383	tags=22%, list=9%, signal=23%
GO_REGULATION_OF_LIPID_BIOSYNTHETIC_PROCESS	145	0.583826	2.19498	0	0.000157002	0.002	942	tags=22%, list=6%, signal=23%
GO_ORGANIC_HYDROXY_COMPOUND_BIOSYNTHETIC_PROCESS	191	0.573216	2.23096	0	0	0	846	tags=19%, list=6%, signal=20%
GO_REGULATION_OF_STEROID_METABOLIC_PROCESS	84	0.647237	2.27683	0	0	0	953	tags=27%, list=6%, signal=29%
GO_REGULATION_OF_STEROID_BIOSYNTHETIC_PROCESS	69	0.677226	2.2854	0	0	0	846	tags=30%, list=6%, signal=32%
GO_ISOPRENOID_METABOLIC_PROCESS	82	0.653615	2.29954	0	0	0	1689	tags=34%, list=11%, signal=38%
GO_ALCOHOL_METABOLIC_PROCESS	266	0.57318	2.32994	0	0	0	688	tags=20%, list=5%, signal=21%
GO_ALCOHOL_BIOSYNTHETIC_PROCESS	135	0.621715	2.34041	0	0	0	538	tags=21%, list=4%, signal=21%
GO_STEROID_METABOLIC_PROCESS	205	0.599213	2.35354	0	0	0	1369	tags=25%, list=9%, signal=28%
GO_STEROID_BIOSYNTHETIC_PROCESS	133	0.65041	2.3992	0	0	0	846	tags=26%, list=6%, signal=27%
GO_ISOPRENOID_BIOSYNTHETIC_PROCESS	25	0.858804	2.40415	0	0	0	296	tags=36%, list=2%, signal=37%
GO_STEROL_BIOSYNTHETIC_PROCESS	64	0.748588	2.48532	0	0	0	846	tags=42%, list=6%, signal=45%
GO_STEROL_METABOLIC_PROCESS	116	0.688954	2.49431	0	0	0	622	tags=29%, list=4%, signal=30%

## Sheet: ISA-2011B
NAME	SIZE	ES	NES	NOM p-val	FDR q-val	FWER p-val	RANK AT MAX	LEADING EDGE
GO_MITOTIC_SISTER_CHROMATID_SEGREGATION	138	-0.704896	-2.75004	0	0	0	1855	tags=50%, list=11%, signal=56%
GO_CHROMOSOME_SEGREGATION	279	-0.645998	-2.7452	0	0	0	1559	tags=37%, list=10%, signal=40%
GO_SISTER_CHROMATID_SEGREGATION	170	-0.681717	-2.72467	0	0	0	2088	tags=48%, list=13%, signal=54%
GO_DNA_DEPENDENT_DNA_REPLICATION	138	-0.694138	-2.7079	0	0	0	2392	tags=56%, list=15%, signal=65%
GO_NUCLEAR_CHROMOSOME_SEGREGATION	226	-0.647794	-2.64841	0	0	0	2103	tags=42%, list=13%, signal=47%
GO_MITOTIC_NUCLEAR_DIVISION	231	-0.630264	-2.60943	0	0	0	1445	tags=40%, list=9%, signal=43%
GO_DNA_REPLICATION	244	-0.627059	-2.5969	0	0	0	2392	tags=48%, list=15%, signal=55%
GO_DNA_CONFORMATION_CHANGE	223	-0.622402	-2.55541	0	0	0	2251	tags=46%, list=14%, signal=52%
GO_REGULATION_OF_CHROMOSOME_SEGREGATION	88	-0.695098	-2.53967	0	0	0	1855	tags=51%, list=11%, signal=57%
GO_CELL_CYCLE_DNA_REPLICATION	62	-0.741682	-2.5329	0	0	0	1756	tags=56%, list=11%, signal=63%
GO_CHROMOSOME_SEPARATION	83	-0.700396	-2.51266	0	0	0	1440	tags=47%, list=9%, signal=51%
GO_ORGANELLE_FISSION	374	-0.566738	-2.47994	0	0	0	1511	tags=32%, list=9%, signal=35%
GO_NEGATIVE_REGULATION_OF_CHROMOSOME_ORGANIZATION	113	-0.644752	-2.44732	0	0	0	1913	tags=41%, list=12%, signal=46%
GO_MITOTIC_SPINDLE_ORGANIZATION	98	-0.657811	-2.44497	0	0	0	1348	tags=39%, list=8%, signal=42%
GO_REGULATION_OF_SISTER_CHROMATID_SEGREGATION	73	-0.691973	-2.43524	0	0	0	1855	tags=52%, list=11%, signal=58%
GO_CELL_DIVISION	497	-0.545238	-2.41487	0	0	0	1794	tags=34%, list=11%, signal=37%
GO_METAPHASE_ANAPHASE_TRANSITION_OF_CELL_CYCLE	54	-0.720228	-2.40538	0	0	0	1440	tags=56%, list=9%, signal=61%
GO_REGULATION_OF_CHROMOSOME_SEPARATION	58	-0.717903	-2.40112	0	0	0	1440	tags=53%, list=9%, signal=58%
GO_MEIOTIC_CHROMOSOME_SEGREGATION	71	-0.684008	-2.39662	0	0	0	1497	tags=34%, list=9%, signal=37%
GO_NEGATIVE_REGULATION_OF_CHROMOSOME_SEGREGATION	41	-0.75005	-2.39568	0	0	0	1063	tags=54%, list=6%, signal=57%
GO_DNA_RECOMBINATION	231	-0.576742	-2.39251	0	0	0	1947	tags=35%, list=12%, signal=40%
GO_DNA_PACKAGING	115	-0.633483	-2.39099	0	0	0	2251	tags=50%, list=14%, signal=58%
GO_SPINDLE_ORGANIZATION	150	-0.610106	-2.39024	0	0	0	1412	tags=36%, list=9%, signal=39%
GO_BASE_EXCISION_REPAIR	41	-0.746133	-2.37319	0	0	0	1996	tags=56%, list=12%, signal=64%
GO_DNA_GEOMETRIC_CHANGE	110	-0.632134	-2.36904	0	0	0	1759	tags=40%, list=11%, signal=45%
GO_MEIOTIC_CELL_CYCLE	190	-0.580988	-2.36689	0	0	0	2953	tags=43%, list=18%, signal=52%
GO_MEIOTIC_CELL_CYCLE_PROCESS	143	-0.603711	-2.35063	0	0	0	2392	tags=39%, list=15%, signal=45%
GO_ATTACHMENT_OF_SPINDLE_MICROTUBULES_TO_KINETOCHORE	29	-0.80452	-2.34531	0	0	0	680	tags=48%, list=4%, signal=50%
GO_TELOMERE_MAINTENANCE_VIA_SEMI_CONSERVATIVE_REPLICATION	26	-0.818387	-2.34179	0	0	0	2120	tags=73%, list=13%, signal=84%
GO_STEROL_BIOSYNTHETIC_PROCESS	65	-0.676462	-2.34016	0	0	0	2162	tags=45%, list=13%, signal=51%
GO_DNA_STRAND_ELONGATION_INVOLVED_IN_DNA_REPLICATION	17	-0.901308	-2.33813	0	0	0	1633	tags=100%, list=10%, signal=111%
GO_MITOTIC_CELL_CYCLE_CHECKPOINT	154	-0.591674	-2.31822	0	0	0	2122	tags=42%, list=13%, signal=48%
GO_DNA_REPLICATION_INITIATION	34	-0.762575	-2.31594	0	0	0	2845	tags=76%, list=17%, signal=92%
GO_CELL_CYCLE_CHECKPOINT	199	-0.569954	-2.3136	0	0	0	2122	tags=40%, list=13%, signal=45%
GO_MICROTUBULE_CYTOSKELETON_ORGANIZATION_INVOLVED_IN_MITOSIS	123	-0.603241	-2.3108	0	0	0	1440	tags=37%, list=9%, signal=41%
GO_MEIOSIS_I_CELL_CYCLE_PROCESS	90	-0.632377	-2.3031	0	0	0	2946	tags=41%, list=18%, signal=50%
GO_DNA_REPAIR	486	-0.518102	-2.30276	0	0	0	2416	tags=34%, list=15%, signal=39%
GO_DNA_REPLICATION_INDEPENDENT_NUCLEOSOME_ORGANIZATION	37	-0.739265	-2.29257	0	0	0	2147	tags=68%, list=13%, signal=78%
GO_NEGATIVE_REGULATION_OF_METAPHASE_ANAPHASE_TRANSITION_OF_CELL_CYCLE	36	-0.754883	-2.28661	0	0	0	1855	tags=64%, list=11%, signal=72%
GO_RECOMBINATIONAL_REPAIR	121	-0.59761	-2.28494	0	0	0	1947	tags=37%, list=12%, signal=42%
GO_DNA_STRAND_ELONGATION	23	-0.830166	-2.28198	0	0	0	1633	tags=83%, list=10%, signal=92%
GO_CHROMOSOME_CONDENSATION	29	-0.760925	-2.27564	0	0	0	2088	tags=62%, list=13%, signal=71%
GO_PROTEIN_LOCALIZATION_TO_CHROMOSOME	75	-0.641717	-2.27322	0	0	0	2103	tags=48%, list=13%, signal=55%
GO_INTERSTRAND_CROSS_LINK_REPAIR	48	-0.698119	-2.27145	0	0	0	2101	tags=52%, list=13%, signal=60%
GO_ANAPHASE_PROMOTING_COMPLEX_DEPENDENT_CATABOLIC_PROCESS	73	-0.634283	-2.26818	0	0	0	2139	tags=38%, list=13%, signal=44%
GO_CHROMATIN_REMODELING_AT_CENTROMERE	31	-0.749432	-2.26802	0	0	0	2344	tags=74%, list=14%, signal=86%
GO_TELOMERE_ORGANIZATION	131	-0.589049	-2.26689	0	0	0	2811	tags=50%, list=17%, signal=59%
GO_REGULATION_OF_CELL_CYCLE_G2_M_PHASE_TRANSITION	187	-0.557793	-2.26266	0	0	0	2532	tags=39%, list=15%, signal=46%
GO_ATP_DEPENDENT_CHROMATIN_REMODELING	65	-0.640882	-2.25973	0	0	0	2147	tags=49%, list=13%, signal=56%
GO_MISMATCH_REPAIR	35	-0.731278	-2.25764	0	0	0	2264	tags=46%, list=14%, signal=53%
GO_REGULATION_OF_NUCLEAR_DIVISION	156	-0.573974	-2.25065	0	0	0	1445	tags=38%, list=9%, signal=41%
GO_NEGATIVE_REGULATION_OF_NUCLEAR_DIVISION	51	-0.68432	-2.2406	0	0	0	1445	tags=55%, list=9%, signal=60%
GO_TRICARBOXYLIC_ACID_CYCLE	32	-0.741419	-2.23106	0	0	0	2087	tags=69%, list=13%, signal=79%
GO_MITOCHONDRIAL_TRANSLATION	120	-0.588267	-2.2289	0	0	0	3183	tags=48%, list=19%, signal=59%
GO_CELLULAR_RESPIRATION	157	-0.567294	-2.227	0	0	0	2907	tags=45%, list=18%, signal=54%
GO_MITOCHONDRIAL_TRANSLATIONAL_TERMINATION	78	-0.632441	-2.22547	0	0	0	3541	tags=54%, list=22%, signal=68%
GO_PROTEIN_DNA_COMPLEX_SUBUNIT_ORGANIZATION	188	-0.555684	-2.22261	0	0	0	2254	tags=36%, list=14%, signal=41%
GO_SISTER_CHROMATID_COHESION	57	-0.662595	-2.21736	0	0	0	2065	tags=42%, list=13%, signal=48%
GO_HISTONE_EXCHANGE	41	-0.712306	-2.20981	0	1.45499e-05	0.001	2147	tags=61%, list=13%, signal=70%
GO_NUCLEOSOME_ORGANIZATION	93	-0.609409	-2.20617	0	1.43074e-05	0.001	2251	tags=45%, list=14%, signal=52%
GO_REGULATION_OF_DNA_DEPENDENT_DNA_REPLICATION	45	-0.684596	-2.19469	0	1.40728e-05	0.001	1733	tags=51%, list=11%, signal=57%
GO_REGULATION_OF_CELL_CYCLE_PHASE_TRANSITION	393	-0.498731	-2.19228	0	1.38458e-05	0.001	2158	tags=33%, list=13%, signal=37%
GO_CELL_CYCLE_G2_M_PHASE_TRANSITION	241	-0.524336	-2.19209	0	1.36261e-05	0.001	2532	tags=38%, list=15%, signal=44%
GO_MITOCHONDRIAL_GENE_EXPRESSION	144	-0.555215	-2.17954	0	1.34132e-05	0.001	3183	tags=46%, list=19%, signal=56%
GO_CENTROMERE_COMPLEX_ASSEMBLY	39	-0.70136	-2.17436	0	1.32068e-05	0.001	2344	tags=64%, list=14%, signal=75%
GO_CHROMOSOME_ORGANIZATION_INVOLVED_IN_MEIOTIC_CELL_CYCLE	51	-0.680005	-2.17256	0	1.30067e-05	0.001	1497	tags=33%, list=9%, signal=37%
GO_REGULATION_OF_CHOLESTEROL_BIOSYNTHETIC_PROCESS	40	-0.691162	-2.16959	0	1.28126e-05	0.001	2162	tags=50%, list=13%, signal=57%
GO_DNA_UNWINDING_INVOLVED_IN_DNA_REPLICATION	15	-0.850878	-2.16619	0	1.26242e-05	0.001	1055	tags=53%, list=6%, signal=57%
GO_REGULATION_OF_CHOLESTEROL_METABOLIC_PROCESS	50	-0.666809	-2.16528	0	1.24412e-05	0.001	2162	tags=44%, list=13%, signal=51%
GO_DNA_BIOSYNTHETIC_PROCESS	168	-0.543381	-2.1636	0	1.22635e-05	0.001	2839	tags=45%, list=17%, signal=54%
GO_CHROMATIN_ASSEMBLY	80	-0.605254	-2.16067	0	1.20907e-05	0.001	2344	tags=50%, list=14%, signal=58%
GO_CILIARY_BASAL_BODY_PLASMA_MEMBRANE_DOCKING	89	-0.598239	-2.15616	0	1.19228e-05	0.001	1783	tags=39%, list=11%, signal=44%
GO_TRANSLATIONAL_TERMINATION	93	-0.583272	-2.14396	0	2.34856e-05	0.002	3541	tags=51%, list=22%, signal=64%
GO_AEROBIC_RESPIRATION	77	-0.604374	-2.14283	0	3.49497e-05	0.003	2087	tags=44%, list=13%, signal=50%
GO_NUCLEOTIDE_EXCISION_REPAIR_DNA_GAP_FILLING	23	-0.767675	-2.13459	0	3.44837e-05	0.003	1925	tags=65%, list=12%, signal=74%
GO_ATP_SYNTHESIS_COUPLED_ELECTRON_TRANSPORT	81	-0.594396	-2.12695	0	3.40299e-05	0.003	3573	tags=51%, list=22%, signal=64%
GO_DOUBLE_STRAND_BREAK_REPAIR	215	-0.520084	-2.12298	0	5.62073e-05	0.005	2101	tags=34%, list=13%, signal=39%
GO_DNA_INTEGRITY_CHECKPOINT	145	-0.55135	-2.12208	0	5.54867e-05	0.005	2122	tags=36%, list=13%, signal=41%
GO_CHROMATIN_ASSEMBLY_OR_DISASSEMBLY	100	-0.57948	-2.12032	0	5.47843e-05	0.005	2344	tags=45%, list=14%, signal=52%
GO_SPINDLE_ASSEMBLY	91	-0.579528	-2.11847	0	5.40995e-05	0.005	2594	tags=44%, list=16%, signal=52%
GO_OXIDATIVE_PHOSPHORYLATION	118	-0.552155	-2.11755	0	5.34316e-05	0.005	3051	tags=48%, list=19%, signal=59%
GO_RIBOSE_PHOSPHATE_BIOSYNTHETIC_PROCESS	162	-0.529721	-2.1172	0	5.278e-05	0.005	3773	tags=49%, list=23%, signal=64%
GO_CHROMOSOME_LOCALIZATION	65	-0.623777	-2.1143	0	6.24986e-05	0.006	2103	tags=40%, list=13%, signal=46%
GO_KINETOCHORE_ORGANIZATION	20	-0.783175	-2.10911	0	7.19163e-05	0.007	1511	tags=60%, list=9%, signal=66%
GO_NEGATIVE_REGULATION_OF_CELL_CYCLE_PHASE_TRANSITION	213	-0.512011	-2.10482	0	9.1534e-05	0.009	2139	tags=34%, list=13%, signal=39%
GO_DNA_DAMAGE_RESPONSE_DETECTION_OF_DNA_DAMAGE	38	-0.670063	-2.10356	0	9.04696e-05	0.009	2122	tags=50%, list=13%, signal=57%
GO_NEGATIVE_REGULATION_OF_MITOTIC_CELL_CYCLE	274	-0.500476	-2.10116	0	8.94298e-05	0.009	2139	tags=32%, list=13%, signal=36%
GO_MITOTIC_SPINDLE_ASSEMBLY	50	-0.636858	-2.09267	0	0.000127839	0.012	1128	tags=34%, list=7%, signal=36%
GO_NUCLEOTIDE_EXCISION_REPAIR_DNA_INCISION	37	-0.67923	-2.09263	0	0.000126403	0.012	1925	tags=46%, list=12%, signal=52%
GO_MITOTIC_CYTOKINESIS	63	-0.616628	-2.0805	0	0.000173347	0.017	755	tags=30%, list=5%, signal=31%
GO_METAPHASE_PLATE_CONGRESSION	50	-0.622865	-2.0762	0	0.000200546	0.02	1440	tags=36%, list=9%, signal=39%
GO_NUCLEOSIDE_MONOPHOSPHATE_BIOSYNTHETIC_PROCESS	38	-0.671277	-2.07327	0	0.000226508	0.021	1689	tags=39%, list=10%, signal=44%
GO_PYRIMIDINE_NUCLEOBASE_METABOLIC_PROCESS	15	-0.830631	-2.0724	0	0.000233303	0.021	799	tags=40%, list=5%, signal=42%
GO_NUCLEOTIDE_EXCISION_REPAIR	103	-0.556551	-2.06992	0	0.00024008	0.022	1979	tags=33%, list=12%, signal=37%
GO_MITOTIC_METAPHASE_PLATE_CONGRESSION	40	-0.65296	-2.06987	0	0.000246794	0.023	1440	tags=38%, list=9%, signal=41%
GO_SIGNAL_TRANSDUCTION_INVOLVED_IN_CELL_CYCLE_CHECKPOINT	67	-0.588739	-2.05143	0	0.000317678	0.031	1873	tags=36%, list=11%, signal=40%
GO_HOMOLOGOUS_CHROMOSOME_SEGREGATION	42	-0.640602	-2.04137	0	0.000405692	0.041	1497	tags=26%, list=9%, signal=29%
GO_PROTEIN_LOCALIZATION_TO_KINETOCHORE	16	-0.793701	-2.03083	0	0.000500517	0.051	2103	tags=69%, list=13%, signal=79%
GO_REGULATION_OF_CHROMOSOME_ORGANIZATION	295	-0.47787	-2.03026	0	0.000504339	0.052	1951	tags=29%, list=12%, signal=33%
GO_REGULATION_OF_DNA_REPLICATION	92	-0.55699	-2.03026	0	0.000499296	0.052	2392	tags=45%, list=15%, signal=52%
GO_RESPIRATORY_ELECTRON_TRANSPORT_CHAIN	99	-0.551948	-2.02588	0	0.000546378	0.058	3573	tags=47%, list=22%, signal=60%
GO_INNER_MITOCHONDRIAL_MEMBRANE_ORGANIZATION	42	-0.639654	-2.02282	0	0.000584588	0.062	3871	tags=71%, list=24%, signal=93%
GO_POSITIVE_REGULATION_OF_CELL_CYCLE_PROCESS	235	-0.485271	-2.02062	0	0.000604157	0.064	1877	tags=31%, list=11%, signal=35%
GO_NEGATIVE_REGULATION_OF_CELL_CYCLE_PROCESS	277	-0.48244	-2.01516	0	0.000631896	0.068	2024	tags=31%, list=12%, signal=35%
GO_PURINE_CONTAINING_COMPOUND_BIOSYNTHETIC_PROCESS	167	-0.504768	-2.01137	0	0.000658654	0.071	3773	tags=49%, list=23%, signal=62%
GO_MICROTUBULE_ORGANIZING_CENTER_ORGANIZATION	119	-0.53142	-2.00958	0	0.000660955	0.072	2645	tags=39%, list=16%, signal=47%
GO_MITOTIC_DNA_INTEGRITY_CHECKPOINT	98	-0.555316	-2.00947	0	0.000654778	0.072	2325	tags=37%, list=14%, signal=43%
GO_REGULATION_OF_CYTOKINESIS	69	-0.578432	-2.00259	0	0.000705349	0.078	1758	tags=35%, list=11%, signal=39%
GO_CELL_CYCLE_G1_S_PHASE_TRANSITION	233	-0.483161	-2.00217	0	0.000698878	0.078	2158	tags=35%, list=13%, signal=40%
GO_CENTROSOME_DUPLICATION	57	-0.594579	-1.99955	0	0.000700604	0.079	3020	tags=54%, list=18%, signal=66%
GO_MITOTIC_DNA_REPLICATION	15	-0.802723	-1.99944	0	0.000694292	0.079	1128	tags=60%, list=7%, signal=64%
GO_ERROR_PRONE_TRANSLESION_SYNTHESIS	20	-0.736624	-1.9963	0	0.000759089	0.088	1925	tags=55%, list=12%, signal=62%
GO_DNA_LIGATION	17	-0.771461	-1.99259	0	0.00080644	0.095	1564	tags=53%, list=10%, signal=58%
GO_REGULATION_OF_CENTROSOME_CYCLE	50	-0.611368	-1.99182	0	0.000807199	0.096	2779	tags=50%, list=17%, signal=60%
GO_G1_DNA_DAMAGE_CHECKPOINT	61	-0.585679	-1.9915	0	0.000800179	0.096	1873	tags=36%, list=11%, signal=41%
GO_CENTRIOLE_ASSEMBLY	33	-0.667237	-1.98733	0	0.000860987	0.104	3685	tags=70%, list=22%, signal=90%
GO_NUCLEOBASE_METABOLIC_PROCESS	32	-0.6713	-1.98717	0	0.000853628	0.104	1507	tags=41%, list=9%, signal=45%
GO_POSITIVE_REGULATION_OF_DNA_BIOSYNTHETIC_PROCESS	61	-0.580617	-1.98575	0	0.000868469	0.107	2811	tags=54%, list=17%, signal=65%
GO_POSITIVE_REGULATION_OF_CELL_CYCLE_ARREST	72	-0.564406	-1.98172	0	0.000912851	0.114	2739	tags=40%, list=17%, signal=48%
GO_TRANSCRIPTION_COUPLED_NUCLEOTIDE_EXCISION_REPAIR	70	-0.5763	-1.98126	0	0.000905243	0.114	1979	tags=34%, list=12%, signal=39%
GO_ATP_METABOLIC_PROCESS	244	-0.476121	-1.97942	0	0.000933723	0.116	3165	tags=42%, list=19%, signal=52%
GO_MITOTIC_CHROMOSOME_CONDENSATION	17	-0.766248	-1.96767	0	0.00122704	0.151	2088	tags=65%, list=13%, signal=74%
GO_CYTOKINESIS	131	-0.50567	-1.96446	0	0.00128829	0.159	1834	tags=31%, list=11%, signal=35%
GO_PROTEIN_LOCALIZATION_TO_CHROMATIN	24	-0.700432	-1.96066	0.00198413	0.00134823	0.169	1129	tags=38%, list=7%, signal=40%
GO_AMINO_ACID_ACTIVATION	26	-0.683448	-1.95768	0	0.00142883	0.179	2153	tags=46%, list=13%, signal=53%
GO_PROTEIN_LOCALIZATION_TO_CHROMOSOME_CENTROMERIC_REGION	20	-0.7275	-1.95521	0	0.00146	0.184	2103	tags=60%, list=13%, signal=69%
GO_REGULATION_OF_EXIT_FROM_MITOSIS	15	-0.781253	-1.95378	0	0.00148966	0.19	231	tags=33%, list=1%, signal=34%
GO_CYTOSKELETON_DEPENDENT_CYTOKINESIS	77	-0.545623	-1.94967	0	0.00164162	0.21	862	tags=27%, list=5%, signal=29%
GO_NUCLEOBASE_BIOSYNTHETIC_PROCESS	19	-0.735806	-1.94656	0	0.00172434	0.224	1507	tags=47%, list=9%, signal=52%
GO_DNA_DEPENDENT_DNA_REPLICATION_MAINTENANCE_OF_FIDELITY	39	-0.611193	-1.9421	0	0.00183895	0.239	1855	tags=41%, list=11%, signal=46%
GO_MICROTUBULE_CYTOSKELETON_ORGANIZATION	484	-0.434498	-1.93223	0	0.00211938	0.27	2606	tags=32%, list=16%, signal=37%
GO_ASPARTATE_FAMILY_AMINO_ACID_CATABOLIC_PROCESS	18	-0.720103	-1.92158	0.00198807	0.00251448	0.314	1956	tags=50%, list=12%, signal=57%
GO_POSITIVE_REGULATION_OF_DNA_METABOLIC_PROCESS	165	-0.477497	-1.91634	0	0.00278533	0.348	2844	tags=42%, list=17%, signal=50%
GO_REGULATION_OF_TRANSCRIPTION_INVOLVED_IN_G1_S_TRANSITION_OF_MITOTIC_CELL_CYCLE	29	-0.670502	-1.91631	0	0.0027776	0.349	2296	tags=52%, list=14%, signal=60%
GO_REGULATION_OF_DNA_RECOMBINATION	76	-0.534662	-1.91597	0	0.00278278	0.352	1947	tags=37%, list=12%, signal=42%
GO_REGULATION_OF_DNA_METABOLIC_PROCESS	284	-0.457154	-1.91128	0	0.00301978	0.379	2845	tags=38%, list=17%, signal=45%
GO_ACETYL_COA_METABOLIC_PROCESS	32	-0.640669	-1.90961	0	0.00307389	0.385	3018	tags=56%, list=18%, signal=69%
GO_NUCLEIC_ACID_PHOSPHODIESTER_BOND_HYDROLYSIS	246	-0.454554	-1.90856	0	0.00310847	0.389	2669	tags=33%, list=16%, signal=39%
GO_POSITIVE_REGULATION_OF_CYTOKINESIS	25	-0.665244	-1.90597	0	0.00323123	0.402	691	tags=32%, list=4%, signal=33%
GO_REGULATION_OF_DNA_BIOSYNTHETIC_PROCESS	94	-0.518714	-1.90556	0	0.00322091	0.403	2811	tags=45%, list=17%, signal=54%
GO_POSITIVE_REGULATION_OF_CHROMOSOME_SEGREGATION	24	-0.701583	-1.90039	0	0.00350875	0.432	748	tags=38%, list=5%, signal=39%
GO_NUCLEOBASE_CONTAINING_SMALL_MOLECULE_INTERCONVERSION	26	-0.658167	-1.89868	0	0.0035709	0.443	1809	tags=42%, list=11%, signal=47%
GO_REGULATION_OF_CELL_CYCLE_ARREST	89	-0.533373	-1.89776	0	0.00356409	0.446	2963	tags=40%, list=18%, signal=49%
GO_TRANSLATIONAL_ELONGATION	120	-0.507289	-1.89476	0	0.00371095	0.461	2478	tags=37%, list=15%, signal=43%
GO_THIOESTER_BIOSYNTHETIC_PROCESS	48	-0.576396	-1.89202	0	0.0038117	0.47	3687	tags=52%, list=23%, signal=67%
GO_ENERGY_DERIVATION_BY_OXIDATION_OF_ORGANIC_COMPOUNDS	223	-0.460451	-1.8898	0	0.00392891	0.482	2907	tags=39%, list=18%, signal=46%
GO_POSTREPLICATION_REPAIR	50	-0.567759	-1.88135	0	0.00449224	0.526	1302	tags=34%, list=8%, signal=37%
GO_POSITIVE_REGULATION_OF_CELL_CYCLE	306	-0.438723	-1.87986	0	0.00456313	0.535	1877	tags=27%, list=11%, signal=30%
GO_NUCLEOSIDE_TRIPHOSPHATE_BIOSYNTHETIC_PROCESS	67	-0.541727	-1.87364	0	0.00499149	0.565	3159	tags=46%, list=19%, signal=57%
GO_CELL_DIFFERENTIATION_INVOLVED_IN_EMBRYONIC_PLACENTA_DEVELOPMENT	24	-0.667688	-1.87067	0	0.00517419	0.583	1322	tags=33%, list=8%, signal=36%
GO_RIBONUCLEOSIDE_TRIPHOSPHATE_BIOSYNTHETIC_PROCESS	56	-0.555491	-1.87022	0	0.00516873	0.583	3738	tags=55%, list=23%, signal=71%
GO_ESTABLISHMENT_OF_PROTEIN_LOCALIZATION_TO_CHROMOSOME	24	-0.67043	-1.86988	0	0.00514038	0.583	2706	tags=67%, list=17%, signal=80%
GO_ESTABLISHMENT_OF_PROTEIN_LOCALIZATION_TO_MITOCHONDRIAL_MEMBRANE	16	-0.727586	-1.86945	0.00428265	0.00514114	0.585	4081	tags=81%, list=25%, signal=108%
GO_DNA_SYNTHESIS_INVOLVED_IN_DNA_REPAIR	47	-0.57849	-1.86894	0	0.00514773	0.589	1302	tags=34%, list=8%, signal=37%
GO_TERMINATION_OF_RNA_POLYMERASE_II_TRANSCRIPTION	33	-0.617631	-1.86415	0	0.00546473	0.619	2373	tags=39%, list=14%, signal=46%
GO_REGULATION_OF_CELL_CYCLE_CHECKPOINT	29	-0.636318	-1.8605	0	0.00570437	0.641	1928	tags=52%, list=12%, signal=59%
GO_TRNA_METABOLIC_PROCESS	148	-0.47526	-1.86024	0	0.00568502	0.642	3432	tags=39%, list=21%, signal=48%
GO_ATP_SYNTHESIS_COUPLED_PROTON_TRANSPORT	22	-0.68828	-1.8576	0.00209205	0.00582139	0.657	3738	tags=82%, list=23%, signal=106%
GO_MEIOTIC_CHROMOSOME_SEPARATION	20	-0.677008	-1.85445	0	0.00608712	0.675	1283	tags=35%, list=8%, signal=38%
GO_OOCYTE_MATURATION	18	-0.715079	-1.85394	0.00819672	0.00606007	0.675	431	tags=28%, list=3%, signal=28%
GO_STEROL_METABOLIC_PROCESS	125	-0.48694	-1.84859	0	0.00645705	0.702	2162	tags=30%, list=13%, signal=34%
GO_MALE_MEIOTIC_NUCLEAR_DIVISION	32	-0.614697	-1.84711	0.00202429	0.00656921	0.711	3062	tags=38%, list=19%, signal=46%
GO_MRNA_EXPORT_FROM_NUCLEUS	101	-0.497568	-1.84618	0	0.00660392	0.715	2343	tags=35%, list=14%, signal=40%
GO_CRISTAE_FORMATION	30	-0.614228	-1.84574	0	0.00658504	0.716	3721	tags=67%, list=23%, signal=86%
GO_RIBONUCLEOSIDE_MONOPHOSPHATE_BIOSYNTHETIC_PROCESS	28	-0.639713	-1.84365	0.00207469	0.00668212	0.725	4194	tags=68%, list=26%, signal=91%
GO_NUCLEOSIDE_PHOSPHATE_BIOSYNTHETIC_PROCESS	233	-0.446648	-1.84317	0	0.00667388	0.727	3799	tags=44%, list=23%, signal=56%
GO_REGULATION_OF_CELL_MATURATION	16	-0.722921	-1.84131	0	0.00682317	0.736	965	tags=38%, list=6%, signal=40%
GO_FEMALE_MEIOTIC_NUCLEAR_DIVISION	26	-0.633148	-1.84014	0	0.00688669	0.741	834	tags=35%, list=5%, signal=36%
GO_DNA_TEMPLATED_TRANSCRIPTION_TERMINATION	69	-0.521524	-1.83877	0	0.00694986	0.744	2373	tags=32%, list=14%, signal=37%
GO_NUCLEOSIDE_MONOPHOSPHATE_METABOLIC_PROCESS	61	-0.544913	-1.83782	0	0.00698622	0.748	1689	tags=31%, list=10%, signal=35%
GO_POSITIVE_REGULATION_OF_CELL_CYCLE_PHASE_TRANSITION	81	-0.515503	-1.83561	0	0.00715528	0.756	1309	tags=31%, list=8%, signal=33%
GO_RESPONSE_TO_LEAD_ION	19	-0.689063	-1.83534	0.00210526	0.00714399	0.757	1933	tags=42%, list=12%, signal=48%
GO_HOMOLOGOUS_RECOMBINATION	42	-0.579787	-1.83457	0.00203666	0.00718871	0.761	1497	tags=26%, list=9%, signal=29%
GO_GENERATION_OF_PRECURSOR_METABOLITES_AND_ENERGY	432	-0.416065	-1.83262	0	0.00731794	0.767	3089	tags=38%, list=19%, signal=46%
GO_NUCLEOSIDE_SALVAGE	15	-0.725528	-1.83239	0.00191939	0.00729599	0.769	1689	tags=40%, list=10%, signal=45%
GO_MRNA_PROCESSING	440	-0.415687	-1.82994	0	0.00745856	0.78	2809	tags=31%, list=17%, signal=37%
GO_POSITIVE_REGULATION_OF_DNA_REPLICATION	32	-0.613749	-1.82896	0	0.00750527	0.783	2337	tags=47%, list=14%, signal=55%
GO_NCRNA_METABOLIC_PROCESS	398	-0.418759	-1.82841	0	0.00752243	0.786	4181	tags=42%, list=26%, signal=55%
GO_REGULATION_OF_UBIQUITIN_PROTEIN_LIGASE_ACTIVITY	22	-0.672991	-1.82665	0	0.00770018	0.796	850	tags=32%, list=5%, signal=34%
GO_NEGATIVE_REGULATION_OF_CELL_CYCLE_G2_M_PHASE_TRANSITION	87	-0.508811	-1.82274	0	0.00813306	0.813	3672	tags=41%, list=22%, signal=53%
GO_G2_DNA_DAMAGE_CHECKPOINT	28	-0.627444	-1.81644	0	0.00888366	0.843	1996	tags=39%, list=12%, signal=45%
GO_TRANSLESION_SYNTHESIS	41	-0.566778	-1.81527	0.00400802	0.00894567	0.847	1925	tags=39%, list=12%, signal=44%
GO_GENE_SILENCING	198	-0.43865	-1.81139	0	0.0094136	0.865	2369	tags=27%, list=14%, signal=31%
GO_PROTEIN_HETEROTETRAMERIZATION	23	-0.652289	-1.8102	0.0040404	0.00949097	0.872	1592	tags=35%, list=10%, signal=38%
GO_NADH_METABOLIC_PROCESS	33	-0.600588	-1.80892	0	0.00960136	0.878	2051	tags=48%, list=13%, signal=55%
GO_NADH_DEHYDROGENASE_COMPLEX_ASSEMBLY	57	-0.530832	-1.80416	0	0.0101765	0.899	3321	tags=40%, list=20%, signal=50%
GO_RIBOSOME_BIOGENESIS	269	-0.423907	-1.80344	0	0.0102061	0.9	4076	tags=44%, list=25%, signal=57%
GO_RIBOSE_PHOSPHATE_METABOLIC_PROCESS	342	-0.419723	-1.79999	0	0.0106121	0.912	3081	tags=34%, list=19%, signal=41%
GO_DNA_REPLICATION_CHECKPOINT	15	-0.720642	-1.79634	0.00203252	0.011055	0.916	1428	tags=53%, list=9%, signal=58%
GO_HISTONE_MRNA_METABOLIC_PROCESS	25	-0.632294	-1.79502	0.00206612	0.0112175	0.922	2044	tags=40%, list=12%, signal=46%
GO_THIOESTER_METABOLIC_PROCESS	83	-0.499051	-1.79249	0	0.0115026	0.924	2191	tags=30%, list=13%, signal=35%
GO_FATTY_ACYL_COA_BIOSYNTHETIC_PROCESS	28	-0.618318	-1.79025	0.00202429	0.0116978	0.929	1583	tags=32%, list=10%, signal=36%
GO_NEGATIVE_REGULATION_OF_ORGANELLE_ORGANIZATION	314	-0.421224	-1.78997	0	0.0116553	0.929	1855	tags=25%, list=11%, signal=28%
GO_POSITIVE_REGULATION_OF_DNA_RECOMBINATION	32	-0.597979	-1.78993	0.0019685	0.0115999	0.929	1800	tags=44%, list=11%, signal=49%
GO_RIBONUCLEOSIDE_TRIPHOSPHATE_METABOLIC_PROCESS	69	-0.514344	-1.78967	0	0.0115629	0.93	3819	tags=51%, list=23%, signal=66%
GO_TELOMERASE_RNA_LOCALIZATION	19	-0.667186	-1.78886	0	0.0116155	0.93	2706	tags=63%, list=17%, signal=76%
GO_MITOTIC_G2_M_TRANSITION_CHECKPOINT	27	-0.623272	-1.78653	0.00828157	0.0119117	0.94	1996	tags=41%, list=12%, signal=46%
GO_TELOMERE_MAINTENANCE_VIA_TELOMERE_LENGTHENING	72	-0.505354	-1.78572	0	0.011944	0.941	2811	tags=47%, list=17%, signal=57%
GO_KINETOCHORE_ASSEMBLY	15	-0.721102	-1.78471	0.00203252	0.0119805	0.941	2147	tags=53%, list=13%, signal=61%
GO_REGULATION_OF_DOUBLE_STRAND_BREAK_REPAIR_VIA_HOMOLOGOUS_RECOMBINATION	40	-0.571709	-1.78096	0	0.0125727	0.95	1947	tags=43%, list=12%, signal=48%
GO_NUCLEOSIDE_TRIPHOSPHATE_METABOLIC_PROCESS	94	-0.486403	-1.78015	0	0.0126401	0.951	3825	tags=51%, list=23%, signal=66%
GO_MITOTIC_RECOMBINATION	19	-0.664409	-1.77954	0	0.0126373	0.952	2392	tags=42%, list=15%, signal=49%
GO_CHROMATIN_REMODELING	131	-0.456066	-1.77454	0	0.0134617	0.957	2406	tags=34%, list=15%, signal=40%
GO_ALCOHOL_BIOSYNTHETIC_PROCESS	140	-0.456714	-1.77318	0	0.0136103	0.959	2162	tags=31%, list=13%, signal=36%
GO_RNA_SPLICING_VIA_TRANSESTERIFICATION_REACTIONS	309	-0.416869	-1.77254	0	0.0136209	0.961	3861	tags=40%, list=24%, signal=52%
GO_EXIT_FROM_MITOSIS	27	-0.611747	-1.76871	0.00408998	0.0141842	0.964	339	tags=22%, list=2%, signal=23%
GO_PURINE_NUCLEOSIDE_MONOPHOSPHATE_BIOSYNTHETIC_PROCESS	16	-0.682062	-1.76798	0.00828157	0.0142807	0.966	2535	tags=63%, list=15%, signal=74%
GO_PHOTOPERIODISM	22	-0.645251	-1.76749	0.00402414	0.014284	0.968	1963	tags=41%, list=12%, signal=46%
GO_POSITIVE_REGULATION_OF_MITOTIC_CELL_CYCLE	127	-0.457701	-1.76506	0	0.0146517	0.97	1309	tags=28%, list=8%, signal=30%
GO_OOGENESIS	59	-0.522441	-1.76417	0	0.0147154	0.972	959	tags=19%, list=6%, signal=20%
GO_PYRIMIDINE_NUCLEOSIDE_TRIPHOSPHATE_BIOSYNTHETIC_PROCESS	16	-0.697263	-1.76337	0.00603622	0.0147704	0.974	1809	tags=44%, list=11%, signal=49%
GO_REGULATION_OF_STEROID_METABOLIC_PROCESS	91	-0.482076	-1.76032	0	0.0152535	0.976	2381	tags=33%, list=15%, signal=38%
GO_NEGATIVE_REGULATION_OF_CELL_DIVISION	15	-0.698793	-1.75996	0.00614754	0.0152353	0.976	2066	tags=53%, list=13%, signal=61%
GO_RNA_DEPENDENT_DNA_BIOSYNTHETIC_PROCESS	65	-0.515211	-1.75596	0	0.0157936	0.979	2811	tags=49%, list=17%, signal=59%
GO_REGULATION_OF_CENTRIOLE_REPLICATION	16	-0.678599	-1.75463	0.00419287	0.0159884	0.98	3020	tags=69%, list=18%, signal=84%
GO_CARTILAGE_DEVELOPMENT_INVOLVED_IN_ENDOCHONDRAL_BONE_MORPHOGENESIS	41	-0.550347	-1.7542	0.00203252	0.0159828	0.98	1545	tags=32%, list=9%, signal=35%
GO_MITOCHONDRIAL_TRANSMEMBRANE_TRANSPORT	87	-0.479972	-1.75071	0	0.0166154	0.984	3803	tags=53%, list=23%, signal=68%
GO_MONOSACCHARIDE_CATABOLIC_PROCESS	54	-0.529279	-1.75049	0.00398406	0.0165553	0.984	2268	tags=41%, list=14%, signal=47%
GO_ENTRAINMENT_OF_CIRCADIAN_CLOCK_BY_PHOTOPERIOD	19	-0.657096	-1.74997	0.00582524	0.0166359	0.984	1963	tags=42%, list=12%, signal=48%
GO_GLYCOSYL_COMPOUND_BIOSYNTHETIC_PROCESS	38	-0.564205	-1.74972	0.00379507	0.0166037	0.984	1809	tags=34%, list=11%, signal=38%
GO_PYRIMIDINE_DEOXYRIBONUCLEOTIDE_METABOLIC_PROCESS	19	-0.658228	-1.7488	0.00426439	0.0167101	0.985	1541	tags=37%, list=9%, signal=41%
GO_MEMBRANE_DISASSEMBLY	15	-0.700702	-1.74739	0.00609756	0.0168992	0.986	2185	tags=53%, list=13%, signal=61%
GO_RNA_3_END_PROCESSING	124	-0.45758	-1.74701	0	0.0168823	0.986	2954	tags=34%, list=18%, signal=41%
GO_RIBONUCLEOPROTEIN_COMPLEX_BIOGENESIS	386	-0.400774	-1.74654	0	0.0168922	0.987	3881	tags=39%, list=24%, signal=50%
GO_REGULATION_OF_CENTROSOME_DUPLICATION	36	-0.571272	-1.74652	0.0021322	0.0168172	0.987	3020	tags=53%, list=18%, signal=65%
GO_RRNA_METABOLIC_PROCESS	204	-0.430712	-1.74607	0	0.0168514	0.987	4076	tags=46%, list=25%, signal=60%
GO_REGULATION_OF_MEIOTIC_CELL_CYCLE	37	-0.565268	-1.74517	0.00197628	0.0169658	0.987	1127	tags=32%, list=7%, signal=35%
GO_SOMATIC_DIVERSIFICATION_OF_IMMUNE_RECEPTORS_VIA_GERMLINE_RECOMBINATION_WITHIN_A_SINGLE_LOCUS	49	-0.531876	-1.74037	0	0.0178233	0.989	1864	tags=35%, list=11%, signal=39%
GO_RRNA_TRANSCRIPTION	27	-0.607042	-1.74028	0.00424628	0.0177646	0.99	3080	tags=52%, list=19%, signal=64%
GO_POSITIVE_REGULATION_OF_CELL_CYCLE_G2_M_PHASE_TRANSITION	28	-0.603904	-1.74024	0.00414938	0.017695	0.99	2346	tags=46%, list=14%, signal=54%
GO_REGULATION_OF_CHROMATIN_SILENCING	22	-0.626677	-1.73952	0.00635593	0.0177924	0.99	1018	tags=23%, list=6%, signal=24%
GO_REGULATION_OF_TELOMERE_MAINTENANCE	70	-0.487864	-1.73651	0	0.0183504	0.991	2768	tags=43%, list=17%, signal=51%
GO_NUCLEOSIDE_BISPHOSPHATE_BIOSYNTHETIC_PROCESS	62	-0.508209	-1.7361	0.002079	0.0183846	0.991	3687	tags=48%, list=23%, signal=62%
GO_LOW_DENSITY_LIPOPROTEIN_PARTICLE_CLEARANCE	30	-0.589207	-1.73492	0.0020202	0.0185639	0.991	2110	tags=37%, list=13%, signal=42%
GO_PYRIMIDINE_NUCLEOSIDE_MONOPHOSPHATE_METABOLIC_PROCESS	16	-0.683414	-1.73389	0.012024	0.0186607	0.993	1689	tags=31%, list=10%, signal=35%
GO_OOCYTE_DIFFERENTIATION	34	-0.582197	-1.73213	0.00409836	0.0189744	0.994	2577	tags=32%, list=16%, signal=38%
GO_ATP_BIOSYNTHETIC_PROCESS	42	-0.540895	-1.73039	0.0102459	0.0192758	0.994	3738	tags=57%, list=23%, signal=74%
GO_RNA_SPLICING	385	-0.397538	-1.72925	0	0.0194672	0.994	2794	tags=30%, list=17%, signal=35%
GO_REGULATION_OF_STEROID_BIOSYNTHETIC_PROCESS	73	-0.496971	-1.72889	0.00208333	0.0194923	0.994	2162	tags=34%, list=13%, signal=39%
GO_REGULATION_OF_GENE_EXPRESSION_EPIGENETIC	251	-0.417596	-1.728	0	0.0196124	0.994	2369	tags=26%, list=14%, signal=30%
GO_CILIUM_ORGANIZATION	327	-0.400383	-1.72674	0	0.0198106	0.995	3388	tags=35%, list=21%, signal=43%
GO_MITOCHONDRIAL_MEMBRANE_ORGANIZATION	111	-0.45552	-1.71992	0	0.021386	0.995	3871	tags=47%, list=24%, signal=61%
GO_CELLULAR_RESPONSE_TO_REACTIVE_NITROGEN_SPECIES	15	-0.677325	-1.71816	0.00589391	0.0217307	0.995	2570	tags=47%, list=16%, signal=55%
GO_PURINE_CONTAINING_COMPOUND_METABOLIC_PROCESS	363	-0.39549	-1.71639	0	0.0220358	0.995	3081	tags=34%, list=19%, signal=40%
GO_PYRIMIDINE_NUCLEOSIDE_BIOSYNTHETIC_PROCESS	16	-0.68159	-1.71542	0.00202429	0.0221322	0.995	1689	tags=38%, list=10%, signal=42%
GO_SYNAPSIS	34	-0.554699	-1.71338	0.0021645	0.0225294	0.995	2334	tags=26%, list=14%, signal=31%
GO_RNA_EXPORT_FROM_NUCLEUS	124	-0.452075	-1.70988	0	0.02332	0.997	2343	tags=32%, list=14%, signal=37%
GO_PROTEIN_K11_LINKED_UBIQUITINATION	27	-0.59589	-1.70858	0.00421941	0.0235824	0.997	1753	tags=37%, list=11%, signal=41%
GO_RNA_LOCALIZATION	210	-0.4196	-1.70508	0	0.0244584	0.997	2343	tags=31%, list=14%, signal=36%
GO_POSITIVE_REGULATION_OF_MITOTIC_NUCLEAR_DIVISION	40	-0.532581	-1.69785	0.0122951	0.0261699	0.997	748	tags=30%, list=5%, signal=31%
GO_RESPONSE_TO_CAFFEINE	17	-0.657	-1.69778	0.010142	0.0260829	0.997	1937	tags=35%, list=12%, signal=40%
GO_MRNA_3_END_PROCESSING	89	-0.466212	-1.69708	0.00211416	0.0261808	0.997	2373	tags=28%, list=14%, signal=33%
GO_REGULATION_OF_MICROTUBULE_BASED_PROCESS	194	-0.416936	-1.69566	0	0.026495	0.997	2779	tags=32%, list=17%, signal=39%
GO_PYRIMIDINE_NUCLEOSIDE_TRIPHOSPHATE_METABOLIC_PROCESS	19	-0.648744	-1.69482	0.00592885	0.026583	0.997	1809	tags=42%, list=11%, signal=47%
GO_NEGATIVE_REGULATION_OF_GENE_EXPRESSION_EPIGENETIC	72	-0.484707	-1.69013	0.0021645	0.0278554	0.999	2369	tags=29%, list=14%, signal=34%
GO_CELLULAR_METABOLIC_COMPOUND_SALVAGE	32	-0.559888	-1.69005	0.0060241	0.0277568	0.999	3149	tags=41%, list=19%, signal=50%
GO_REGULATION_OF_METANEPHROS_DEVELOPMENT	16	-0.67482	-1.68953	0.00423729	0.0278187	0.999	802	tags=19%, list=5%, signal=20%
GO_REGULATION_OF_CYCLIN_DEPENDENT_PROTEIN_KINASE_ACTIVITY	94	-0.455892	-1.684	0.00213675	0.0294079	1	2325	tags=30%, list=14%, signal=35%
GO_SIGNAL_TRANSDUCTION_BY_P53_CLASS_MEDIATOR	238	-0.405973	-1.68106	0.00229358	0.0301674	1	2449	tags=33%, list=15%, signal=38%
GO_MITOCHONDRIAL_RESPIRATORY_CHAIN_COMPLEX_ASSEMBLY	83	-0.470989	-1.68037	0	0.0302663	1	2854	tags=34%, list=17%, signal=41%
GO_ACETYL_COA_BIOSYNTHETIC_PROCESS	21	-0.625291	-1.67726	0.00590551	0.0310953	1	3675	tags=67%, list=22%, signal=86%
GO_ERROR_FREE_TRANSLESION_SYNTHESIS	20	-0.618228	-1.67649	0.01002	0.0312336	1	1925	tags=45%, list=12%, signal=51%
GO_MICROTUBULE_POLYMERIZATION_OR_DEPOLYMERIZATION	100	-0.455207	-1.676	0	0.0312715	1	2738	tags=38%, list=17%, signal=45%
GO_REGULATION_OF_SPHINGOLIPID_BIOSYNTHETIC_PROCESS	17	-0.654683	-1.67428	0.00608519	0.0316797	1	621	tags=24%, list=4%, signal=24%
GO_MRNA_TRANSPORT	138	-0.429686	-1.67316	0	0.0318998	1	2631	tags=31%, list=16%, signal=37%
GO_NCRNA_PROCESSING	339	-0.388065	-1.67298	0	0.0318092	1	4076	tags=40%, list=25%, signal=52%
GO_EXECUTION_PHASE_OF_APOPTOSIS	59	-0.490467	-1.67275	0.00206612	0.0317722	1	1770	tags=22%, list=11%, signal=25%
GO_ESTABLISHMENT_OF_PROTEIN_LOCALIZATION_TO_TELOMERE	18	-0.650068	-1.67124	0.004	0.0321022	1	2706	tags=67%, list=17%, signal=80%
GO_MITOCHONDRIAL_ELECTRON_TRANSPORT_NADH_TO_UBIQUINONE	45	-0.524417	-1.67071	0	0.0321422	1	3165	tags=40%, list=19%, signal=49%
GO_VIRAL_GENE_EXPRESSION	170	-0.422171	-1.67011	0	0.0322246	1	3900	tags=42%, list=24%, signal=54%
GO_SOMATIC_DIVERSIFICATION_OF_IMMUNE_RECEPTORS	60	-0.491578	-1.66812	0	0.0327034	1	2337	tags=37%, list=14%, signal=43%
GO_RESPONSE_TO_IONIZING_RADIATION	125	-0.430283	-1.66738	0	0.0328472	1	2845	tags=39%, list=17%, signal=47%
GO_REPLICATION_FORK_PROCESSING	31	-0.558371	-1.66574	0.00610998	0.0332394	1	1855	tags=42%, list=11%, signal=47%
GO_STEROID_BIOSYNTHETIC_PROCESS	144	-0.42491	-1.66335	0	0.0339331	1	2167	tags=26%, list=13%, signal=30%
GO_CELLULAR_COMPONENT_DISASSEMBLY_INVOLVED_IN_EXECUTION_PHASE_OF_APOPTOSIS	27	-0.580125	-1.66326	0.00622407	0.0338449	1	1770	tags=33%, list=11%, signal=37%
GO_ANIMAL_ORGAN_REGENERATION	60	-0.497123	-1.66099	0.00431035	0.0344155	1	1129	tags=23%, list=7%, signal=25%
GO_REGULATION_OF_TELOMERE_MAINTENANCE_VIA_TELOMERE_LENGTHENING	55	-0.497636	-1.66013	0.00816326	0.0346103	1	2768	tags=45%, list=17%, signal=55%
GO_MITOTIC_G2_DNA_DAMAGE_CHECKPOINT	18	-0.619941	-1.65986	0.0204499	0.0345895	1	1996	tags=39%, list=12%, signal=44%
GO_GLYCOSYL_COMPOUND_METABOLIC_PROCESS	109	-0.447719	-1.65952	0	0.0345816	1	1809	tags=24%, list=11%, signal=27%
GO_PYRIMIDINE_CONTAINING_COMPOUND_BIOSYNTHETIC_PROCESS	50	-0.50821	-1.65886	0.00428265	0.0347174	1	1892	tags=26%, list=12%, signal=29%
GO_NUCLEUS_LOCALIZATION	25	-0.580974	-1.65862	0.0105932	0.0346779	1	1527	tags=36%, list=9%, signal=40%
GO_RESPONSE_TO_UV	118	-0.433506	-1.65551	0	0.0355699	1	3135	tags=38%, list=19%, signal=47%
GO_POSITIVE_REGULATION_OF_CHROMOSOME_ORGANIZATION	157	-0.418202	-1.65264	0	0.0365201	1	2768	tags=34%, list=17%, signal=41%
GO_GLYCOLYTIC_PROCESS_THROUGH_FRUCTOSE_6_PHOSPHATE	23	-0.587265	-1.65154	0.0103306	0.0367766	1	2051	tags=52%, list=13%, signal=60%
GO_POSITIVE_REGULATION_OF_TELOMERE_MAINTENANCE	44	-0.513039	-1.64882	0.0019685	0.0376616	1	2739	tags=48%, list=17%, signal=57%
GO_REGULATION_OF_CIRCADIAN_RHYTHM	89	-0.453278	-1.64727	0.00674157	0.0381335	1	2069	tags=25%, list=13%, signal=28%
GO_APICAL_JUNCTION_ASSEMBLY	57	-0.493685	-1.64701	0.00414079	0.0380707	1	1609	tags=26%, list=10%, signal=29%
GO_POSITIVE_REGULATION_OF_PROTEIN_LOCALIZATION_TO_NUCLEUS	62	-0.482288	-1.64562	0.00431035	0.0384176	1	2252	tags=39%, list=14%, signal=45%
GO_REGULATION_OF_CELLULAR_RESPIRATION	22	-0.591715	-1.64306	0.0189873	0.0392633	1	2318	tags=36%, list=14%, signal=42%
GO_REGULATION_OF_CELL_DIVISION	122	-0.434101	-1.64273	0	0.0392365	1	1758	tags=28%, list=11%, signal=31%
GO_NUCLEOSIDE_BISPHOSPHATE_METABOLIC_PROCESS	109	-0.439352	-1.63903	0.00217865	0.0404021	1	2191	tags=26%, list=13%, signal=29%
GO_RIBOSOMAL_LARGE_SUBUNIT_BIOGENESIS	60	-0.483016	-1.63775	0.00638298	0.0407077	1	3693	tags=47%, list=23%, signal=60%
GO_POSITIVE_REGULATION_OF_MITOTIC_SISTER_CHROMATID_SEGREGATION	16	-0.648008	-1.63699	0.0209924	0.0408524	1	1443	tags=38%, list=9%, signal=41%
GO_REGULATION_OF_SIGNAL_TRANSDUCTION_BY_P53_CLASS_MEDIATOR	161	-0.414418	-1.63674	0	0.0408027	1	2839	tags=37%, list=17%, signal=45%
GO_REGULATION_OF_GENE_SILENCING	101	-0.439475	-1.63605	0	0.0409726	1	1913	tags=24%, list=12%, signal=27%
GO_RESPONSE_TO_ALKALOID	78	-0.457316	-1.63253	0	0.0422869	1	2205	tags=28%, list=13%, signal=32%
GO_RESPONSE_TO_INTERLEUKIN_4	24	-0.58044	-1.63239	0.0182186	0.0422033	1	1856	tags=50%, list=11%, signal=56%
GO_POSITIVE_REGULATION_OF_NUCLEAR_DIVISION	48	-0.502005	-1.62985	0.0123457	0.0429758	1	748	tags=25%, list=5%, signal=26%
GO_REGULATION_OF_SISTER_CHROMATID_COHESION	19	-0.604477	-1.62573	0.0168421	0.044557	1	1755	tags=32%, list=11%, signal=35%
GO_MONOCARBOXYLIC_ACID_CATABOLIC_PROCESS	100	-0.438392	-1.6251	0.00211416	0.0446323	1	2397	tags=41%, list=15%, signal=48%
GO_MITOCHONDRIAL_TRANSPORT	221	-0.392608	-1.62496	0	0.0445682	1	2454	tags=29%, list=15%, signal=33%
GO_REGULATION_OF_MRNA_METABOLIC_PROCESS	282	-0.38607	-1.62281	0	0.0452512	1	2251	tags=27%, list=14%, signal=30%
GO_REGULATION_OF_MITOCHONDRIAL_GENE_EXPRESSION	25	-0.567589	-1.62273	0.00858369	0.0451249	1	3094	tags=48%, list=19%, signal=59%
GO_POSITIVE_REGULATION_OF_MITOCHONDRIAL_TRANSLATION	16	-0.63098	-1.62243	0.012605	0.0451032	1	3094	tags=56%, list=19%, signal=69%
GO_REGULATION_OF_ALCOHOL_BIOSYNTHETIC_PROCESS	57	-0.479588	-1.6204	0.00598802	0.0457963	1	2162	tags=35%, list=13%, signal=40%
GO_GROWTH_PLATE_CARTILAGE_DEVELOPMENT	31	-0.550416	-1.62029	0.00984252	0.0456926	1	1545	tags=35%, list=9%, signal=39%
GO_CELLULAR_RESPONSE_TO_RADIATION	145	-0.413725	-1.61872	0.0021692	0.0462151	1	2740	tags=37%, list=17%, signal=44%
GO_HISTONE_PHOSPHORYLATION	35	-0.530456	-1.61769	0.00994036	0.0464598	1	1559	tags=37%, list=10%, signal=41%
GO_PROTEIN_TARGETING_TO_MITOCHONDRION	89	-0.443056	-1.61588	0.0041841	0.0470228	1	4291	tags=51%, list=26%, signal=68%
GO_MITOTIC_SISTER_CHROMATID_COHESION	21	-0.59227	-1.61554	0.0227273	0.0470347	1	1786	tags=38%, list=11%, signal=43%
GO_ORGANIC_ACID_CATABOLIC_PROCESS	210	-0.394211	-1.61504	0	0.0470971	1	2290	tags=33%, list=14%, signal=38%
GO_MICROTUBULE_POLYMERIZATION	68	-0.462263	-1.61388	0.00790514	0.0474811	1	2738	tags=40%, list=17%, signal=47%
GO_APOPTOTIC_PROCESS_INVOLVED_IN_MORPHOGENESIS	18	-0.618274	-1.61261	0.0183673	0.0478241	1	1770	tags=28%, list=11%, signal=31%
GO_GROWTH_PLATE_CARTILAGE_CHONDROCYTE_DIFFERENTIATION	20	-0.584543	-1.60992	0.0224949	0.0488437	1	2131	tags=45%, list=13%, signal=52%
GO_POSITIVE_REGULATION_OF_TELOMERASE_RNA_LOCALIZATION_TO_CAJAL_BODY	15	-0.656132	-1.6093	0.0224949	0.0489471	1	2706	tags=67%, list=17%, signal=80%
GO_PURINE_NUCLEOSIDE_TRIPHOSPHATE_METABOLIC_PROCESS	71	-0.458185	-1.60901	0.00419287	0.0489142	1	3819	tags=49%, list=23%, signal=64%
GO_POSITIVE_REGULATION_OF_FIBROBLAST_PROLIFERATION	43	-0.502793	-1.6088	0.00641026	0.048873	1	462	tags=21%, list=3%, signal=21%
GO_REGULATION_OF_LIPID_BIOSYNTHETIC_PROCESS	155	-0.40805	-1.60868	0.00423729	0.048755	1	2185	tags=26%, list=13%, signal=29%
GO_NEGATIVE_REGULATION_OF_CELL_CYCLE_G1_S_PHASE_TRANSITION	96	-0.443239	-1.60847	0.0040404	0.0487061	1	1873	tags=30%, list=11%, signal=34%
GO_MEMBRANE_RAFT_ORGANIZATION	21	-0.592725	-1.60771	0.0168421	0.0489032	1	1031	tags=24%, list=6%, signal=25%
GO_FEMALE_GAMETE_GENERATION	97	-0.435984	-1.60686	0	0.0491496	1	1155	tags=19%, list=7%, signal=20%
GO_RNA_POLYADENYLATION	40	-0.506239	-1.60254	0.00607287	0.050962	1	2577	tags=33%, list=16%, signal=38%
GO_RNA_STABILIZATION	42	-0.503199	-1.60217	0.00204499	0.0509692	1	2768	tags=36%, list=17%, signal=43%
GO_POSITIVE_REGULATION_OF_CYCLIN_DEPENDENT_PROTEIN_KINASE_ACTIVITY	32	-0.532423	-1.60181	0.0140562	0.0510009	1	527	tags=22%, list=3%, signal=23%
GO_CELLULAR_PROTEIN_COMPLEX_DISASSEMBLY	190	-0.397562	-1.59792	0	0.0526765	1	2613	tags=33%, list=16%, signal=38%
GO_PYRIMIDINE_NUCLEOTIDE_METABOLIC_PROCESS	56	-0.479183	-1.59321	0.0102459	0.0547209	1	1892	tags=27%, list=12%, signal=30%
GO_SPLICEOSOMAL_SNRNP_ASSEMBLY	34	-0.526022	-1.59289	0.0173913	0.0547092	1	3691	tags=50%, list=23%, signal=64%
GO_PYRIMIDINE_CONTAINING_COMPOUND_METABOLIC_PROCESS	86	-0.441759	-1.59251	0	0.0547323	1	1913	tags=23%, list=12%, signal=26%
GO_ALDITOL_METABOLIC_PROCESS	16	-0.624949	-1.59126	0.0259481	0.0550976	1	2051	tags=44%, list=13%, signal=50%
GO_DEOXYRIBONUCLEOTIDE_METABOLIC_PROCESS	34	-0.517137	-1.58999	0.018595	0.0556066	1	1736	tags=32%, list=11%, signal=36%
GO_NADP_METABOLIC_PROCESS	28	-0.550795	-1.5874	0.0161616	0.0567927	1	2660	tags=46%, list=16%, signal=55%
GO_GLYCOSYL_COMPOUND_CATABOLIC_PROCESS	34	-0.523909	-1.58477	0.010395	0.0579283	1	931	tags=24%, list=6%, signal=25%
GO_CELLULAR_RESPONSE_TO_UV	67	-0.449252	-1.58325	0.00649351	0.0585037	1	3135	tags=42%, list=19%, signal=51%
GO_CHONDROCYTE_DIFFERENTIATION_INVOLVED_IN_ENDOCHONDRAL_BONE_MORPHOGENESIS	25	-0.556925	-1.58155	0.03125	0.0592336	1	2131	tags=36%, list=13%, signal=41%
GO_ESTABLISHMENT_OF_RNA_LOCALIZATION	180	-0.395614	-1.58105	0	0.0593095	1	2343	tags=29%, list=14%, signal=33%
GO_TRANSCRIPTION_INITIATION_FROM_RNA_POLYMERASE_I_PROMOTER	32	-0.533607	-1.58035	0.0204499	0.0594848	1	2192	tags=31%, list=13%, signal=36%
GO_REGULATION_OF_DNA_REPAIR	109	-0.420114	-1.57704	0	0.0611028	1	2844	tags=38%, list=17%, signal=45%
GO_SMALL_MOLECULE_CATABOLIC_PROCESS	340	-0.369088	-1.57459	0	0.0621378	1	2290	tags=30%, list=14%, signal=34%
GO_KERATINIZATION	56	-0.467837	-1.57437	0.00468384	0.0620913	1	1929	tags=23%, list=12%, signal=26%
GO_REGULATION_OF_STEROL_TRANSPORT	35	-0.51611	-1.57415	0.00627615	0.0620114	1	921	tags=20%, list=6%, signal=21%
GO_RESPONSE_TO_GAMMA_RADIATION	46	-0.489258	-1.57356	0.0139442	0.0621688	1	2449	tags=37%, list=15%, signal=43%
GO_NEGATIVE_REGULATION_OF_DNA_DEPENDENT_DNA_REPLICATION	18	-0.611178	-1.57295	0.0169851	0.0623013	1	3427	tags=56%, list=21%, signal=70%
GO_FATTY_ACID_BETA_OXIDATION	60	-0.469866	-1.5725	0.00612245	0.0623567	1	2290	tags=42%, list=14%, signal=48%
GO_POSITIVE_REGULATION_OF_CARTILAGE_DEVELOPMENT	27	-0.556916	-1.57215	0.0159681	0.0623539	1	806	tags=22%, list=5%, signal=23%
GO_INTRACELLULAR_STEROL_TRANSPORT	22	-0.579071	-1.57197	0.0224033	0.062262	1	621	tags=27%, list=4%, signal=28%
GO_MULTI_ORGANISM_LOCALIZATION	57	-0.466378	-1.57101	0.0108932	0.0625759	1	1813	tags=30%, list=11%, signal=33%
GO_ELECTRON_TRANSPORT_CHAIN	157	-0.398134	-1.57023	0	0.0628345	1	3028	tags=34%, list=18%, signal=42%
GO_REGULATION_OF_GENERATION_OF_PRECURSOR_METABOLITES_AND_ENERGY	125	-0.411623	-1.57002	0.00218818	0.062759	1	2318	tags=30%, list=14%, signal=35%
GO_REGULATION_OF_CELL_CYCLE_G1_S_PHASE_TRANSITION	148	-0.397802	-1.56778	0.00417537	0.0638361	1	2325	tags=30%, list=14%, signal=35%
GO_PYRUVATE_METABOLIC_PROCESS	123	-0.410986	-1.56735	0.00419287	0.0639206	1	2051	tags=30%, list=13%, signal=34%
GO_CELLULAR_AMINO_ACID_CATABOLIC_PROCESS	93	-0.429937	-1.56685	0.00211416	0.0639983	1	2178	tags=31%, list=13%, signal=36%
GO_MEMBRANE_DOCKING	162	-0.39758	-1.56499	0	0.0648363	1	1783	tags=26%, list=11%, signal=29%
GO_NUCLEOSIDE_METABOLIC_PROCESS	87	-0.437734	-1.56413	0	0.0651557	1	1809	tags=23%, list=11%, signal=26%
GO_POSITIVE_REGULATION_OF_STRESS_FIBER_ASSEMBLY	43	-0.496192	-1.56409	0.0217865	0.0649989	1	1584	tags=35%, list=10%, signal=39%
GO_GLYCOSIDE_METABOLIC_PROCESS	18	-0.596279	-1.56371	0.0357853	0.0650106	1	931	tags=33%, list=6%, signal=35%
GO_BONE_GROWTH	40	-0.495047	-1.56307	0.0190114	0.0651332	1	2368	tags=35%, list=14%, signal=41%
GO_POSITIVE_REGULATION_OF_LIPID_KINASE_ACTIVITY	24	-0.55537	-1.5623	0.0320513	0.065421	1	2368	tags=29%, list=14%, signal=34%
GO_RESPONSE_TO_RADIATION	348	-0.360639	-1.56187	0	0.0654343	1	2526	tags=29%, list=15%, signal=34%
GO_POSITIVE_REGULATION_OF_INTERLEUKIN_1_PRODUCTION	29	-0.527258	-1.55845	0.0240964	0.0671909	1	1456	tags=24%, list=9%, signal=26%
GO_NEGATIVE_REGULATION_OF_INTRACELLULAR_STEROID_HORMONE_RECEPTOR_SIGNALING_PATHWAY	26	-0.537675	-1.55618	0.0247934	0.0682014	1	1966	tags=42%, list=12%, signal=48%
GO_POSITIVE_REGULATION_OF_GENE_EXPRESSION_EPIGENETIC	48	-0.46813	-1.55612	0.0124481	0.0680537	1	2192	tags=27%, list=13%, signal=31%
GO_RESPONSE_TO_ANESTHETIC	46	-0.482175	-1.55579	0.0155556	0.0680473	1	2492	tags=33%, list=15%, signal=38%
GO_PORE_COMPLEX_ASSEMBLY	19	-0.570812	-1.55558	0.0273109	0.0679589	1	2571	tags=42%, list=16%, signal=50%
GO_NCRNA_CATABOLIC_PROCESS	27	-0.535478	-1.55314	0.0224949	0.0691779	1	2948	tags=44%, list=18%, signal=54%
GO_PROTEIN_PEPTIDYL_PROLYL_ISOMERIZATION	32	-0.50815	-1.55188	0.0268595	0.0697227	1	1876	tags=34%, list=11%, signal=39%
GO_MALE_MEIOSIS_I	18	-0.597274	-1.55141	0.0238569	0.0698001	1	2946	tags=33%, list=18%, signal=41%
GO_MITOCHONDRIAL_RNA_METABOLIC_PROCESS	39	-0.497444	-1.55135	0.0207039	0.0696459	1	3112	tags=41%, list=19%, signal=51%
GO_POSITIVE_REGULATION_OF_TELOMERE_MAINTENANCE_VIA_TELOMERE_LENGTHENING	35	-0.510071	-1.5505	0.0219124	0.0699137	1	2706	tags=49%, list=17%, signal=58%
GO_NUCLEOBASE_CONTAINING_COMPOUND_TRANSPORT	216	-0.376044	-1.5504	0.00225734	0.0697907	1	2343	tags=27%, list=14%, signal=31%
GO_PROTEIN_TRANSMEMBRANE_IMPORT_INTO_INTRACELLULAR_ORGANELLE	34	-0.512849	-1.54948	0.0204082	0.0700824	1	3313	tags=44%, list=20%, signal=55%
GO_NCRNA_EXPORT_FROM_NUCLEUS	36	-0.495096	-1.54825	0.0193424	0.0705649	1	3894	tags=64%, list=24%, signal=84%
GO_NUCLEAR_TRANSPORT	306	-0.363418	-1.54743	0	0.0708267	1	2427	tags=27%, list=15%, signal=32%
GO_DNA_MODIFICATION	88	-0.430495	-1.54604	0.00824742	0.071409	1	2173	tags=24%, list=13%, signal=27%
GO_ALPHA_AMINO_ACID_CATABOLIC_PROCESS	76	-0.437751	-1.54582	0.0122449	0.0713161	1	2018	tags=29%, list=12%, signal=33%
GO_REGULATION_OF_CYSTEINE_TYPE_ENDOPEPTIDASE_ACTIVITY_INVOLVED_IN_APOPTOTIC_SIGNALING_PATHWAY	16	-0.620986	-1.54553	0.029661	0.0712962	1	1770	tags=38%, list=11%, signal=42%
GO_NEGATIVE_REGULATION_OF_CHROMATIN_ORGANIZATION	41	-0.491722	-1.54432	0.0248447	0.0717497	1	2449	tags=27%, list=15%, signal=31%
GO_ISOPRENOID_BIOSYNTHETIC_PROCESS	27	-0.533217	-1.54315	0.0372671	0.0722204	1	729	tags=33%, list=4%, signal=35%
GO_SOMATIC_RECOMBINATION_OF_IMMUNOGLOBULIN_GENE_SEGMENTS	41	-0.478859	-1.5424	0.0265306	0.0724349	1	1864	tags=34%, list=11%, signal=38%
GO_REGULATION_OF_HISTONE_H3_K4_METHYLATION	23	-0.559263	-1.542	0.0204499	0.072503	1	2449	tags=30%, list=15%, signal=36%
GO_NUCLEAR_ENVELOPE_ORGANIZATION	46	-0.477164	-1.54139	0.0165631	0.0726851	1	2386	tags=30%, list=15%, signal=36%
GO_NUCLEOTIDE_EXCISION_REPAIR_DNA_INCISION_3_TO_LESION	19	-0.588763	-1.5391	0.039501	0.07381	1	1925	tags=37%, list=12%, signal=42%
GO_CYTOKINETIC_PROCESS	35	-0.504823	-1.53812	0.0342612	0.0742306	1	691	tags=23%, list=4%, signal=24%
GO_PURINE_NUCLEOBASE_METABOLIC_PROCESS	18	-0.577358	-1.53515	0.0387755	0.075718	1	3280	tags=61%, list=20%, signal=76%
GO_SOMATIC_DIVERSIFICATION_OF_IMMUNE_RECEPTORS_VIA_SOMATIC_MUTATION	16	-0.598932	-1.53485	0.039501	0.0756935	1	2264	tags=56%, list=14%, signal=65%
GO_CORTICAL_CYTOSKELETON_ORGANIZATION	42	-0.483181	-1.53474	0.0263158	0.0755562	1	281	tags=14%, list=2%, signal=14%
GO_RIBONUCLEOSIDE_MONOPHOSPHATE_METABOLIC_PROCESS	43	-0.474111	-1.53365	0.0260304	0.0760435	1	1689	tags=30%, list=10%, signal=34%
GO_NEGATIVE_REGULATION_OF_TELOMERE_MAINTENANCE	29	-0.519155	-1.53361	0.0237624	0.0758674	1	2292	tags=38%, list=14%, signal=44%
GO_RNA_PHOSPHODIESTER_BOND_HYDROLYSIS_EXONUCLEOLYTIC	41	-0.487943	-1.53161	0.0222222	0.0769061	1	2948	tags=41%, list=18%, signal=50%
GO_TRANSCRIPTION_BY_RNA_POLYMERASE_I	57	-0.455127	-1.53029	0.0110375	0.0774465	1	2332	tags=32%, list=14%, signal=37%
GO_ACTIVATION_OF_PROTEIN_KINASE_B_ACTIVITY	22	-0.555275	-1.52987	0.0255403	0.0775242	1	1226	tags=23%, list=7%, signal=25%
GO_REGULATION_OF_SUBSTRATE_ADHESION_DEPENDENT_CELL_SPREADING	44	-0.472368	-1.52957	0.0204082	0.0775139	1	965	tags=23%, list=6%, signal=24%
GO_MITOCHONDRIAL_CALCIUM_ION_TRANSMEMBRANE_TRANSPORT	22	-0.550481	-1.52606	0.0391389	0.0795063	1	1966	tags=36%, list=12%, signal=41%
GO_RIBONUCLEOSIDE_CATABOLIC_PROCESS	16	-0.583757	-1.52594	0.0289855	0.0793775	1	864	tags=25%, list=5%, signal=26%
GO_ORGANIC_HYDROXY_COMPOUND_BIOSYNTHETIC_PROCESS	202	-0.373985	-1.5229	0.0021978	0.0811667	1	2167	tags=25%, list=13%, signal=29%
GO_REGULATION_OF_MRNA_CATABOLIC_PROCESS	176	-0.379026	-1.52272	0	0.0810741	1	3569	tags=36%, list=22%, signal=45%
GO_CHROMATIN_ORGANIZATION_INVOLVED_IN_REGULATION_OF_TRANSCRIPTION	70	-0.43709	-1.52253	0.0110375	0.0810264	1	2369	tags=27%, list=14%, signal=32%
GO_ANATOMICAL_STRUCTURE_HOMEOSTASIS	321	-0.357113	-1.5213	0	0.0817027	1	2872	tags=35%, list=18%, signal=42%
GO_RNA_PHOSPHODIESTER_BOND_HYDROLYSIS	122	-0.400312	-1.52105	0.00642398	0.0816708	1	2967	tags=32%, list=18%, signal=39%
GO_ORGANOPHOSPHATE_BIOSYNTHETIC_PROCESS	494	-0.341699	-1.52077	0	0.0816346	1	2496	tags=25%, list=15%, signal=28%
GO_REGULATION_OF_ATP_METABOLIC_PROCESS	98	-0.413504	-1.52031	0.00650759	0.0817629	1	1894	tags=28%, list=12%, signal=31%
GO_REGULATION_OF_MRNA_3_END_PROCESSING	25	-0.534319	-1.51929	0.028866	0.0821712	1	2158	tags=28%, list=13%, signal=32%
GO_REGULATION_OF_RECEPTOR_BINDING	20	-0.565754	-1.51597	0.0408998	0.0840876	1	1666	tags=45%, list=10%, signal=50%
GO_REGULATION_OF_MEIOTIC_NUCLEAR_DIVISION	21	-0.556677	-1.51529	0.0327869	0.0843697	1	1075	tags=33%, list=7%, signal=36%
GO_PLASMA_LIPOPROTEIN_PARTICLE_CLEARANCE	42	-0.477702	-1.51208	0.0290135	0.0862488	1	2110	tags=29%, list=13%, signal=33%
GO_GLUCOSE_CATABOLIC_PROCESS	28	-0.528572	-1.51193	0.0378486	0.0861328	1	2051	tags=46%, list=13%, signal=53%
GO_FATTY_ACYL_COA_METABOLIC_PROCESS	34	-0.50727	-1.51093	0.0311203	0.0865726	1	1583	tags=26%, list=10%, signal=29%
GO_REGULATION_OF_TELOMERASE_ACTIVITY	43	-0.469044	-1.51048	0.034	0.0866801	1	2204	tags=42%, list=13%, signal=48%
GO_COENZYME_METABOLIC_PROCESS	213	-0.370762	-1.51012	0	0.0867602	1	2191	tags=25%, list=13%, signal=28%
GO_PROTEIN_LOCALIZATION_TO_MITOCHONDRION	125	-0.393091	-1.50966	0.00623701	0.086865	1	2398	tags=27%, list=15%, signal=32%
GO_NEGATIVE_REGULATION_OF_HISTONE_METHYLATION	16	-0.59304	-1.50903	0.034	0.0870461	1	2449	tags=38%, list=15%, signal=44%
GO_NUCLEAR_TRANSCRIBED_MRNA_CATABOLIC_PROCESS_NONSENSE_MEDIATED_DECAY	110	-0.403847	-1.50811	0	0.0874618	1	4728	tags=49%, list=29%, signal=69%
GO_RIBONUCLEOPROTEIN_COMPLEX_SUBUNIT_ORGANIZATION	173	-0.376816	-1.50798	0.00220264	0.0873492	1	3723	tags=37%, list=23%, signal=47%
GO_NUCLEAR_EXPORT	182	-0.370942	-1.50669	0	0.0880762	1	1813	tags=26%, list=11%, signal=29%
GO_COLLAGEN_FIBRIL_ORGANIZATION	38	-0.480651	-1.50503	0.0346939	0.0891003	1	2067	tags=26%, list=13%, signal=30%
GO_EMBRYONIC_PLACENTA_DEVELOPMENT	71	-0.428896	-1.50478	0.018711	0.0890649	1	1454	tags=23%, list=9%, signal=25%
GO_RUFFLE_ASSEMBLY	35	-0.493801	-1.50428	0.0346232	0.0891763	1	1347	tags=29%, list=8%, signal=31%
GO_POSITIVE_REGULATION_OF_HISTONE_METHYLATION	34	-0.489895	-1.50425	0.0278884	0.0889749	1	2386	tags=29%, list=15%, signal=34%
GO_RESPONSE_TO_BRONCHODILATOR	36	-0.494899	-1.5035	0.0269231	0.0892897	1	2838	tags=42%, list=17%, signal=50%
GO_GLUTAMINE_METABOLIC_PROCESS	18	-0.561266	-1.50176	0.0443548	0.090299	1	1346	tags=44%, list=8%, signal=48%
GO_PROTEIN_CONTAINING_COMPLEX_LOCALIZATION	255	-0.361915	-1.50117	0	0.0904724	1	2783	tags=28%, list=17%, signal=33%
GO_RUFFLE_ORGANIZATION	43	-0.468274	-1.50034	0.011811	0.0908308	1	1584	tags=30%, list=10%, signal=33%
GO_POSITIVE_REGULATION_OF_ACTIN_FILAMENT_BUNDLE_ASSEMBLY	50	-0.458906	-1.49765	0.0230126	0.0924331	1	1584	tags=34%, list=10%, signal=38%
GO_PYRIMIDINE_NUCLEOTIDE_BIOSYNTHETIC_PROCESS	40	-0.479374	-1.49713	0.0148305	0.0926037	1	1892	tags=25%, list=12%, signal=28%
GO_REGULATION_OF_PROTEIN_LOCALIZATION_TO_NUCLEUS	97	-0.40429	-1.49642	0.0108696	0.0929259	1	2252	tags=30%, list=14%, signal=34%
GO_GENE_SILENCING_BY_RNA	134	-0.397457	-1.49633	0.00833333	0.0927587	1	2347	tags=25%, list=14%, signal=29%
GO_ACETYL_COA_BIOSYNTHETIC_PROCESS_FROM_PYRUVATE	15	-0.605531	-1.49501	0.0689655	0.0934514	1	3675	tags=67%, list=22%, signal=86%
GO_CORNIFICATION	49	-0.460132	-1.49498	0.0179641	0.0932551	1	631	tags=16%, list=4%, signal=17%
GO_CELLULAR_RESPONSE_TO_LIGHT_STIMULUS	92	-0.406008	-1.49404	0.0180723	0.0936996	1	2740	tags=35%, list=17%, signal=42%
GO_NUCLEOTIDE_EXCISION_REPAIR_PREINCISION_COMPLEX_ASSEMBLY	26	-0.520741	-1.49381	0.0384615	0.0936442	1	3804	tags=54%, list=23%, signal=70%
GO_SUBSTANTIA_NIGRA_DEVELOPMENT	33	-0.501206	-1.49368	0.0339703	0.0935	1	3585	tags=45%, list=22%, signal=58%
GO_PROTEIN_LOCALIZATION_TO_CYTOSKELETON	54	-0.447458	-1.49286	0.0255864	0.093917	1	1981	tags=22%, list=12%, signal=25%
GO_RESPONSE_TO_FUNGUS	20	-0.575987	-1.49284	0.046748	0.0937119	1	1254	tags=25%, list=8%, signal=27%
GO_PLACENTA_DEVELOPMENT	122	-0.388644	-1.49022	0.00646552	0.0952687	1	1454	tags=22%, list=9%, signal=24%
GO_REGULATION_OF_OXIDATIVE_STRESS_INDUCED_INTRINSIC_APOPTOTIC_SIGNALING_PATHWAY	24	-0.530493	-1.4898	0.0352697	0.0953294	1	1771	tags=33%, list=11%, signal=37%
GO_TRANSCRIPTION_ELONGATION_FROM_RNA_POLYMERASE_II_PROMOTER	77	-0.41801	-1.48941	0.0107296	0.0954202	1	2894	tags=31%, list=18%, signal=38%
GO_RIBOSOME_ASSEMBLY	55	-0.446184	-1.48911	0.0150862	0.0953858	1	3723	tags=45%, list=23%, signal=59%
GO_REGULATION_OF_ACTOMYOSIN_STRUCTURE_ORGANIZATION	76	-0.420791	-1.48723	0.0186335	0.0965591	1	1584	tags=26%, list=10%, signal=29%
GO_ENTRAINMENT_OF_CIRCADIAN_CLOCK	24	-0.533901	-1.48706	0.034	0.0964423	1	2069	tags=38%, list=13%, signal=43%
GO_NEGATIVE_REGULATION_OF_PEPTIDE_HORMONE_SECRETION	29	-0.498072	-1.48703	0.0528541	0.0962465	1	1080	tags=21%, list=7%, signal=22%
GO_REGULATION_OF_SMOOTH_MUSCLE_CELL_DIFFERENTIATION	24	-0.550109	-1.48464	0.0416667	0.0977723	1	1964	tags=25%, list=12%, signal=28%
GO_POSITIVE_REGULATION_OF_MRNA_PROCESSING	26	-0.515394	-1.48443	0.0348361	0.0977089	1	2158	tags=35%, list=13%, signal=40%
GO_REGULATION_OF_MRNA_PROCESSING	121	-0.38784	-1.48424	0.00414079	0.0976189	1	2316	tags=29%, list=14%, signal=33%
GO_CELL_PROJECTION_ASSEMBLY	481	-0.335047	-1.48384	0	0.097695	1	3708	tags=34%, list=23%, signal=43%
GO_TRNA_PROCESSING	117	-0.39311	-1.48275	0.0021322	0.0982819	1	3390	tags=34%, list=21%, signal=43%
GO_PROTEIN_SUMOYLATION	71	-0.421417	-1.48263	0.0107296	0.0981539	1	2314	tags=31%, list=14%, signal=36%
GO_SLEEP	16	-0.585671	-1.48227	0.0508475	0.0981651	1	711	tags=31%, list=4%, signal=33%
GO_COENZYME_BIOSYNTHETIC_PROCESS	132	-0.387731	-1.48045	0	0.0992908	1	3873	tags=41%, list=24%, signal=53%
GO_RNA_CATABOLIC_PROCESS	354	-0.344472	-1.48042	0	0.0990945	1	3577	tags=34%, list=22%, signal=42%
GO_MITOCHONDRION_ORGANIZATION	451	-0.336896	-1.47834	0	0.100408	1	3070	tags=30%, list=19%, signal=36%
GO_SYNAPTONEMAL_COMPLEX_ORGANIZATION	17	-0.592392	-1.477	0.0632411	0.101134	1	1309	tags=18%, list=8%, signal=19%
GO_SIGNAL_TRANSDUCTION_IN_RESPONSE_TO_DNA_DAMAGE	119	-0.390025	-1.47492	0.00618557	0.102464	1	2526	tags=30%, list=15%, signal=36%
GO_CHONDROCYTE_DEVELOPMENT_INVOLVED_IN_ENDOCHONDRAL_BONE_MORPHOGENESIS	20	-0.548876	-1.47487	0.044	0.102282	1	2131	tags=40%, list=13%, signal=46%
GO_FATTY_ACID_CATABOLIC_PROCESS	84	-0.414729	-1.47485	0.0164271	0.102082	1	2397	tags=39%, list=15%, signal=46%
GO_ASPARTATE_FAMILY_AMINO_ACID_METABOLIC_PROCESS	41	-0.463952	-1.47416	0.0286885	0.102344	1	3053	tags=41%, list=19%, signal=51%
GO_NEGATIVE_REGULATION_OF_MRNA_METABOLIC_PROCESS	70	-0.422904	-1.47415	0.0199601	0.102123	1	2110	tags=29%, list=13%, signal=33%
GO_IMPORT_INTO_NUCLEUS	137	-0.381346	-1.47274	0.00204499	0.102951	1	1846	tags=22%, list=11%, signal=24%
GO_RESPONSE_TO_LIGHT_STIMULUS	239	-0.354545	-1.47001	0.00208768	0.104823	1	2516	tags=27%, list=15%, signal=32%
GO_RIBOSOMAL_LARGE_SUBUNIT_ASSEMBLY	25	-0.517417	-1.46901	0.0542798	0.105375	1	3626	tags=52%, list=22%, signal=67%
GO_RESPONSE_TO_COCAINE	29	-0.498647	-1.46624	0.0571992	0.107337	1	2205	tags=34%, list=13%, signal=40%
GO_RESOLUTION_OF_MEIOTIC_RECOMBINATION_INTERMEDIATES	15	-0.589732	-1.46594	0.0648536	0.107342	1	1283	tags=27%, list=8%, signal=29%
GO_IMMUNOGLOBULIN_PRODUCTION_INVOLVED_IN_IMMUNOGLOBULIN_MEDIATED_IMMUNE_RESPONSE	41	-0.466844	-1.46524	0.0308642	0.107676	1	2452	tags=37%, list=15%, signal=43%
GO_AEROBIC_ELECTRON_TRANSPORT_CHAIN	17	-0.574656	-1.46432	0.0647773	0.108124	1	3573	tags=59%, list=22%, signal=75%
GO_REGULATION_OF_CELLULAR_RESPONSE_TO_HEAT	69	-0.420457	-1.46391	0.026694	0.108272	1	2846	tags=39%, list=17%, signal=47%
GO_NUCLEOBASE_CONTAINING_SMALL_MOLECULE_BIOSYNTHETIC_PROCESS	90	-0.400497	-1.46212	0.0102459	0.109511	1	1809	tags=26%, list=11%, signal=29%
GO_GLUTAMINE_FAMILY_AMINO_ACID_CATABOLIC_PROCESS	17	-0.551225	-1.46205	0.0657084	0.109307	1	1547	tags=35%, list=9%, signal=39%
GO_RNA_CAPPING	31	-0.493944	-1.46166	0.0379747	0.109424	1	3726	tags=32%, list=23%, signal=42%
GO_CELL_PROLIFERATION_IN_FOREBRAIN	18	-0.561527	-1.46158	0.0623782	0.109261	1	491	tags=17%, list=3%, signal=17%
GO_PEPTIDYL_LYSINE_MODIFICATION	329	-0.338116	-1.45951	0	0.110625	1	2449	tags=24%, list=15%, signal=28%
GO_GERM_CELL_DEVELOPMENT	177	-0.367286	-1.45902	0	0.110804	1	1958	tags=19%, list=12%, signal=22%
GO_REGULATION_OF_DOUBLE_STRAND_BREAK_REPAIR	70	-0.4167	-1.45849	0.019802	0.11098	1	2753	tags=41%, list=17%, signal=50%
GO_APOPTOTIC_CELL_CLEARANCE	29	-0.503931	-1.45676	0.0453649	0.112191	1	1544	tags=28%, list=9%, signal=30%
GO_NEGATIVE_REGULATION_OF_RNA_CATABOLIC_PROCESS	52	-0.446836	-1.45601	0.0386266	0.112534	1	2868	tags=35%, list=18%, signal=42%
GO_RIBOSOMAL_SMALL_SUBUNIT_BIOGENESIS	63	-0.429333	-1.45582	0.021978	0.112454	1	4180	tags=46%, list=26%, signal=62%
GO_POSITIVE_REGULATION_OF_TELOMERASE_ACTIVITY	34	-0.477821	-1.45217	0.03125	0.115215	1	3262	tags=56%, list=20%, signal=70%
GO_RETROGRADE_VESICLE_MEDIATED_TRANSPORT_GOLGI_TO_ENDOPLASMIC_RETICULUM	78	-0.409224	-1.45193	0.0227273	0.115166	1	3034	tags=33%, list=19%, signal=41%
GO_REGULATION_OF_NUCLEAR_CELL_CYCLE_DNA_REPLICATION	16	-0.580599	-1.45147	0.0640496	0.115365	1	1455	tags=38%, list=9%, signal=41%
GO_PROTEIN_TETRAMERIZATION	103	-0.386476	-1.44849	0.0154867	0.117607	1	2059	tags=25%, list=13%, signal=29%
GO_TELOMERE_CAPPING	36	-0.469045	-1.44836	0.0361446	0.117449	1	2516	tags=39%, list=15%, signal=46%
GO_CHROMATIN_DISASSEMBLY	16	-0.560482	-1.44582	0.0857741	0.119321	1	1228	tags=25%, list=7%, signal=27%
GO_LOW_DENSITY_LIPOPROTEIN_RECEPTOR_PARTICLE_METABOLIC_PROCESS	22	-0.52866	-1.44531	0.0633947	0.119525	1	2110	tags=36%, list=13%, signal=42%
GO_CELLULAR_AMINO_ACID_METABOLIC_PROCESS	248	-0.345922	-1.44497	0.00215517	0.119568	1	2279	tags=27%, list=14%, signal=30%
GO_REGULATION_OF_CYTOSKELETON_ORGANIZATION	448	-0.327289	-1.44224	0	0.121647	1	1877	tags=21%, list=11%, signal=23%
GO_DNA_CATABOLIC_PROCESS_ENDONUCLEOLYTIC	24	-0.512397	-1.44149	0.0597938	0.122101	1	1770	tags=29%, list=11%, signal=33%
GO_REGULATION_OF_CARDIAC_MUSCLE_CELL_MEMBRANE_REPOLARIZATION	20	-0.54435	-1.43984	0.0583501	0.123286	1	380	tags=20%, list=2%, signal=20%
GO_MAINTENANCE_OF_CELL_NUMBER	124	-0.37281	-1.43929	0.0225734	0.123568	1	2453	tags=23%, list=15%, signal=27%
GO_NCRNA_3_END_PROCESSING	33	-0.477881	-1.43564	0.055102	0.126548	1	2948	tags=45%, list=18%, signal=55%
GO_MIRNA_METABOLIC_PROCESS	27	-0.493754	-1.43463	0.0746888	0.127162	1	2381	tags=26%, list=15%, signal=30%
GO_MRNA_CIS_SPLICING_VIA_SPLICEOSOME	30	-0.480792	-1.43445	0.0455487	0.127029	1	2715	tags=40%, list=17%, signal=48%
GO_BLASTOCYST_GROWTH	16	-0.573607	-1.43435	0.0633663	0.126878	1	2392	tags=44%, list=15%, signal=51%
GO_B_CELL_ACTIVATION_INVOLVED_IN_IMMUNE_RESPONSE	52	-0.440392	-1.43418	0.028169	0.126755	1	2492	tags=35%, list=15%, signal=41%
GO_CYCLIC_NUCLEOTIDE_BIOSYNTHETIC_PROCESS	16	-0.560127	-1.4336	0.0704501	0.127001	1	4154	tags=44%, list=25%, signal=59%
GO_NEGATIVE_REGULATION_OF_TELOMERE_MAINTENANCE_VIA_TELOMERASE	16	-0.564125	-1.43209	0.0702811	0.128062	1	2768	tags=44%, list=17%, signal=53%
GO_PYRIMIDINE_RIBONUCLEOTIDE_METABOLIC_PROCESS	21	-0.527148	-1.43166	0.0725191	0.128183	1	1809	tags=29%, list=11%, signal=32%
GO_EMBRYONIC_PLACENTA_MORPHOGENESIS	20	-0.542033	-1.43066	0.0813492	0.128819	1	1018	tags=20%, list=6%, signal=21%
GO_LIVER_REGENERATION	24	-0.512896	-1.43027	0.063655	0.12889	1	1129	tags=21%, list=7%, signal=22%
GO_MITOCHONDRIAL_GENOME_MAINTENANCE	20	-0.518856	-1.43016	0.0790021	0.128713	1	2682	tags=55%, list=16%, signal=66%
GO_LOW_DENSITY_LIPOPROTEIN_PARTICLE_RECEPTOR_CATABOLIC_PROCESS	16	-0.577399	-1.42914	0.0793991	0.129353	1	1888	tags=44%, list=12%, signal=49%
GO_REGULATION_OF_SPINDLE_ORGANIZATION	35	-0.460345	-1.4285	0.0398406	0.129665	1	2065	tags=29%, list=13%, signal=33%
GO_ANATOMICAL_STRUCTURE_MATURATION	117	-0.377198	-1.42816	0.00660793	0.129693	1	965	tags=15%, list=6%, signal=15%
GO_CELLULAR_RESPONSE_TO_REACTIVE_OXYGEN_SPECIES	134	-0.369943	-1.42795	0.0167015	0.129643	1	2816	tags=30%, list=17%, signal=36%
GO_NUCLEOTIDE_PHOSPHORYLATION	110	-0.379613	-1.42621	0.0327511	0.130967	1	2051	tags=29%, list=13%, signal=33%
GO_TRNA_WOBBLE_URIDINE_MODIFICATION	16	-0.553681	-1.42543	0.0821643	0.131419	1	3539	tags=56%, list=22%, signal=72%
GO_ALCOHOL_METABOLIC_PROCESS	285	-0.337615	-1.42468	0	0.131762	1	2162	tags=25%, list=13%, signal=28%
GO_LABYRINTHINE_LAYER_MORPHOGENESIS	16	-0.567075	-1.42376	0.0746888	0.132349	1	548	tags=19%, list=3%, signal=19%
GO_PROTEIN_LOCALIZATION_TO_CHROMOSOME_TELOMERIC_REGION	26	-0.503747	-1.42368	0.064833	0.13217	1	2706	tags=50%, list=17%, signal=60%
GO_MODIFICATION_OF_SYNAPTIC_STRUCTURE	18	-0.530955	-1.4221	0.082243	0.133367	1	888	tags=28%, list=5%, signal=29%
GO_CARBOHYDRATE_CATABOLIC_PROCESS	161	-0.359026	-1.42146	0.0132159	0.13369	1	2411	tags=30%, list=15%, signal=35%
GO_ESTABLISHMENT_OF_MITOTIC_SPINDLE_LOCALIZATION	33	-0.468649	-1.42007	0.0525253	0.134699	1	2045	tags=39%, list=12%, signal=45%
GO_DNA_DAMAGE_RESPONSE_SIGNAL_TRANSDUCTION_BY_P53_CLASS_MEDIATOR	98	-0.383014	-1.41959	0.026	0.134888	1	2449	tags=31%, list=15%, signal=36%
GO_HIPPO_SIGNALING	33	-0.471551	-1.41939	0.0466531	0.134811	1	2517	tags=30%, list=15%, signal=36%
GO_REGULATION_OF_HISTONE_H3_K9_METHYLATION	21	-0.523807	-1.4188	0.0784708	0.135059	1	2449	tags=33%, list=15%, signal=39%
GO_SHORT_CHAIN_FATTY_ACID_METABOLIC_PROCESS	15	-0.570763	-1.41779	0.0821643	0.135719	1	3546	tags=53%, list=22%, signal=68%
GO_CELLULAR_COMPONENT_DISASSEMBLY	450	-0.322567	-1.41776	0	0.13548	1	2188	tags=22%, list=13%, signal=25%
GO_PROTEIN_INSERTION_INTO_MITOCHONDRIAL_MEMBRANE	43	-0.433029	-1.41611	0.0513347	0.136679	1	4169	tags=47%, list=25%, signal=62%
GO_CELLULAR_PROCESS_INVOLVED_IN_REPRODUCTION_IN_MULTICELLULAR_ORGANISM	241	-0.344974	-1.41594	0.00209205	0.136597	1	2126	tags=20%, list=13%, signal=23%
GO_RRNA_MODIFICATION	32	-0.460344	-1.4142	0.0644531	0.137941	1	4032	tags=47%, list=25%, signal=62%
GO_DNA_TEMPLATED_TRANSCRIPTION_ELONGATION	103	-0.378134	-1.41356	0.0133333	0.138319	1	2894	tags=29%, list=18%, signal=35%
GO_PYRIMIDINE_NUCLEOSIDE_METABOLIC_PROCESS	30	-0.47858	-1.41347	0.0813008	0.138124	1	2125	tags=23%, list=13%, signal=27%
GO_PROTEIN_IMPORT_INTO_MITOCHONDRIAL_MATRIX	19	-0.530903	-1.41141	0.0816327	0.139795	1	2398	tags=42%, list=15%, signal=49%
GO_CELL_MATURATION	119	-0.370942	-1.41044	0.021322	0.14046	1	965	tags=14%, list=6%, signal=15%
GO_ENDOCHONDRAL_BONE_MORPHOGENESIS	63	-0.407991	-1.41026	0.0425532	0.140347	1	1545	tags=24%, list=9%, signal=26%
GO_HISTONE_H3_ACETYLATION	50	-0.436929	-1.40904	0.043222	0.141207	1	2664	tags=30%, list=16%, signal=36%
GO_RESPONSE_TO_FATTY_ACID	62	-0.415034	-1.40765	0.0280778	0.14224	1	2064	tags=29%, list=13%, signal=33%
GO_OLIGODENDROCYTE_DEVELOPMENT	33	-0.465419	-1.40532	0.0481172	0.144268	1	1481	tags=24%, list=9%, signal=27%
GO_NEURAL_NUCLEUS_DEVELOPMENT	45	-0.44266	-1.40143	0.0630252	0.147791	1	3601	tags=38%, list=22%, signal=48%
GO_MICROTUBULE_NUCLEATION	23	-0.508013	-1.39993	0.0803922	0.148996	1	2737	tags=52%, list=17%, signal=63%
GO_OSTEOBLAST_PROLIFERATION	16	-0.549188	-1.39983	0.0863454	0.148842	1	971	tags=31%, list=6%, signal=33%
GO_PURINE_NUCLEOSIDE_BIOSYNTHETIC_PROCESS	18	-0.533214	-1.39899	0.0951374	0.149427	1	3081	tags=50%, list=19%, signal=62%
GO_CELLULAR_NITROGEN_COMPOUND_CATABOLIC_PROCESS	495	-0.314619	-1.39801	0	0.150205	1	3585	tags=32%, list=22%, signal=40%
GO_APOPTOTIC_DNA_FRAGMENTATION	18	-0.530003	-1.39617	0.098081	0.151834	1	1770	tags=33%, list=11%, signal=37%
GO_RESPONSE_TO_COPPER_ION	25	-0.47943	-1.39301	0.0907217	0.154693	1	1130	tags=24%, list=7%, signal=26%
GO_NEGATIVE_REGULATION_OF_RECEPTOR_SIGNALING_PATHWAY_VIA_STAT	17	-0.531381	-1.39257	0.0911063	0.154864	1	1450	tags=35%, list=9%, signal=39%
GO_NEGATIVE_REGULATION_OF_MUSCLE_CELL_DIFFERENTIATION	43	-0.432092	-1.39225	0.0420842	0.154914	1	2155	tags=26%, list=13%, signal=29%
GO_SNRNA_METABOLIC_PROCESS	32	-0.467749	-1.39142	0.0566802	0.155444	1	2948	tags=38%, list=18%, signal=46%
GO_POSITIVE_REGULATION_OF_CARDIAC_MUSCLE_CELL_PROLIFERATION	19	-0.515941	-1.39129	0.107368	0.155278	1	88	tags=11%, list=1%, signal=11%
GO_MITOTIC_CYTOKINETIC_PROCESS	20	-0.5242	-1.39114	0.0829959	0.15513	1	3020	tags=40%, list=18%, signal=49%
GO_POSITIVE_REGULATION_OF_PRI_MIRNA_TRANSCRIPTION_BY_RNA_POLYMERASE_II	24	-0.507497	-1.38954	0.0994036	0.156526	1	890	tags=29%, list=5%, signal=31%
GO_ACTOMYOSIN_STRUCTURE_ORGANIZATION	154	-0.354094	-1.38788	0.0160183	0.15792	1	2514	tags=29%, list=15%, signal=34%
GO_SUBSTRATE_ADHESION_DEPENDENT_CELL_SPREADING	82	-0.394098	-1.38656	0.0320641	0.159013	1	1122	tags=22%, list=7%, signal=23%
GO_PROTEIN_IMPORT	166	-0.351764	-1.38654	0.00829876	0.158728	1	2398	tags=24%, list=15%, signal=28%
GO_MONOCARBOXYLIC_ACID_METABOLIC_PROCESS	484	-0.312493	-1.38647	0	0.158499	1	2410	tags=27%, list=15%, signal=31%
GO_RESPONSE_TO_X_RAY	28	-0.468421	-1.38615	0.0782443	0.158529	1	2392	tags=43%, list=15%, signal=50%
GO_REGULATION_OF_OXIDATIVE_PHOSPHORYLATION	24	-0.504993	-1.38557	0.0769231	0.158793	1	1232	tags=38%, list=8%, signal=40%
GO_RRNA_METHYLATION	22	-0.499606	-1.38451	0.083503	0.159616	1	4032	tags=50%, list=25%, signal=66%
GO_MITOCHONDRION_MORPHOGENESIS	21	-0.511455	-1.3839	0.0849802	0.16	1	4659	tags=76%, list=28%, signal=106%
GO_REGULATION_OF_CARDIAC_MUSCLE_CONTRACTION_BY_REGULATION_OF_THE_RELEASE_OF_SEQUESTERED_CALCIUM_ION	15	-0.552915	-1.383	0.0964361	0.160745	1	1937	tags=27%, list=12%, signal=30%
GO_MRNA_MODIFICATION	21	-0.505519	-1.38252	0.0811359	0.161033	1	2033	tags=29%, list=12%, signal=33%
GO_POSITIVE_REGULATION_OF_ORGAN_GROWTH	37	-0.450128	-1.37948	0.0761317	0.164033	1	3014	tags=32%, list=18%, signal=40%
GO_POSITIVE_REGULATION_OF_VIRAL_GENOME_REPLICATION	33	-0.450294	-1.37817	0.0557851	0.165162	1	1125	tags=27%, list=7%, signal=29%
GO_PROTEIN_LOCALIZATION_TO_MICROTUBULE_ORGANIZING_CENTER	30	-0.469966	-1.377	0.0785124	0.166089	1	1745	tags=23%, list=11%, signal=26%
GO_NEGATIVE_REGULATION_OF_OXIDATIVE_STRESS_INDUCED_INTRINSIC_APOPTOTIC_SIGNALING_PATHWAY	16	-0.539161	-1.37693	0.116959	0.165865	1	1771	tags=38%, list=11%, signal=42%
GO_NOTOCHORD_DEVELOPMENT	15	-0.552392	-1.37663	0.0914513	0.16589	1	1701	tags=33%, list=10%, signal=37%
GO_POSITIVE_REGULATION_OF_MRNA_METABOLIC_PROCESS	69	-0.393389	-1.37608	0.0584795	0.166166	1	1825	tags=26%, list=11%, signal=29%
GO_REGULATION_OF_POLYSACCHARIDE_METABOLIC_PROCESS	35	-0.450196	-1.37479	0.0807453	0.167261	1	2381	tags=29%, list=15%, signal=33%
GO_NON_RECOMBINATIONAL_REPAIR	71	-0.39297	-1.37354	0.0411255	0.168272	1	2526	tags=34%, list=15%, signal=40%
GO_POSITIVE_REGULATION_OF_TRANSCRIPTION_ELONGATION_FROM_RNA_POLYMERASE_II_PROMOTER	18	-0.510243	-1.37324	0.0909091	0.168298	1	2158	tags=28%, list=13%, signal=32%
GO_REGULATION_OF_TRANSPOSITION	17	-0.52768	-1.37301	0.093254	0.168292	1	373	tags=12%, list=2%, signal=12%
GO_POSITIVE_REGULATION_OF_PROTEIN_ACETYLATION	38	-0.443391	-1.37253	0.0756972	0.168531	1	1342	tags=29%, list=8%, signal=31%
GO_NEGATIVE_REGULATION_OF_MRNA_PROCESSING	27	-0.472196	-1.37209	0.0922432	0.168644	1	2110	tags=37%, list=13%, signal=42%
GO_REGULATION_OF_RUFFLE_ASSEMBLY	25	-0.482983	-1.37182	0.0738255	0.168613	1	1186	tags=28%, list=7%, signal=30%
GO_RESPONSE_TO_ELECTRICAL_STIMULUS	33	-0.463474	-1.37137	0.0715835	0.168735	1	1487	tags=18%, list=9%, signal=20%
GO_NEGATIVE_REGULATION_OF_DNA_RECOMBINATION	31	-0.450997	-1.37099	0.0769231	0.16885	1	1947	tags=32%, list=12%, signal=37%
GO_NEGATIVE_REGULATION_OF_DNA_METABOLIC_PROCESS	91	-0.379995	-1.37081	0.0333333	0.168769	1	2768	tags=32%, list=17%, signal=38%
GO_DNA_CATABOLIC_PROCESS	31	-0.456013	-1.37053	0.0800821	0.16881	1	3427	tags=42%, list=21%, signal=53%
GO_CELLULAR_RESPONSE_TO_IONIZING_RADIATION	60	-0.401504	-1.37044	0.0404858	0.16861	1	2449	tags=37%, list=15%, signal=43%
GO_DNA_METHYLATION	50	-0.414372	-1.37042	0.0540541	0.168332	1	1618	tags=20%, list=10%, signal=22%
GO_VASCULAR_SMOOTH_MUSCLE_CELL_DIFFERENTIATION	19	-0.519301	-1.36985	0.100671	0.168648	1	240	tags=16%, list=1%, signal=16%
GO_PROTEIN_LOCALIZATION_TO_NUCLEUS	226	-0.334244	-1.36852	0.00669643	0.169924	1	2386	tags=24%, list=15%, signal=28%
GO_PROTEIN_CONTAINING_COMPLEX_DISASSEMBLY	280	-0.32483	-1.36844	0.0108696	0.169706	1	2764	tags=28%, list=17%, signal=33%
GO_RESPONSE_TO_HYPEROXIA	20	-0.505443	-1.36838	0.0871369	0.169472	1	1456	tags=30%, list=9%, signal=33%
GO_NEGATIVE_REGULATION_OF_RECEPTOR_SIGNALING_PATHWAY_VIA_JAK_STAT	17	-0.531381	-1.36838	0.0963391	0.169184	1	1450	tags=35%, list=9%, signal=39%
GO_PLASMINOGEN_ACTIVATION	16	-0.52932	-1.36681	0.116371	0.170586	1	1232	tags=44%, list=8%, signal=47%
GO_RHYTHMIC_BEHAVIOR	33	-0.457249	-1.36661	0.0783133	0.170504	1	643	tags=15%, list=4%, signal=16%
GO_POSITIVE_REGULATION_OF_HEART_GROWTH	28	-0.466075	-1.36656	0.103718	0.170241	1	643	tags=14%, list=4%, signal=15%
GO_REGULATION_OF_RESPONSE_TO_DNA_DAMAGE_STIMULUS	191	-0.336367	-1.36637	0.0147368	0.17017	1	2941	tags=33%, list=18%, signal=40%
GO_POSITIVE_REGULATION_OF_RESPONSE_TO_OXIDATIVE_STRESS	15	-0.550291	-1.36551	0.110887	0.170761	1	3169	tags=53%, list=19%, signal=66%
GO_DNA_TEMPLATED_TRANSCRIPTION_INITIATION	203	-0.337447	-1.36501	0.0108225	0.171004	1	2830	tags=24%, list=17%, signal=28%
GO_REGULATION_OF_PLASMA_LIPOPROTEIN_PARTICLE_LEVELS	62	-0.397971	-1.3637	0.0533049	0.172193	1	2110	tags=24%, list=13%, signal=28%
GO_POSITIVE_REGULATION_OF_STEROL_TRANSPORT	20	-0.509382	-1.36287	0.0885312	0.172853	1	921	tags=20%, list=6%, signal=21%
GO_DEOXYRIBOSE_PHOSPHATE_CATABOLIC_PROCESS	20	-0.502761	-1.36271	0.109756	0.172728	1	2913	tags=50%, list=18%, signal=61%
GO_PURINE_NUCLEOSIDE_MONOPHOSPHATE_METABOLIC_PROCESS	31	-0.460182	-1.36151	0.108652	0.173715	1	1507	tags=32%, list=9%, signal=35%
GO_POSITIVE_REGULATION_OF_VIRAL_LIFE_CYCLE	54	-0.409154	-1.36071	0.0638298	0.174331	1	1125	tags=20%, list=7%, signal=22%
GO_RESPONSE_TO_INTERLEUKIN_12	41	-0.42935	-1.3606	0.0601336	0.174153	1	2901	tags=39%, list=18%, signal=47%
GO_REGULATION_OF_ACTIN_FILAMENT_BUNDLE_ASSEMBLY	79	-0.379246	-1.35972	0.0571429	0.174769	1	1584	tags=24%, list=10%, signal=26%
GO_NUCLEAR_TRANSCRIBED_MRNA_CATABOLIC_PROCESS	188	-0.339489	-1.35966	0.00663717	0.174533	1	3577	tags=34%, list=22%, signal=43%
GO_BRANCHED_CHAIN_AMINO_ACID_METABOLIC_PROCESS	20	-0.505405	-1.35924	0.104822	0.174674	1	3018	tags=50%, list=18%, signal=61%
GO_GAMETE_GENERATION	473	-0.305687	-1.35891	0	0.174746	1	2577	tags=20%, list=16%, signal=23%
GO_NEGATIVE_REGULATION_OF_LIPID_BIOSYNTHETIC_PROCESS	41	-0.437061	-1.35881	0.0631579	0.174569	1	1279	tags=20%, list=8%, signal=21%
GO_IN_UTERO_EMBRYONIC_DEVELOPMENT	309	-0.320353	-1.35828	0.00238095	0.174876	1	2114	tags=22%, list=13%, signal=24%
GO_NEGATIVE_REGULATION_OF_MRNA_SPLICING_VIA_SPLICEOSOME	19	-0.516103	-1.3579	0.104418	0.174993	1	2110	tags=47%, list=13%, signal=54%
GO_POSITIVE_REGULATION_OF_CYTOSKELETON_ORGANIZATION	180	-0.340631	-1.35769	0.0110132	0.174931	1	1675	tags=21%, list=10%, signal=23%
GO_CELL_CYCLE_ARREST	203	-0.335523	-1.35634	0.0174673	0.176084	1	2963	tags=32%, list=18%, signal=38%
GO_SPINDLE_LOCALIZATION	45	-0.425677	-1.35561	0.0933333	0.176613	1	1071	tags=27%, list=7%, signal=28%
GO_RESPONSE_TO_REACTIVE_OXYGEN_SPECIES	187	-0.33469	-1.35313	0.0303688	0.179243	1	2570	tags=26%, list=16%, signal=31%
GO_POSITIVE_REGULATION_OF_DNA_BINDING	42	-0.419139	-1.35219	0.0729783	0.180025	1	1018	tags=21%, list=6%, signal=23%
GO_TRNA_WOBBLE_BASE_MODIFICATION	19	-0.503444	-1.35075	0.119192	0.181363	1	3539	tags=47%, list=22%, signal=60%
GO_REGULATION_OF_POSTTRANSCRIPTIONAL_GENE_SILENCING	78	-0.381629	-1.35043	0.0409483	0.181485	1	4084	tags=45%, list=25%, signal=59%
GO_LIPID_OXIDATION	85	-0.37452	-1.34942	0.0448718	0.182338	1	2290	tags=34%, list=14%, signal=39%
GO_NAD_METABOLIC_PROCESS	40	-0.433351	-1.34854	0.0909091	0.183092	1	2051	tags=38%, list=13%, signal=43%
GO_PTERIDINE_CONTAINING_COMPOUND_BIOSYNTHETIC_PROCESS	15	-0.534843	-1.34737	0.122047	0.184195	1	3540	tags=47%, list=22%, signal=59%
GO_POSITIVE_REGULATION_OF_PEPTIDYL_LYSINE_ACETYLATION	30	-0.457555	-1.3462	0.102616	0.185321	1	1204	tags=30%, list=7%, signal=32%
GO_REGULATION_OF_TELOMERE_CAPPING	24	-0.478952	-1.34586	0.127168	0.185403	1	1571	tags=33%, list=10%, signal=37%
GO_ESTABLISHMENT_OF_EPITHELIAL_CELL_POLARITY	26	-0.477808	-1.34512	0.107356	0.185947	1	3299	tags=42%, list=20%, signal=53%
GO_OLIGODENDROCYTE_DIFFERENTIATION	73	-0.387373	-1.34439	0.0632653	0.186533	1	1481	tags=18%, list=9%, signal=19%
GO_UBIQUINONE_METABOLIC_PROCESS	17	-0.519739	-1.34375	0.124236	0.186963	1	3873	tags=53%, list=24%, signal=69%
GO_MAINTENANCE_OF_PROTEIN_LOCALIZATION_IN_ORGANELLE	37	-0.433777	-1.34298	0.0879828	0.187582	1	1270	tags=19%, list=8%, signal=20%
GO_CELL_DIFFERENTIATION_INVOLVED_IN_METANEPHROS_DEVELOPMENT	15	-0.540861	-1.34295	0.112527	0.187305	1	1109	tags=27%, list=7%, signal=29%
GO_REGULATION_OF_TRIGLYCERIDE_BIOSYNTHETIC_PROCESS	16	-0.534045	-1.34285	0.159763	0.187116	1	2496	tags=31%, list=15%, signal=37%
GO_DICARBOXYLIC_ACID_METABOLIC_PROCESS	77	-0.381686	-1.34282	0.0552017	0.186845	1	2174	tags=35%, list=13%, signal=40%
GO_POSITIVE_REGULATION_OF_CHONDROCYTE_DIFFERENTIATION	19	-0.51618	-1.34224	0.106855	0.187208	1	454	tags=21%, list=3%, signal=22%
GO_REGULATION_OF_MICROTUBULE_POLYMERIZATION_OR_DEPOLYMERIZATION	71	-0.375594	-1.34216	0.0583658	0.187003	1	1534	tags=23%, list=9%, signal=25%
GO_G0_TO_G1_TRANSITION	39	-0.433549	-1.34187	0.0785124	0.187036	1	1393	tags=23%, list=9%, signal=25%
GO_REGULATION_OF_HISTONE_METHYLATION	55	-0.401725	-1.34186	0.0864198	0.186746	1	2449	tags=27%, list=15%, signal=32%
GO_RESPONSE_TO_PROGESTERONE	35	-0.43646	-1.34059	0.102784	0.187902	1	1031	tags=20%, list=6%, signal=21%
GO_STEROID_METABOLIC_PROCESS	225	-0.323986	-1.33964	0.00854701	0.188796	1	2167	tags=21%, list=13%, signal=24%
GO_NEGATIVE_REGULATION_OF_TELOMERE_MAINTENANCE_VIA_TELOMERE_LENGTHENING	21	-0.489151	-1.33862	0.12249	0.189726	1	2768	tags=38%, list=17%, signal=46%
GO_MYELIN_ASSEMBLY	18	-0.509159	-1.33761	0.12831	0.19063	1	1687	tags=28%, list=10%, signal=31%
GO_ADP_METABOLIC_PROCESS	101	-0.363134	-1.33641	0.0357143	0.191667	1	2314	tags=30%, list=14%, signal=34%
GO_POSITIVE_REGULATION_OF_SUBSTRATE_ADHESION_DEPENDENT_CELL_SPREADING	32	-0.454386	-1.33625	0.092827	0.191559	1	965	tags=22%, list=6%, signal=23%
GO_RIBOSOMAL_SMALL_SUBUNIT_ASSEMBLY	17	-0.509987	-1.33361	0.1139	0.194316	1	4180	tags=53%, list=26%, signal=71%
GO_NEURAL_PRECURSOR_CELL_PROLIFERATION	109	-0.355434	-1.33331	0.0468085	0.194348	1	1236	tags=18%, list=8%, signal=20%
GO_PROTEIN_LOCALIZATION_TO_CILIUM	47	-0.411316	-1.33193	0.07173	0.195677	1	2743	tags=32%, list=17%, signal=38%
GO_BLASTOCYST_DEVELOPMENT	80	-0.37117	-1.3315	0.0621118	0.195897	1	2045	tags=26%, list=12%, signal=30%
GO_ESTABLISHMENT_OF_PROTEIN_LOCALIZATION_TO_ORGANELLE	489	-0.30148	-1.32985	0	0.197617	1	3351	tags=30%, list=20%, signal=36%
GO_TIGHT_JUNCTION_ORGANIZATION	53	-0.404091	-1.32909	0.0677966	0.198256	1	1964	tags=23%, list=12%, signal=26%
GO_NUCLEAR_TRANSCRIBED_MRNA_CATABOLIC_PROCESS_EXONUCLEOLYTIC	32	-0.449656	-1.32826	0.114688	0.198953	1	2948	tags=38%, list=18%, signal=46%
GO_RESPONSE_TO_TUMOR_CELL	18	-0.505839	-1.32693	0.134935	0.200363	1	415	tags=17%, list=3%, signal=17%
GO_RIBONUCLEOSIDE_METABOLIC_PROCESS	57	-0.38686	-1.32664	0.0943396	0.200415	1	1809	tags=21%, list=11%, signal=24%
GO_GROWTH_PLATE_CARTILAGE_MORPHOGENESIS	15	-0.527195	-1.3254	0.128631	0.201715	1	2131	tags=40%, list=13%, signal=46%
GO_POSITIVE_REGULATION_OF_ESTABLISHMENT_OF_PROTEIN_LOCALIZATION_TO_MITOCHONDRION	51	-0.400849	-1.32518	0.0792683	0.201716	1	1760	tags=24%, list=11%, signal=26%
GO_GLYCOSYLCERAMIDE_METABOLIC_PROCESS	16	-0.517139	-1.32485	0.145068	0.201789	1	672	tags=25%, list=4%, signal=26%
GO_GUANOSINE_CONTAINING_COMPOUND_METABOLIC_PROCESS	33	-0.437305	-1.32453	0.113725	0.201865	1	1809	tags=24%, list=11%, signal=27%
GO_CIRCADIAN_RHYTHM	157	-0.336297	-1.32218	0.0237069	0.204738	1	2144	tags=23%, list=13%, signal=26%
GO_PEPTIDYL_PROLINE_MODIFICATION	45	-0.406844	-1.32136	0.106796	0.205455	1	2451	tags=31%, list=15%, signal=36%
GO_INTRACELLULAR_ESTROGEN_RECEPTOR_SIGNALING_PATHWAY	44	-0.409245	-1.32039	0.0878906	0.206313	1	2329	tags=30%, list=14%, signal=34%
GO_NEGATIVE_REGULATION_OF_RECEPTOR_MEDIATED_ENDOCYTOSIS	18	-0.501801	-1.31743	0.139676	0.209695	1	1469	tags=28%, list=9%, signal=30%
GO_POSITIVE_REGULATION_OF_LIPASE_ACTIVITY	46	-0.40292	-1.31496	0.10625	0.212639	1	1226	tags=13%, list=7%, signal=14%
GO_POSITIVE_REGULATION_OF_CELL_DIVISION	56	-0.388273	-1.31384	0.0892857	0.21383	1	840	tags=20%, list=5%, signal=21%
GO_POSITIVE_REGULATION_OF_CALCIUM_ION_TRANSPORT	74	-0.374179	-1.31227	0.0659575	0.215525	1	1853	tags=19%, list=11%, signal=21%
GO_CELLULAR_RESPONSE_TO_HEAT	120	-0.347427	-1.31108	0.0480349	0.216671	1	2631	tags=31%, list=16%, signal=36%
GO_MICROTUBULE_ORGANIZING_CENTER_LOCALIZATION	29	-0.440717	-1.30894	0.119835	0.219113	1	2130	tags=28%, list=13%, signal=32%
GO_NEURAL_TUBE_FORMATION	90	-0.357565	-1.30884	0.0655022	0.218893	1	2287	tags=27%, list=14%, signal=31%
GO_REGULATION_OF_BINDING	310	-0.307159	-1.30838	0.0139535	0.219107	1	2405	tags=25%, list=15%, signal=29%
GO_NUCLEOSIDE_DIPHOSPHATE_METABOLIC_PROCESS	127	-0.346476	-1.30746	0.0435685	0.220058	1	2314	tags=28%, list=14%, signal=32%
GO_POSITIVE_REGULATION_OF_PHOSPHOLIPID_METABOLIC_PROCESS	34	-0.43793	-1.30702	0.121756	0.220343	1	2368	tags=26%, list=14%, signal=31%
GO_REGULATION_OF_PROTEIN_ACETYLATION	61	-0.387304	-1.30677	0.0809717	0.220307	1	1634	tags=28%, list=10%, signal=31%
GO_PROTEIN_DNA_COMPLEX_DISASSEMBLY	16	-0.511811	-1.30491	0.150106	0.222407	1	1228	tags=25%, list=7%, signal=27%
GO_ANOIKIS	30	-0.441787	-1.30474	0.121277	0.222307	1	1128	tags=27%, list=7%, signal=29%
GO_SCF_DEPENDENT_PROTEASOMAL_UBIQUITIN_DEPENDENT_PROTEIN_CATABOLIC_PROCESS	82	-0.361918	-1.30388	0.0808511	0.22309	1	4555	tags=41%, list=28%, signal=57%
GO_REGULATION_OF_VASCULAR_SMOOTH_MUSCLE_CELL_PROLIFERATION	41	-0.415497	-1.30354	0.102459	0.223203	1	338	tags=10%, list=2%, signal=10%
GO_REGULATION_OF_CARTILAGE_DEVELOPMENT	55	-0.390307	-1.30313	0.0861345	0.223389	1	819	tags=13%, list=5%, signal=13%
GO_TRANSCRIPTION_ELONGATION_FROM_RNA_POLYMERASE_I_PROMOTER	27	-0.449305	-1.30304	0.128205	0.223163	1	2192	tags=22%, list=13%, signal=26%
GO_SNRNA_3_END_PROCESSING	18	-0.488356	-1.30152	0.166324	0.224866	1	2948	tags=50%, list=18%, signal=61%
GO_NEGATIVE_REGULATION_OF_GLIOGENESIS	26	-0.458367	-1.3011	0.129237	0.225053	1	126	tags=8%, list=1%, signal=8%
GO_REGULATION_OF_BICELLULAR_TIGHT_JUNCTION_ASSEMBLY	19	-0.494974	-1.30049	0.131274	0.225522	1	1609	tags=37%, list=10%, signal=41%
GO_RESPONSE_TO_AMINO_ACID	94	-0.350433	-1.29928	0.0594262	0.226818	1	2214	tags=21%, list=14%, signal=24%
GO_POSITIVE_REGULATION_OF_CALCIUM_ION_TRANSMEMBRANE_TRANSPORTER_ACTIVITY	31	-0.427539	-1.29869	0.132265	0.227281	1	1390	tags=19%, list=8%, signal=21%
GO_NEGATIVE_REGULATION_OF_DNA_REPLICATION	30	-0.445393	-1.29828	0.132411	0.227475	1	2392	tags=40%, list=15%, signal=47%
GO_CELL_COMMUNICATION_INVOLVED_IN_CARDIAC_CONDUCTION	39	-0.417581	-1.29701	0.121849	0.228893	1	1937	tags=23%, list=12%, signal=26%
GO_MITOCHONDRIAL_CALCIUM_ION_HOMEOSTASIS	22	-0.469781	-1.2954	0.133333	0.230773	1	1750	tags=23%, list=11%, signal=25%
GO_NUCLEUS_ORGANIZATION	108	-0.349248	-1.29533	0.0630435	0.23051	1	2386	tags=27%, list=15%, signal=31%
GO_REGULATION_OF_INTRACELLULAR_STEROID_HORMONE_RECEPTOR_SIGNALING_PATHWAY	62	-0.376224	-1.29483	0.0915033	0.230847	1	1966	tags=29%, list=12%, signal=33%
GO_NEGATIVE_REGULATION_OF_REACTIVE_OXYGEN_SPECIES_BIOSYNTHETIC_PROCESS	20	-0.478551	-1.29474	0.162887	0.230608	1	1031	tags=25%, list=6%, signal=27%
GO_CELLULAR_RESPONSE_TO_ANTIBIOTIC	114	-0.339568	-1.29409	0.0502183	0.231082	1	1755	tags=19%, list=11%, signal=21%
GO_POSITIVE_REGULATION_OF_INTERLEUKIN_1_SECRETION	16	-0.504108	-1.29337	0.16763	0.231703	1	991	tags=19%, list=6%, signal=20%
GO_TRANSCRIPTION_INITIATION_FROM_RNA_POLYMERASE_II_PROMOTER	160	-0.324847	-1.2919	0.0509554	0.233336	1	2830	tags=23%, list=17%, signal=27%
GO_REGULATION_OF_EXECUTION_PHASE_OF_APOPTOSIS	24	-0.448057	-1.29083	0.140787	0.234422	1	3247	tags=33%, list=20%, signal=42%
GO_RECEPTOR_CATABOLIC_PROCESS	34	-0.431992	-1.29058	0.145194	0.234447	1	1888	tags=32%, list=12%, signal=36%
GO_REGULATION_OF_GLIAL_CELL_DIFFERENTIATION	49	-0.395134	-1.29027	0.105155	0.234511	1	1643	tags=20%, list=10%, signal=23%
GO_CYTOCHROME_COMPLEX_ASSEMBLY	29	-0.437021	-1.29025	0.136268	0.234183	1	2762	tags=34%, list=17%, signal=41%
GO_MIDDLE_EAR_MORPHOGENESIS	18	-0.498039	-1.289	0.151822	0.23564	1	3145	tags=33%, list=19%, signal=41%
GO_REGULATION_OF_INTRACELLULAR_ESTROGEN_RECEPTOR_SIGNALING_PATHWAY	32	-0.422672	-1.28777	0.134694	0.237046	1	1873	tags=28%, list=11%, signal=32%
GO_RHYTHMIC_PROCESS	228	-0.31034	-1.28739	0.0209205	0.237219	1	1129	tags=14%, list=7%, signal=15%
GO_CELLULAR_RESPONSE_TO_GAMMA_RADIATION	25	-0.454339	-1.28681	0.161943	0.237658	1	2449	tags=36%, list=15%, signal=42%
GO_NUCLEOTIDE_EXCISION_REPAIR_DNA_DUPLEX_UNWINDING	21	-0.477366	-1.28675	0.150905	0.237383	1	3804	tags=48%, list=23%, signal=62%
GO_NEGATIVE_REGULATION_OF_UBIQUITIN_PROTEIN_TRANSFERASE_ACTIVITY	16	-0.498809	-1.28591	0.181237	0.238178	1	850	tags=25%, list=5%, signal=26%
GO_DEOXYRIBONUCLEOSIDE_TRIPHOSPHATE_METABOLIC_PROCESS	17	-0.50174	-1.28524	0.158996	0.238759	1	1736	tags=35%, list=11%, signal=39%
GO_AXON_ENSHEATHMENT_IN_CENTRAL_NERVOUS_SYSTEM	15	-0.508946	-1.28448	0.146868	0.239409	1	621	tags=20%, list=4%, signal=21%
GO_POSITIVE_REGULATION_OF_DNA_REPAIR	61	-0.379856	-1.28415	0.0922747	0.239521	1	1800	tags=30%, list=11%, signal=33%
GO_PLACENTA_BLOOD_VESSEL_DEVELOPMENT	29	-0.438472	-1.28366	0.133333	0.239862	1	1454	tags=31%, list=9%, signal=34%
GO_REGULATION_OF_REPRODUCTIVE_PROCESS	115	-0.337269	-1.28339	0.0694143	0.239857	1	1456	tags=18%, list=9%, signal=20%
GO_PRI_MIRNA_TRANSCRIPTION_BY_RNA_POLYMERASE_II	38	-0.408852	-1.28256	0.112335	0.240708	1	890	tags=21%, list=5%, signal=22%
GO_TRANSPOSITION	19	-0.480375	-1.2817	0.155738	0.241586	1	1857	tags=16%, list=11%, signal=18%
GO_NEGATIVE_REGULATION_OF_PEPTIDYL_LYSINE_ACETYLATION	15	-0.501426	-1.28094	0.170297	0.242302	1	1634	tags=33%, list=10%, signal=37%
GO_POSITIVE_REGULATION_OF_VIRAL_PROCESS	95	-0.346035	-1.28028	0.0742268	0.242839	1	1125	tags=15%, list=7%, signal=16%
GO_PROTEIN_INSERTION_INTO_MEMBRANE	49	-0.390173	-1.28004	0.116466	0.242807	1	4169	tags=45%, list=25%, signal=60%
GO_NEGATIVE_REGULATION_OF_RNA_SPLICING	24	-0.451259	-1.27976	0.165339	0.242851	1	2110	tags=38%, list=13%, signal=43%
GO_PROTEIN_STABILIZATION	153	-0.325789	-1.27971	0.0484581	0.242569	1	2122	tags=22%, list=13%, signal=25%
GO_REGULATION_OF_CARDIAC_MUSCLE_CELL_ACTION_POTENTIAL	26	-0.441595	-1.27937	0.147475	0.242693	1	1031	tags=15%, list=6%, signal=16%
GO_CELL_CELL_SIGNALING_INVOLVED_IN_CARDIAC_CONDUCTION	22	-0.463647	-1.27933	0.181034	0.242405	1	908	tags=18%, list=6%, signal=19%
GO_NUCLEOTIDE_EXCISION_REPAIR_DNA_DAMAGE_RECOGNITION	23	-0.459754	-1.27862	0.163347	0.243074	1	3804	tags=48%, list=23%, signal=62%
GO_MALE_GAMETE_GENERATION	369	-0.29535	-1.27794	0.0153173	0.243718	1	3083	tags=24%, list=19%, signal=28%
GO_NEGATIVE_REGULATION_OF_PROTEIN_ACETYLATION	17	-0.495625	-1.27705	0.161943	0.244567	1	1634	tags=35%, list=10%, signal=39%
GO_RENAL_SYSTEM_VASCULATURE_DEVELOPMENT	21	-0.466954	-1.27579	0.144869	0.246097	1	1153	tags=14%, list=7%, signal=15%
GO_PROTEIN_HETEROOLIGOMERIZATION	66	-0.369643	-1.27471	0.0877551	0.247322	1	1933	tags=23%, list=12%, signal=26%
GO_TRANSLATIONAL_INITIATION	170	-0.320879	-1.27397	0.0632054	0.248011	1	3505	tags=34%, list=21%, signal=43%
GO_TERMINATION_OF_RNA_POLYMERASE_I_TRANSCRIPTION	28	-0.439798	-1.27373	0.153257	0.248015	1	2332	tags=25%, list=14%, signal=29%
GO_EPIBOLY	27	-0.439803	-1.27344	0.166302	0.248095	1	1096	tags=22%, list=7%, signal=24%
GO_CELL_PROLIFERATION_INVOLVED_IN_KIDNEY_DEVELOPMENT	16	-0.495306	-1.27328	0.183673	0.247982	1	3089	tags=31%, list=19%, signal=38%
GO_3_UTR_MEDIATED_MRNA_DESTABILIZATION	15	-0.512649	-1.27324	0.156126	0.247679	1	1591	tags=33%, list=10%, signal=37%
GO_REGULATION_OF_LIPID_KINASE_ACTIVITY	46	-0.394557	-1.27277	0.100858	0.248039	1	708	tags=13%, list=4%, signal=14%
GO_REGULATION_OF_ESTABLISHMENT_OF_PROTEIN_LOCALIZATION_TO_MITOCHONDRION	62	-0.371789	-1.27258	0.113208	0.247961	1	1760	tags=21%, list=11%, signal=23%
GO_PROTON_TRANSMEMBRANE_TRANSPORT	121	-0.33813	-1.27161	0.0818584	0.248987	1	3738	tags=36%, list=23%, signal=46%
GO_CELLULAR_RESPONSE_TO_HYDROGEN_PEROXIDE	78	-0.356689	-1.27117	0.0967742	0.24927	1	1670	tags=22%, list=10%, signal=24%
GO_POSITIVE_REGULATION_OF_TYPE_I_INTERFERON_PRODUCTION	63	-0.370403	-1.2705	0.109937	0.249938	1	2381	tags=24%, list=15%, signal=28%
GO_MORPHOGENESIS_OF_A_BRANCHING_STRUCTURE	155	0.335897	1.31157	0.0490566	0.24923	1	2325	tags=23%, list=14%, signal=26%
GO_REGULATION_OF_T_CELL_MEDIATED_IMMUNITY	51	0.407242	1.31176	0.0985626	0.249284	1	1604	tags=18%, list=10%, signal=20%
GO_SULFUR_COMPOUND_CATABOLIC_PROCESS	36	0.431628	1.3122	0.108871	0.248957	1	1042	tags=17%, list=6%, signal=18%
GO_NEGATIVE_REGULATION_OF_CAMP_MEDIATED_SIGNALING	19	0.508349	1.31229	0.146293	0.249152	1	2035	tags=37%, list=12%, signal=42%
GO_MACROPHAGE_CHEMOTAXIS	22	0.482202	1.31231	0.144898	0.249436	1	1808	tags=23%, list=11%, signal=26%
GO_PHARYNGEAL_SYSTEM_DEVELOPMENT	20	0.501752	1.31277	0.132762	0.249042	1	3457	tags=50%, list=21%, signal=63%
GO_VESICLE_MEDIATED_TRANSPORT_IN_SYNAPSE	165	0.338636	1.31447	0.0383912	0.246898	1	1656	tags=19%, list=10%, signal=21%
GO_PEPTIDE_HORMONE_PROCESSING	20	0.494667	1.31486	0.144578	0.246621	1	3040	tags=40%, list=19%, signal=49%
GO_RESPONSE_TO_PH	28	0.457235	1.3151	0.136187	0.246627	1	2240	tags=25%, list=14%, signal=29%
GO_SIGNAL_RELEASE	328	0.312731	1.31514	0.013986	0.246858	1	2133	tags=19%, list=13%, signal=21%
GO_GOLGI_TO_PLASMA_MEMBRANE_TRANSPORT	53	0.393225	1.31533	0.0802239	0.24689	1	3325	tags=42%, list=20%, signal=52%
GO_BEHAVIOR	402	0.308123	1.31539	0.0017762	0.24711	1	2143	tags=19%, list=13%, signal=21%
GO_OLFACTORY_LOBE_DEVELOPMENT	22	0.498535	1.31588	0.118609	0.246696	1	1346	tags=27%, list=8%, signal=30%
GO_MUSCLE_CELL_MIGRATION	69	0.380769	1.31617	0.0769231	0.246572	1	1634	tags=23%, list=10%, signal=26%
GO_NEGATIVE_REGULATION_OF_NEURON_DIFFERENTIATION	178	0.340134	1.31657	0.0277778	0.246323	1	2099	tags=22%, list=13%, signal=25%
GO_REGULATION_OF_HISTONE_DEACETYLATION	26	0.465959	1.31665	0.123106	0.246529	1	3271	tags=31%, list=20%, signal=38%
GO_PLATELET_DEGRANULATION	90	0.369571	1.31677	0.0620155	0.246666	1	1834	tags=28%, list=11%, signal=31%
GO_REACTIVE_OXYGEN_SPECIES_METABOLIC_PROCESS	198	0.329764	1.31705	0.0369686	0.246585	1	902	tags=15%, list=6%, signal=15%
GO_REGULATION_OF_MEMBRANE_DEPOLARIZATION	35	0.436123	1.318	0.103578	0.245534	1	3154	tags=43%, list=19%, signal=53%
GO_REGULATION_OF_MYELOID_CELL_DIFFERENTIATION	158	0.342055	1.31881	0.0391061	0.244717	1	3358	tags=34%, list=20%, signal=43%
GO_SYNAPTIC_VESICLE_EXOCYTOSIS	86	0.371959	1.319	0.0862069	0.244755	1	1578	tags=17%, list=10%, signal=19%
GO_NEGATIVE_REGULATION_OF_MUSCLE_TISSUE_DEVELOPMENT	40	0.428522	1.32061	0.116183	0.242781	1	2640	tags=28%, list=16%, signal=33%
GO_SPROUTING_ANGIOGENESIS	90	0.369628	1.32086	0.0619137	0.242704	1	1555	tags=22%, list=9%, signal=24%
GO_NEURON_DEATH	278	0.322905	1.32119	0.0125673	0.242505	1	2952	tags=26%, list=18%, signal=31%
GO_SENSORY_PERCEPTION_OF_MECHANICAL_STIMULUS	121	0.353694	1.32183	0.0413386	0.241918	1	814	tags=13%, list=5%, signal=14%
GO_LYTIC_VACUOLE_ORGANIZATION	54	0.400326	1.3228	0.0902111	0.240776	1	3013	tags=28%, list=18%, signal=34%
GO_EMBRYONIC_SKELETAL_SYSTEM_DEVELOPMENT	90	0.373713	1.32302	0.054326	0.240754	1	2584	tags=27%, list=16%, signal=31%
GO_CELLULAR_RESPONSE_TO_LIPID	435	0.306316	1.32383	0.00541516	0.239875	1	2090	tags=19%, list=13%, signal=22%
GO_CARDIAC_VENTRICLE_DEVELOPMENT	94	0.364832	1.32437	0.0574713	0.239461	1	3616	tags=41%, list=22%, signal=53%
GO_POSITIVE_REGULATION_OF_DNA_BINDING_TRANSCRIPTION_FACTOR_ACTIVITY	198	0.334508	1.3244	0.0236794	0.239732	1	1769	tags=19%, list=11%, signal=21%
GO_APOPTOTIC_SIGNALING_PATHWAY	489	0.305592	1.32447	0.0145191	0.239955	1	2858	tags=25%, list=17%, signal=29%
GO_REGULATION_OF_BONE_DEVELOPMENT	15	0.532153	1.3245	0.152083	0.240219	1	3433	tags=47%, list=21%, signal=59%
GO_T_CELL_MEDIATED_CYTOTOXICITY	28	0.456309	1.32464	0.102752	0.240345	1	161	tags=7%, list=1%, signal=7%
GO_CELLULAR_RESPONSE_TO_EXTRACELLULAR_STIMULUS	207	0.334231	1.32494	0.0262664	0.240224	1	2905	tags=31%, list=18%, signal=38%
GO_GENITALIA_DEVELOPMENT	34	0.449185	1.32507	0.0988372	0.240343	1	1713	tags=24%, list=10%, signal=26%
GO_REGULATION_OF_PEPTIDASE_ACTIVITY	309	0.318652	1.32525	0.00724638	0.240404	1	2090	tags=22%, list=13%, signal=24%
GO_EXPORT_ACROSS_PLASMA_MEMBRANE	31	0.455294	1.32568	0.11157	0.240117	1	3838	tags=39%, list=23%, signal=50%
GO_VIRAL_GENOME_REPLICATION	102	0.363574	1.32576	0.0530303	0.240297	1	2874	tags=32%, list=18%, signal=39%
GO_CARDIAC_VENTRICLE_MORPHOGENESIS	45	0.42198	1.32636	0.093254	0.239732	1	3616	tags=44%, list=22%, signal=57%
GO_MATERNAL_PROCESS_INVOLVED_IN_FEMALE_PREGNANCY	50	0.409903	1.32649	0.1	0.239871	1	1970	tags=26%, list=12%, signal=29%
GO_REGULATION_OF_HOMOTYPIC_CELL_CELL_ADHESION	19	0.505877	1.32662	0.142566	0.240007	1	2967	tags=42%, list=18%, signal=51%
GO_EYE_PHOTORECEPTOR_CELL_DEVELOPMENT	23	0.490359	1.3268	0.12024	0.240089	1	3919	tags=39%, list=24%, signal=51%
GO_ADAPTIVE_IMMUNE_RESPONSE_BASED_ON_SOMATIC_RECOMBINATION_OF_IMMUNE_RECEPTORS_BUILT_FROM_IMMUNOGLOBULIN_SUPERFAMILY_DOMAINS	172	0.337424	1.32704	0.0332031	0.240088	1	1604	tags=14%, list=10%, signal=15%
GO_REGULATION_OF_KERATINOCYTE_PROLIFERATION	27	0.469469	1.32718	0.126506	0.240209	1	3531	tags=41%, list=22%, signal=52%
GO_REGULATION_OF_AUTOPHAGY	280	0.319357	1.3277	0.0140351	0.239778	1	3039	tags=30%, list=19%, signal=36%
GO_BASEMENT_MEMBRANE_ORGANIZATION	23	0.487246	1.3278	0.126459	0.239925	1	918	tags=22%, list=6%, signal=23%
GO_REGULATION_OF_CLATHRIN_DEPENDENT_ENDOCYTOSIS	15	0.527509	1.32813	0.135294	0.239771	1	2542	tags=47%, list=16%, signal=55%
GO_NEGATIVE_REGULATION_OF_CYSTEINE_TYPE_ENDOPEPTIDASE_ACTIVITY	66	0.394746	1.33016	0.0794574	0.237133	1	1893	tags=24%, list=12%, signal=27%
GO_PROTEIN_TARGETING_TO_VACUOLE	37	0.435654	1.33064	0.0865191	0.236767	1	3881	tags=49%, list=24%, signal=64%
GO_T_CELL_ACTIVATION_INVOLVED_IN_IMMUNE_RESPONSE	62	0.395142	1.33122	0.0696325	0.236262	1	1520	tags=23%, list=9%, signal=25%
GO_ASTROCYTE_ACTIVATION	15	0.541948	1.33244	0.132411	0.234773	1	1520	tags=27%, list=9%, signal=29%
GO_POSITIVE_REGULATION_OF_BIOMINERALIZATION	33	0.443241	1.33277	0.115888	0.234631	1	1302	tags=33%, list=8%, signal=36%
GO_DEVELOPMENTAL_GROWTH_INVOLVED_IN_MORPHOGENESIS	191	0.339366	1.33311	0.0301318	0.234489	1	2099	tags=23%, list=13%, signal=26%
GO_ESTABLISHMENT_OF_MITOCHONDRION_LOCALIZATION	22	0.494229	1.3332	0.11946	0.234662	1	1358	tags=23%, list=8%, signal=25%
GO_ACTIVATED_T_CELL_PROLIFERATION	24	0.471011	1.33445	0.124498	0.233165	1	1822	tags=29%, list=11%, signal=33%
GO_REGULATION_OF_T_HELPER_CELL_DIFFERENTIATION	26	0.470394	1.33468	0.119141	0.233136	1	3271	tags=38%, list=20%, signal=48%
GO_LIPID_EXPORT_FROM_CELL	16	0.526465	1.33564	0.124744	0.232165	1	1316	tags=25%, list=8%, signal=27%
GO_POSITIVE_REGULATION_OF_PROTEIN_BINDING	86	0.373401	1.33588	0.0551331	0.232141	1	1856	tags=27%, list=11%, signal=30%
GO_KERATINOCYTE_PROLIFERATION	34	0.452926	1.33604	0.118321	0.232221	1	601	tags=15%, list=4%, signal=15%
GO_CELL_MORPHOGENESIS_INVOLVED_IN_NEURON_DIFFERENTIATION	476	0.307236	1.33607	0.00184162	0.232482	1	2263	tags=21%, list=14%, signal=23%
GO_EXTRACELLULAR_MATRIX_DISASSEMBLY	54	0.407051	1.33669	0.078125	0.231992	1	2224	tags=30%, list=14%, signal=34%
GO_PROTEIN_PROCESSING	158	0.343317	1.33689	0.0215827	0.232024	1	1393	tags=18%, list=9%, signal=19%
GO_AMMONIUM_ION_METABOLIC_PROCESS	147	0.344046	1.33761	0.0310078	0.231315	1	2208	tags=25%, list=13%, signal=29%
GO_AXON_EXTENSION	105	0.37195	1.33778	0.0454545	0.2314	1	1112	tags=20%, list=7%, signal=21%
GO_POSITIVE_REGULATION_OF_PROTEIN_TARGETING_TO_MEMBRANE	27	0.468042	1.33822	0.126984	0.231141	1	1462	tags=19%, list=9%, signal=20%
GO_POSITIVE_REGULATION_OF_SIGNALING_RECEPTOR_ACTIVITY	23	0.486034	1.33855	0.115163	0.231038	1	1112	tags=26%, list=7%, signal=28%
GO_PHOTORECEPTOR_CELL_MAINTENANCE	26	0.474595	1.33866	0.118952	0.231177	1	2660	tags=31%, list=16%, signal=37%
GO_POSITIVE_REGULATION_OF_PROTEIN_EXPORT_FROM_NUCLEUS	21	0.487377	1.33885	0.129098	0.231251	1	1053	tags=24%, list=6%, signal=25%
GO_NERVE_DEVELOPMENT	55	0.407918	1.3391	0.0817844	0.231233	1	2008	tags=25%, list=12%, signal=29%
GO_CELLULAR_RESPONSE_TO_OSMOTIC_STRESS	33	0.445504	1.33918	0.0947581	0.231443	1	1187	tags=21%, list=7%, signal=23%
GO_POSITIVE_REGULATION_OF_OSSIFICATION	66	0.394172	1.33964	0.0584795	0.231137	1	2404	tags=36%, list=15%, signal=42%
GO_CELLULAR_RESPONSE_TO_VASCULAR_ENDOTHELIAL_GROWTH_FACTOR_STIMULUS	42	0.426405	1.34019	0.0946502	0.230675	1	1424	tags=29%, list=9%, signal=31%
GO_NEGATIVE_REGULATION_OF_NEURON_PROJECTION_DEVELOPMENT	131	0.355977	1.34027	0.0333988	0.23087	1	2099	tags=24%, list=13%, signal=27%
GO_TRANSMEMBRANE_RECEPTOR_PROTEIN_SERINE_THREONINE_KINASE_SIGNALING_PATHWAY	245	0.32786	1.34063	0.00395257	0.230658	1	2515	tags=25%, list=15%, signal=29%
GO_REGULATION_OF_HORMONE_LEVELS	359	0.316259	1.34081	0.0131332	0.230763	1	1686	tags=16%, list=10%, signal=18%
GO_NEGATIVE_REGULATION_OF_RESPONSE_TO_ENDOPLASMIC_RETICULUM_STRESS	41	0.438936	1.34128	0.0789981	0.230431	1	3165	tags=37%, list=19%, signal=45%
GO_NEGATIVE_REGULATION_OF_CELLULAR_RESPONSE_TO_DRUG	17	0.522872	1.34159	0.126	0.230344	1	1506	tags=41%, list=9%, signal=45%
GO_REGULATION_OF_DNA_TEMPLATED_TRANSCRIPTION_IN_RESPONSE_TO_STRESS	103	0.364322	1.34181	0.0568182	0.230335	1	1799	tags=17%, list=11%, signal=20%
GO_MUSCLE_ADAPTATION	84	0.378924	1.34182	0.0618375	0.230648	1	1419	tags=18%, list=9%, signal=19%
GO_CELLULAR_RESPONSE_TO_ORGANIC_CYCLIC_COMPOUND	443	0.310856	1.34266	0.00548446	0.229778	1	2164	tags=21%, list=13%, signal=23%
GO_INTERLEUKIN_6_MEDIATED_SIGNALING_PATHWAY	15	0.536715	1.34278	0.122881	0.229932	1	2221	tags=47%, list=14%, signal=54%
GO_RESPONSE_TO_CORTICOSTEROID	117	0.36127	1.3429	0.0213178	0.23008	1	2004	tags=21%, list=12%, signal=24%
GO_REGULATION_OF_CALCINEURIN_MEDIATED_SIGNALING	26	0.476421	1.34404	0.0989899	0.228755	1	1240	tags=23%, list=8%, signal=25%
GO_CYTOPLASMIC_PATTERN_RECOGNITION_RECEPTOR_SIGNALING_PATHWAY_IN_RESPONSE_TO_VIRUS	23	0.485457	1.34485	0.111789	0.227944	1	1679	tags=30%, list=10%, signal=34%
GO_POSITIVE_REGULATION_OF_PROTEIN_LOCALIZATION_TO_CELL_PERIPHERY	56	0.407451	1.34526	0.0761905	0.227677	1	3214	tags=34%, list=20%, signal=42%
GO_POSITIVE_REGULATION_OF_STEROID_METABOLIC_PROCESS	18	0.523392	1.34559	0.126984	0.227526	1	423	tags=11%, list=3%, signal=11%
GO_CELLULAR_RESPONSE_TO_KETONE	78	0.388808	1.34637	0.0723562	0.226695	1	2344	tags=28%, list=14%, signal=33%
GO_REGULATION_OF_VASOCONSTRICTION	35	0.442998	1.34641	0.0978044	0.226973	1	1803	tags=31%, list=11%, signal=35%
GO_CARDIAC_CHAMBER_DEVELOPMENT	129	0.358553	1.34648	0.0411215	0.227213	1	2941	tags=31%, list=18%, signal=37%
GO_NEGATIVE_REGULATION_OF_CELL_MORPHOGENESIS_INVOLVED_IN_DIFFERENTIATION	81	0.386601	1.34659	0.0497132	0.22736	1	1358	tags=21%, list=8%, signal=23%
GO_REGULATION_OF_FERTILIZATION	18	0.52856	1.34685	0.140741	0.227308	1	3762	tags=39%, list=23%, signal=50%
GO_REGULATION_OF_PROTEIN_LOCALIZATION_TO_MEMBRANE	165	0.345176	1.3472	0.0243446	0.227122	1	3214	tags=30%, list=20%, signal=37%
GO_NEGATIVE_REGULATION_OF_CELL_PROJECTION_ORGANIZATION	155	0.352034	1.34775	0.0162162	0.226653	1	2099	tags=24%, list=13%, signal=27%
GO_OLIGOSACCHARIDE_METABOLIC_PROCESS	38	0.432752	1.34828	0.108527	0.226256	1	4547	tags=53%, list=28%, signal=73%
GO_SULFUR_COMPOUND_TRANSPORT	35	0.447242	1.34846	0.104364	0.226314	1	994	tags=20%, list=6%, signal=21%
GO_REGULATION_OF_TRANS_SYNAPTIC_SIGNALING	307	0.32457	1.34856	0.00707965	0.22651	1	2746	tags=25%, list=17%, signal=29%
GO_POSITIVE_REGULATION_OF_SECRETION	284	0.324717	1.34862	0.00715563	0.226758	1	2400	tags=22%, list=15%, signal=25%
GO_ANTIMICROBIAL_HUMORAL_IMMUNE_RESPONSE_MEDIATED_BY_ANTIMICROBIAL_PEPTIDE	23	0.491751	1.34894	0.0889328	0.226641	1	708	tags=22%, list=4%, signal=23%
GO_RESPONSE_TO_NICOTINE	32	0.456706	1.34906	0.0987903	0.226782	1	2716	tags=31%, list=17%, signal=37%
GO_POSITIVE_REGULATION_OF_CYTOKINE_PRODUCTION	303	0.323831	1.34963	0.00723327	0.22635	1	1679	tags=19%, list=10%, signal=21%
GO_POSITIVE_REGULATION_OF_PROTEIN_DEACETYLATION	20	0.501391	1.34999	0.10325	0.226165	1	2404	tags=30%, list=15%, signal=35%
GO_RESPONSE_TO_AMINO_ACID_STARVATION	41	0.437739	1.35053	0.082	0.225736	1	2813	tags=41%, list=17%, signal=50%
GO_ESTROGEN_METABOLIC_PROCESS	20	0.511069	1.35059	0.12218	0.225967	1	2610	tags=35%, list=16%, signal=42%
GO_POSITIVE_REGULATION_OF_CYTOKINE_SECRETION	74	0.393497	1.35101	0.0632184	0.225742	1	1667	tags=22%, list=10%, signal=24%
GO_GLAND_DEVELOPMENT	332	0.322149	1.35102	0.00900901	0.226062	1	1740	tags=21%, list=11%, signal=23%
GO_REGULATION_OF_ANATOMICAL_STRUCTURE_SIZE	391	0.317059	1.3511	0.00892857	0.226252	1	2181	tags=23%, list=13%, signal=26%
GO_PROSTATE_GLAND_MORPHOGENESIS	22	0.49353	1.35129	0.102083	0.226344	1	1533	tags=32%, list=9%, signal=35%
GO_REGULATION_OF_LIPID_CATABOLIC_PROCESS	35	0.444169	1.3516	0.105058	0.226221	1	343	tags=14%, list=2%, signal=15%
GO_REGULATION_OF_LEUKOCYTE_APOPTOTIC_PROCESS	60	0.407108	1.35196	0.079096	0.226064	1	1713	tags=23%, list=10%, signal=26%
GO_NEGATIVE_REGULATION_OF_APOPTOTIC_SIGNALING_PATHWAY	183	0.34267	1.35259	0.0301318	0.225487	1	3575	tags=36%, list=22%, signal=45%
GO_TISSUE_HOMEOSTASIS	158	0.353352	1.35298	0.0318352	0.225275	1	2799	tags=26%, list=17%, signal=31%
GO_FEMALE_PREGNANCY	132	0.363113	1.35411	0.0163043	0.224028	1	1970	tags=20%, list=12%, signal=22%
GO_RESPONSE_TO_INTERLEUKIN_1	149	0.353224	1.35439	0.0396226	0.223966	1	3265	tags=26%, list=20%, signal=32%
GO_NEGATIVE_REGULATION_OF_CELL_MOTILITY	214	0.334507	1.35456	0.012939	0.224067	1	2731	tags=25%, list=17%, signal=30%
GO_REGULATION_OF_STRESS_ACTIVATED_PROTEIN_KINASE_SIGNALING_CASCADE	184	0.342995	1.35483	0.0164234	0.224021	1	3017	tags=33%, list=18%, signal=40%
GO_SENSORY_SYSTEM_DEVELOPMENT	264	0.327596	1.35505	0.00900901	0.224079	1	2764	tags=23%, list=17%, signal=27%
GO_NEUROTRANSMITTER_UPTAKE	26	0.479996	1.35608	0.0989899	0.223033	1	3180	tags=46%, list=19%, signal=57%
GO_PROCESS_UTILIZING_AUTOPHAGIC_MECHANISM	432	0.312663	1.35638	0.005386	0.22294	1	3001	tags=27%, list=18%, signal=32%
GO_GLANDULAR_EPITHELIAL_CELL_DIFFERENTIATION	35	0.450959	1.35747	0.0923379	0.221699	1	1623	tags=20%, list=10%, signal=22%
GO_FOREBRAIN_GENERATION_OF_NEURONS	39	0.44628	1.3584	0.0971429	0.220754	1	1137	tags=21%, list=7%, signal=22%
GO_POSITIVE_REGULATION_OF_COLLAGEN_METABOLIC_PROCESS	22	0.503098	1.35986	0.108527	0.219162	1	2262	tags=27%, list=14%, signal=32%
GO_APPENDAGE_MORPHOGENESIS	114	0.369025	1.36021	0.035514	0.218993	1	1457	tags=21%, list=9%, signal=23%
GO_CIRCULATORY_SYSTEM_PROCESS	347	0.322997	1.36084	0.00364964	0.21836	1	2181	tags=21%, list=13%, signal=23%
GO_ENDOCYTOSIS	416	0.317894	1.36086	0.00175747	0.218674	1	3182	tags=29%, list=19%, signal=35%
GO_UROGENITAL_SYSTEM_DEVELOPMENT	261	0.332954	1.36123	0.00883392	0.218514	1	2004	tags=19%, list=12%, signal=21%
GO_REGULATION_OF_DNA_BINDING_TRANSCRIPTION_FACTOR_ACTIVITY	326	0.3284	1.36211	0.00555556	0.217578	1	3048	tags=28%, list=19%, signal=34%
GO_REGULATION_OF_MORPHOGENESIS_OF_A_BRANCHING_STRUCTURE	44	0.436534	1.36222	0.0726577	0.217748	1	2475	tags=32%, list=15%, signal=37%
GO_POSITIVE_REGULATION_OF_CHEMOTAXIS	88	0.385318	1.36283	0.0429105	0.217209	1	1877	tags=26%, list=11%, signal=29%
GO_ORGAN_INDUCTION	16	0.556964	1.36358	0.0983264	0.216494	1	3274	tags=38%, list=20%, signal=47%
GO_CAMERA_TYPE_EYE_MORPHOGENESIS	87	0.381371	1.36381	0.0379747	0.216539	1	2370	tags=24%, list=14%, signal=28%
GO_RESPONSE_TO_CAMP	71	0.397197	1.36523	0.0566038	0.214864	1	2064	tags=21%, list=13%, signal=24%
GO_CELLULAR_RESPONSE_TO_STARVATION	120	0.369219	1.36543	0.0304762	0.214921	1	2905	tags=35%, list=18%, signal=42%
GO_NEGATIVE_REGULATION_OF_DENDRITE_DEVELOPMENT	26	0.485116	1.36619	0.111111	0.214226	1	1112	tags=19%, list=7%, signal=21%
GO_NEGATIVE_REGULATION_OF_CELLULAR_RESPONSE_TO_GROWTH_FACTOR_STIMULUS	111	0.374755	1.36753	0.017341	0.212709	1	2963	tags=34%, list=18%, signal=42%
GO_CELLULAR_RESPONSE_TO_NUTRIENT	51	0.426834	1.36831	0.0702403	0.211969	1	1604	tags=20%, list=10%, signal=22%
GO_POSITIVE_REGULATION_OF_MACROAUTOPHAGY	60	0.41277	1.36902	0.0481928	0.21127	1	4162	tags=47%, list=25%, signal=62%
GO_REGULATION_OF_CYTOKINE_PRODUCTION_INVOLVED_IN_IMMUNE_RESPONSE	65	0.407154	1.36955	0.0449438	0.210896	1	2040	tags=20%, list=12%, signal=23%
GO_SECONDARY_METABOLIC_PROCESS	48	0.426799	1.37024	0.062753	0.210354	1	3485	tags=44%, list=21%, signal=55%
GO_REGULATION_OF_PROTEIN_LOCALIZATION_TO_PLASMA_MEMBRANE	84	0.391188	1.37025	0.0429105	0.210654	1	3214	tags=35%, list=20%, signal=43%
GO_FOAM_CELL_DIFFERENTIATION	23	0.499033	1.37076	0.10099	0.210388	1	1808	tags=26%, list=11%, signal=29%
GO_CHONDROITIN_SULFATE_PROTEOGLYCAN_METABOLIC_PROCESS	34	0.45578	1.3708	0.0661323	0.210655	1	2887	tags=29%, list=18%, signal=36%
GO_NEGATIVE_REGULATION_OF_INTRACELLULAR_SIGNAL_TRANSDUCTION	410	0.319407	1.37123	0	0.210387	1	3020	tags=30%, list=18%, signal=36%
GO_ENDOCRINE_PROCESS	50	0.430849	1.37144	0.0572519	0.210409	1	1491	tags=22%, list=9%, signal=24%
GO_RESPONSE_TO_HYDROPEROXIDE	17	0.534874	1.37193	0.10687	0.210063	1	2691	tags=47%, list=16%, signal=56%
GO_BIOMINERALIZATION	104	0.379773	1.37217	0.0387454	0.210083	1	1775	tags=28%, list=11%, signal=31%
GO_INTERLEUKIN_6_SECRETION	26	0.497435	1.37285	0.101923	0.209525	1	647	tags=19%, list=4%, signal=20%
GO_REGULATION_OF_NOTCH_SIGNALING_PATHWAY	79	0.389453	1.37288	0.0555556	0.209807	1	2838	tags=30%, list=17%, signal=37%
GO_REGULATION_OF_SMALL_GTPASE_MEDIATED_SIGNAL_TRANSDUCTION	276	0.33253	1.37292	0.00756144	0.210088	1	2289	tags=26%, list=14%, signal=30%
GO_REGULATION_OF_SYNAPTIC_VESICLE_CYCLE	89	0.384682	1.37302	0.0475248	0.21029	1	1656	tags=22%, list=10%, signal=25%
GO_DIVALENT_INORGANIC_CATION_TRANSPORT	340	0.32691	1.37437	0.00718133	0.208877	1	2437	tags=20%, list=15%, signal=23%
GO_PEPTIDE_SECRETION	415	0.323805	1.37491	0.00357782	0.208535	1	2840	tags=26%, list=17%, signal=30%
GO_TISSUE_REMODELING	120	0.370396	1.37515	0.0251938	0.208516	1	2262	tags=29%, list=14%, signal=34%
GO_REGULATION_OF_PROGRAMMED_NECROTIC_CELL_DEATH	15	0.555373	1.37578	0.110465	0.208003	1	3529	tags=53%, list=22%, signal=68%
GO_EYE_MORPHOGENESIS	108	0.372613	1.37725	0.036965	0.206397	1	3919	tags=35%, list=24%, signal=46%
GO_NEGATIVE_REGULATION_OF_OSSIFICATION	50	0.419019	1.37748	0.0611111	0.206444	1	1623	tags=24%, list=10%, signal=27%
GO_REGULATION_OF_MYOBLAST_DIFFERENTIATION	33	0.463992	1.37755	0.0924855	0.20669	1	1283	tags=21%, list=8%, signal=23%
GO_NEGATIVE_REGULATION_OF_BLOOD_PRESSURE	28	0.493464	1.37762	0.104962	0.206928	1	3261	tags=39%, list=20%, signal=49%
GO_REGULATION_OF_FATTY_ACID_METABOLIC_PROCESS	67	0.409083	1.37777	0.0785855	0.207044	1	2101	tags=24%, list=13%, signal=27%
GO_REGULATION_OF_MACROPHAGE_CHEMOTAXIS	19	0.519115	1.37811	0.0838095	0.206916	1	1808	tags=21%, list=11%, signal=24%
GO_REGULATION_OF_PEPTIDE_SECRETION	324	0.328255	1.37921	0.00549451	0.205679	1	2840	tags=27%, list=17%, signal=32%
GO_PYRIDINE_CONTAINING_COMPOUND_METABOLIC_PROCESS	33	0.46052	1.37929	0.0860656	0.205911	1	826	tags=18%, list=5%, signal=19%
GO_POST_GOLGI_VESICLE_MEDIATED_TRANSPORT	91	0.381052	1.3802	0.0368217	0.205025	1	3325	tags=37%, list=20%, signal=47%
GO_RETINOL_METABOLIC_PROCESS	30	0.467995	1.38023	0.0800781	0.205308	1	1909	tags=27%, list=12%, signal=30%
GO_HYPEROSMOTIC_RESPONSE	21	0.512634	1.38035	0.0996016	0.205451	1	1643	tags=24%, list=10%, signal=26%
GO_NEGATIVE_REGULATION_OF_NF_KAPPAB_TRANSCRIPTION_FACTOR_ACTIVITY	60	0.41661	1.38087	0.0645833	0.20514	1	3208	tags=30%, list=20%, signal=37%
GO_BRANCHING_MORPHOGENESIS_OF_AN_EPITHELIAL_TUBE	113	0.375261	1.38116	0.0284091	0.205039	1	2325	tags=25%, list=14%, signal=29%
GO_HEART_TRABECULA_MORPHOGENESIS	25	0.494943	1.38197	0.0916497	0.204274	1	3590	tags=56%, list=22%, signal=72%
GO_FORMATION_OF_PRIMARY_GERM_LAYER	90	0.383182	1.38321	0.0446602	0.202984	1	2349	tags=26%, list=14%, signal=30%
GO_CARDIAC_EPITHELIAL_TO_MESENCHYMAL_TRANSITION	23	0.49895	1.3847	0.0833333	0.20145	1	3531	tags=48%, list=22%, signal=61%
GO_BLOOD_VESSEL_ENDOTHELIAL_CELL_MIGRATION	98	0.386975	1.38492	0.0402299	0.201478	1	1424	tags=21%, list=9%, signal=23%
GO_CHAPERONE_COFACTOR_DEPENDENT_PROTEIN_REFOLDING	27	0.498268	1.38502	0.0949495	0.201668	1	1152	tags=22%, list=7%, signal=24%
GO_POSITIVE_REGULATION_OF_PRODUCTION_OF_MOLECULAR_MEDIATOR_OF_IMMUNE_RESPONSE	71	0.403083	1.38528	0.0343511	0.201701	1	1520	tags=20%, list=9%, signal=22%
GO_CELL_MATRIX_ADHESION	174	0.356705	1.38639	0.0109091	0.200558	1	1844	tags=20%, list=11%, signal=22%
GO_ENDOCARDIAL_CUSHION_FORMATION	17	0.557779	1.38642	0.100592	0.200848	1	3531	tags=47%, list=22%, signal=60%
GO_SKELETAL_MUSCLE_TISSUE_REGENERATION	31	0.467025	1.38657	0.0715667	0.200972	1	1704	tags=32%, list=10%, signal=36%
GO_ACTIVATION_OF_IMMUNE_RESPONSE	415	0.322256	1.38941	0.00357143	0.197753	1	3529	tags=28%, list=22%, signal=35%
GO_ANTERIOR_POSTERIOR_AXIS_SPECIFICATION	33	0.465218	1.38945	0.0838207	0.198042	1	1393	tags=27%, list=9%, signal=30%
GO_NEGATIVE_REGULATION_OF_HEMOPOIESIS	93	0.387501	1.38991	0.0255941	0.197767	1	1623	tags=24%, list=10%, signal=26%
GO_NEGATIVE_REGULATION_OF_DNA_BINDING_TRANSCRIPTION_FACTOR_ACTIVITY	125	0.368436	1.39023	0.0201465	0.197676	1	3048	tags=30%, list=19%, signal=37%
GO_POSITIVE_REGULATION_OF_CELL_MATRIX_ADHESION	42	0.448923	1.39062	0.0693069	0.197555	1	2039	tags=36%, list=12%, signal=41%
GO_REGULATION_OF_SYNAPTIC_TRANSMISSION_GLUTAMATERGIC	39	0.453108	1.3915	0.0724346	0.196725	1	1934	tags=31%, list=12%, signal=35%
GO_REGULATION_OF_ERYTHROCYTE_DIFFERENTIATION	32	0.467528	1.39285	0.0678295	0.195296	1	1775	tags=41%, list=11%, signal=45%
GO_NEGATIVE_REGULATION_OF_POSTTRANSCRIPTIONAL_GENE_SILENCING	15	0.553005	1.39379	0.111111	0.19444	1	1455	tags=40%, list=9%, signal=44%
GO_POSITIVE_REGULATION_OF_CELL_SUBSTRATE_ADHESION	93	0.380696	1.39391	0.0240964	0.194618	1	2039	tags=31%, list=12%, signal=35%
GO_POSTSYNAPTIC_NEUROTRANSMITTER_RECEPTOR_INTERNALIZATION	15	0.5603	1.39392	0.101961	0.194922	1	1407	tags=40%, list=9%, signal=44%
GO_VESICLE_CARGO_LOADING	19	0.53365	1.39429	0.103314	0.194777	1	2563	tags=53%, list=16%, signal=62%
GO_EYE_PHOTORECEPTOR_CELL_DIFFERENTIATION	28	0.494426	1.39444	0.0754717	0.194854	1	4434	tags=46%, list=27%, signal=64%
GO_POSITIVE_REGULATION_OF_T_CELL_MEDIATED_IMMUNITY	39	0.4596	1.3952	0.0761317	0.194253	1	1520	tags=15%, list=9%, signal=17%
GO_NEGATIVE_REGULATION_OF_CELL_DEVELOPMENT	248	0.344209	1.39546	0.00736648	0.194245	1	2099	tags=21%, list=13%, signal=24%
GO_POSITIVE_REGULATION_OF_STRESS_ACTIVATED_PROTEIN_KINASE_SIGNALING_CASCADE	126	0.374864	1.39673	0.0131579	0.193038	1	3341	tags=37%, list=20%, signal=46%
GO_REGULATION_OF_FATTY_ACID_BIOSYNTHETIC_PROCESS	33	0.466481	1.39701	0.0748988	0.192998	1	2101	tags=27%, list=13%, signal=31%
GO_REGULATION_OF_MACROPHAGE_DERIVED_FOAM_CELL_DIFFERENTIATION	17	0.540936	1.39734	0.0931677	0.192884	1	1808	tags=29%, list=11%, signal=33%
GO_REGULATION_OF_RHO_PROTEIN_SIGNAL_TRANSDUCTION	116	0.373042	1.39864	0.0172414	0.191628	1	2654	tags=31%, list=16%, signal=37%
GO_GASTRULATION	137	0.370044	1.39902	0.021611	0.191424	1	2349	tags=26%, list=14%, signal=30%
GO_NEURAL_CREST_CELL_DIFFERENTIATION	68	0.414772	1.39906	0.0393996	0.191667	1	1423	tags=25%, list=9%, signal=27%
GO_NEGATIVE_REGULATION_OF_ENDOTHELIAL_CELL_PROLIFERATION	27	0.488231	1.39921	0.0807692	0.191813	1	563	tags=19%, list=3%, signal=19%
GO_TRANSFORMING_GROWTH_FACTOR_BETA_PRODUCTION	25	0.499458	1.39939	0.0868687	0.191902	1	2470	tags=44%, list=15%, signal=52%
GO_NEGATIVE_REGULATION_OF_ESTABLISHMENT_OF_PROTEIN_LOCALIZATION	134	0.373966	1.40048	0.0217391	0.190888	1	2035	tags=22%, list=12%, signal=25%
GO_PITUITARY_GLAND_DEVELOPMENT	23	0.510104	1.40052	0.0910816	0.191171	1	1422	tags=22%, list=9%, signal=24%
GO_NEGATIVE_REGULATION_OF_ACTIN_FILAMENT_POLYMERIZATION	48	0.431752	1.40077	0.0583804	0.191166	1	2363	tags=33%, list=14%, signal=39%
GO_REGULATION_OF_POSTSYNAPSE_ORGANIZATION	84	0.399849	1.40157	0.0421456	0.190455	1	3034	tags=31%, list=19%, signal=38%
GO_POSITIVE_REGULATION_OF_ERBB_SIGNALING_PATHWAY	27	0.492879	1.40189	0.0704501	0.190388	1	2642	tags=41%, list=16%, signal=48%
GO_REGULATION_OF_CELLULAR_KETONE_METABOLIC_PROCESS	138	0.368489	1.40199	0.00787402	0.190572	1	2101	tags=19%, list=13%, signal=21%
GO_REGULATION_OF_MAP_KINASE_ACTIVITY	254	0.347594	1.40221	0.00371058	0.190617	1	2743	tags=31%, list=17%, signal=36%
GO_NEGATIVE_REGULATION_OF_LOCOMOTION	255	0.342526	1.40271	0.00543478	0.190301	1	2775	tags=27%, list=17%, signal=32%
GO_SPECIFICATION_OF_ANIMAL_ORGAN_IDENTITY	24	0.511479	1.40327	0.0856031	0.189848	1	4299	tags=46%, list=26%, signal=62%
GO_REGULATION_OF_BONE_MINERALIZATION	52	0.433864	1.40347	0.0539499	0.18993	1	1775	tags=33%, list=11%, signal=37%
GO_RETINA_LAYER_FORMATION	15	0.555528	1.40354	0.121212	0.19016	1	3098	tags=40%, list=19%, signal=49%
GO_LIVER_MORPHOGENESIS	16	0.565905	1.40366	0.0943775	0.19036	1	3433	tags=56%, list=21%, signal=71%
GO_RESPONSE_TO_STARVATION	148	0.363871	1.40451	0.0195382	0.189663	1	2813	tags=34%, list=17%, signal=40%
GO_REGULATION_OF_VASCULAR_PERMEABILITY	23	0.512446	1.40519	0.0792079	0.189105	1	2158	tags=35%, list=13%, signal=40%
GO_REGULATION_OF_CELL_SUBSTRATE_JUNCTION_ASSEMBLY	54	0.432796	1.40532	0.0509804	0.189281	1	1424	tags=26%, list=9%, signal=28%
GO_TISSUE_MIGRATION	239	0.34579	1.40534	0.00550459	0.189573	1	2101	tags=23%, list=13%, signal=26%
GO_POSITIVE_REGULATION_OF_MAPK_CASCADE	366	0.333022	1.40546	0.005386	0.189769	1	2858	tags=29%, list=17%, signal=34%
GO_NEGATIVE_REGULATION_OF_CELL_ADHESION	209	0.355071	1.40596	0.0114286	0.189521	1	2016	tags=22%, list=12%, signal=25%
GO_NEGATIVE_REGULATION_OF_ADAPTIVE_IMMUNE_RESPONSE	34	0.472643	1.40611	0.077821	0.189669	1	4359	tags=44%, list=27%, signal=60%
GO_POSITIVE_REGULATION_OF_CELL_SUBSTRATE_JUNCTION_ORGANIZATION	22	0.521579	1.40616	0.08	0.189925	1	1424	tags=41%, list=9%, signal=45%
GO_REGULATION_OF_GRANULOCYTE_CHEMOTAXIS	30	0.491722	1.40699	0.0772201	0.189218	1	291	tags=13%, list=2%, signal=14%
GO_BODY_FLUID_SECRETION	64	0.417293	1.40713	0.0456274	0.189339	1	799	tags=17%, list=5%, signal=18%
GO_NEGATIVE_REGULATION_OF_HYDROLASE_ACTIVITY	309	0.335318	1.40726	0	0.189498	1	2868	tags=28%, list=18%, signal=33%
GO_POSITIVE_REGULATION_OF_SMALL_MOLECULE_METABOLIC_PROCESS	100	0.389515	1.40812	0.0325048	0.18874	1	2158	tags=23%, list=13%, signal=26%
GO_LEUKOTRIENE_METABOLIC_PROCESS	15	0.580848	1.40813	0.075	0.189065	1	3099	tags=33%, list=19%, signal=41%
GO_NEGATIVE_REGULATION_OF_TRANSPORT	340	0.336082	1.4083	0.00179533	0.189192	1	2756	tags=25%, list=17%, signal=30%
GO_NEGATIVE_REGULATION_OF_CARBOHYDRATE_METABOLIC_PROCESS	37	0.468432	1.40896	0.0667903	0.188665	1	1693	tags=22%, list=10%, signal=24%
GO_SENSORY_PERCEPTION_OF_PAIN	53	0.43006	1.40953	0.0400802	0.188284	1	2623	tags=23%, list=16%, signal=27%
GO_NEGATIVE_REGULATION_OF_REGULATED_SECRETORY_PATHWAY	17	0.551728	1.40986	0.0772128	0.188237	1	3642	tags=53%, list=22%, signal=68%
GO_DETECTION_OF_ABIOTIC_STIMULUS	85	0.395559	1.41061	0.0344168	0.187557	1	861	tags=12%, list=5%, signal=12%
GO_DETECTION_OF_MECHANICAL_STIMULUS	31	0.48122	1.41072	0.0634615	0.187722	1	1170	tags=19%, list=7%, signal=21%
GO_AXON_DEVELOPMENT	408	0.331228	1.41087	0.00180505	0.187901	1	2263	tags=23%, list=14%, signal=26%
GO_RECEPTOR_INTERNALIZATION	77	0.406094	1.41235	0.0346821	0.186285	1	2180	tags=27%, list=13%, signal=31%
GO_ENDOTHELIAL_CELL_APOPTOTIC_PROCESS	36	0.464537	1.41346	0.0679245	0.185115	1	2148	tags=28%, list=13%, signal=32%
GO_ENSHEATHMENT_OF_NEURONS	112	0.382736	1.41358	0.0208729	0.185317	1	1784	tags=20%, list=11%, signal=22%
GO_CELL_ACTIVATION_INVOLVED_IN_IMMUNE_RESPONSE	496	0.322529	1.4137	0	0.185491	1	2846	tags=25%, list=17%, signal=30%
GO_RETINOIC_ACID_METABOLIC_PROCESS	18	0.550773	1.41558	0.0712831	0.18355	1	891	tags=28%, list=5%, signal=29%
GO_POSITIVE_REGULATION_OF_INTERLEUKIN_4_PRODUCTION	18	0.54074	1.41562	0.0732177	0.183835	1	2257	tags=28%, list=14%, signal=32%
GO_HUMORAL_IMMUNE_RESPONSE_MEDIATED_BY_CIRCULATING_IMMUNOGLOBULIN	25	0.512945	1.41584	0.0645793	0.183879	1	1510	tags=16%, list=9%, signal=18%
GO_PEPTIDYL_TYROSINE_AUTOPHOSPHORYLATION	28	0.501936	1.41638	0.0555556	0.183532	1	2713	tags=46%, list=17%, signal=56%
GO_REGULATION_OF_SYNAPTIC_VESICLE_EXOCYTOSIS	58	0.427956	1.41702	0.0473485	0.183092	1	1578	tags=21%, list=10%, signal=23%
GO_VASODILATION	21	0.516052	1.41723	0.0855513	0.183188	1	1878	tags=24%, list=11%, signal=27%
GO_REGULATION_OF_VIRAL_GENOME_REPLICATION	81	0.400635	1.41786	0.0323194	0.182718	1	2874	tags=36%, list=18%, signal=43%
GO_PRIMARY_ALCOHOL_METABOLIC_PROCESS	58	0.42313	1.41865	0.0432331	0.18209	1	1909	tags=28%, list=12%, signal=31%
GO_EXTRINSIC_APOPTOTIC_SIGNALING_PATHWAY	184	0.360688	1.41902	0.00368324	0.181915	1	2236	tags=24%, list=14%, signal=28%
GO_REGULATION_OF_MACROPHAGE_ACTIVATION	32	0.479945	1.41906	0.0613383	0.182195	1	792	tags=16%, list=5%, signal=16%
GO_RESPONSE_TO_INTERLEUKIN_6	27	0.497021	1.4191	0.0635838	0.182477	1	2221	tags=37%, list=14%, signal=43%
GO_MESODERM_MORPHOGENESIS	56	0.431811	1.42027	0.034749	0.181381	1	2349	tags=30%, list=14%, signal=35%
GO_BROWN_FAT_CELL_DIFFERENTIATION	30	0.495243	1.42063	0.0558882	0.181234	1	1302	tags=23%, list=8%, signal=25%
GO_PHOSPHATIDYLETHANOLAMINE_ACYL_CHAIN_REMODELING	16	0.563796	1.42245	0.0846457	0.179445	1	3036	tags=44%, list=19%, signal=54%
GO_REGULATION_OF_RAS_PROTEIN_SIGNAL_TRANSDUCTION	193	0.361216	1.42429	0.00719425	0.177567	1	2253	tags=27%, list=14%, signal=31%
GO_GLYCEROPHOSPHOLIPID_CATABOLIC_PROCESS	17	0.570545	1.42439	0.0929293	0.177756	1	1796	tags=41%, list=11%, signal=46%
GO_POSITIVE_REGULATION_OF_INTERLEUKIN_6_SECRETION	17	0.560172	1.42461	0.0752475	0.177792	1	647	tags=29%, list=4%, signal=31%
GO_CELLULAR_RESPONSE_TO_PEPTIDE_HORMONE_STIMULUS	246	0.350444	1.42471	0	0.177995	1	1483	tags=19%, list=9%, signal=21%
GO_XENOBIOTIC_METABOLIC_PROCESS	71	0.414524	1.42545	0.0418251	0.177439	1	2870	tags=35%, list=18%, signal=43%
GO_CEREBRAL_CORTEX_CELL_MIGRATION	38	0.467919	1.42627	0.0422535	0.176729	1	2099	tags=26%, list=13%, signal=30%
GO_CELLULAR_RESPONSE_TO_INSULIN_STIMULUS	176	0.362393	1.42627	0.00787402	0.177055	1	2158	tags=23%, list=13%, signal=27%
GO_MYELOID_CELL_APOPTOTIC_PROCESS	23	0.526285	1.42696	0.07393	0.176507	1	1663	tags=39%, list=10%, signal=43%
GO_POSITIVE_REGULATION_OF_IMMUNE_EFFECTOR_PROCESS	146	0.374186	1.42727	0.0130354	0.176416	1	1300	tags=15%, list=8%, signal=16%
GO_NEUROTRANSMITTER_RECEPTOR_INTERNALIZATION	17	0.550227	1.42743	0.0673077	0.17657	1	1407	tags=35%, list=9%, signal=39%
GO_REGULATION_OF_LYMPHOCYTE_ACTIVATION	285	0.347229	1.4275	0.00516351	0.176822	1	1722	tags=18%, list=11%, signal=20%
GO_NEGATIVE_REGULATION_OF_GROWTH	192	0.357516	1.42942	0.00584795	0.174846	1	1085	tags=16%, list=7%, signal=17%
GO_UNSATURATED_FATTY_ACID_METABOLIC_PROCESS	70	0.416158	1.43047	0.0171103	0.173901	1	2797	tags=30%, list=17%, signal=36%
GO_POSITIVE_REGULATION_OF_CELLULAR_CARBOHYDRATE_METABOLIC_PROCESS	42	0.470097	1.43211	0.0411215	0.172295	1	2721	tags=36%, list=17%, signal=43%
GO_CYTOKINE_PRODUCTION_INVOLVED_IN_IMMUNE_RESPONSE	78	0.414975	1.43248	0.0315399	0.172193	1	2154	tags=19%, list=13%, signal=22%
GO_RESPONSE_TO_IMMOBILIZATION_STRESS	16	0.564054	1.43275	0.0952381	0.172206	1	964	tags=19%, list=6%, signal=20%
GO_HOMEOSTASIS_OF_NUMBER_OF_CELLS	185	0.364318	1.43315	0.00715563	0.172079	1	1808	tags=25%, list=11%, signal=28%
GO_IONOTROPIC_GLUTAMATE_RECEPTOR_SIGNALING_PATHWAY	18	0.553323	1.43385	0.0912779	0.171572	1	5610	tags=61%, list=34%, signal=93%
GO_EMBRYONIC_FORELIMB_MORPHOGENESIS	30	0.505472	1.43436	0.0441459	0.171344	1	1393	tags=20%, list=9%, signal=22%
GO_SECOND_MESSENGER_MEDIATED_SIGNALING	266	0.348411	1.43528	0.00365631	0.170615	1	2035	tags=18%, list=12%, signal=21%
GO_POSITIVE_REGULATION_OF_NOTCH_SIGNALING_PATHWAY	37	0.476057	1.43572	0.0581395	0.170442	1	3656	tags=49%, list=22%, signal=62%
GO_POSITIVE_REGULATION_OF_COLD_INDUCED_THERMOGENESIS	71	0.417467	1.43621	0.0374016	0.1702	1	1302	tags=20%, list=8%, signal=21%
GO_NEUROTRANSMITTER_TRANSPORT	181	0.3639	1.43789	0.00376648	0.168551	1	3700	tags=34%, list=23%, signal=43%
GO_REGULATION_OF_EPIDERMAL_CELL_DIFFERENTIATION	44	0.457778	1.43793	0.0391753	0.168836	1	4523	tags=52%, list=28%, signal=72%
GO_DEVELOPMENT_OF_PRIMARY_FEMALE_SEXUAL_CHARACTERISTICS	79	0.41372	1.43844	0.023166	0.168538	1	544	tags=15%, list=3%, signal=16%
GO_CELLULAR_ION_HOMEOSTASIS	445	0.332906	1.44014	0.00173611	0.166944	1	2165	tags=18%, list=13%, signal=20%
GO_OUTFLOW_TRACT_SEPTUM_MORPHOGENESIS	22	0.524721	1.4405	0.079922	0.166877	1	2191	tags=32%, list=13%, signal=37%
GO_COLLAGEN_METABOLIC_PROCESS	83	0.414702	1.44088	0.0225564	0.166821	1	2262	tags=24%, list=14%, signal=28%
GO_UTERUS_DEVELOPMENT	18	0.565991	1.44096	0.0628684	0.167035	1	3437	tags=50%, list=21%, signal=63%
GO_POSITIVE_REGULATION_OF_RESPONSE_TO_WOUNDING	43	0.464743	1.44116	0.0510397	0.167145	1	1642	tags=26%, list=10%, signal=28%
GO_REGULATION_OF_RESPONSE_TO_BIOTIC_STIMULUS	356	0.341277	1.44131	0	0.167278	1	3017	tags=25%, list=18%, signal=30%
GO_AMEBOIDAL_TYPE_CELL_MIGRATION	324	0.345368	1.44192	0	0.16691	1	1909	tags=23%, list=12%, signal=25%
GO_POSITIVE_REGULATION_OF_MAP_KINASE_ACTIVITY	195	0.362863	1.44254	0.00744879	0.166485	1	2743	tags=30%, list=17%, signal=36%
GO_CARDIAC_CHAMBER_MORPHOGENESIS	94	0.400263	1.44435	0.0262172	0.164774	1	2937	tags=34%, list=18%, signal=41%
GO_EXOCYTIC_PROCESS	68	0.420764	1.44442	0.0242086	0.164993	1	2104	tags=24%, list=13%, signal=27%
GO_REGULATION_OF_PLATELET_AGGREGATION	15	0.584086	1.44471	0.0838323	0.165051	1	2016	tags=33%, list=12%, signal=38%
GO_RESPONSE_TO_ORGANOPHOSPHORUS	101	0.394308	1.44474	0.0203704	0.165354	1	1655	tags=18%, list=10%, signal=20%
GO_POSTSYNAPSE_ORGANIZATION	134	0.38119	1.44575	0.0115385	0.164558	1	3205	tags=31%, list=20%, signal=38%
GO_REGULATION_OF_CELLULAR_RESPONSE_TO_TRANSFORMING_GROWTH_FACTOR_BETA_STIMULUS	89	0.404062	1.44619	0.0193798	0.164362	1	2855	tags=37%, list=17%, signal=45%
GO_REGULATION_OF_EPIDERMIS_DEVELOPMENT	63	0.433979	1.44737	0.0384615	0.163326	1	4523	tags=52%, list=28%, signal=72%
GO_DIVALENT_INORGANIC_CATION_HOMEOSTASIS	324	0.345159	1.44742	0.00359712	0.16359	1	1973	tags=18%, list=12%, signal=20%
GO_CELLULAR_RESPONSE_TO_ARSENIC_CONTAINING_SUBSTANCE	17	0.56223	1.44762	0.0775047	0.16366	1	998	tags=41%, list=6%, signal=44%
GO_DIGESTIVE_SYSTEM_DEVELOPMENT	99	0.397623	1.44792	0.0132576	0.163677	1	2716	tags=30%, list=17%, signal=36%
GO_REGULATION_OF_VACUOLE_ORGANIZATION	40	0.468962	1.44888	0.0533333	0.162957	1	1689	tags=28%, list=10%, signal=31%
GO_NEGATIVE_REGULATION_OF_TRANSMEMBRANE_RECEPTOR_PROTEIN_SERINE_THREONINE_KINASE_SIGNALING_PATHWAY	87	0.40452	1.44985	0.0152091	0.162169	1	2937	tags=36%, list=18%, signal=43%
GO_REGULATION_OF_NEUROTRANSMITTER_TRANSPORT	98	0.396652	1.44988	0.0235294	0.162452	1	1578	tags=18%, list=10%, signal=20%
GO_NEGATIVE_REGULATION_OF_BLOOD_VESSEL_DIAMETER	49	0.454452	1.45086	0.0320755	0.16165	1	3131	tags=45%, list=19%, signal=55%
GO_NEGATIVE_REGULATION_OF_AXON_GUIDANCE	27	0.511596	1.45113	0.0609037	0.16163	1	1085	tags=33%, list=7%, signal=36%
GO_HOMOPHILIC_CELL_ADHESION_VIA_PLASMA_MEMBRANE_ADHESION_MOLECULES	94	0.403616	1.45122	0.02	0.161841	1	3402	tags=30%, list=21%, signal=37%
GO_CENTRAL_NERVOUS_SYSTEM_NEURON_AXONOGENESIS	29	0.505156	1.4525	0.0441459	0.160623	1	2013	tags=41%, list=12%, signal=47%
GO_NEGATIVE_REGULATION_OF_CELL_ACTIVATION	138	0.380739	1.45298	0.00732601	0.16038	1	1494	tags=21%, list=9%, signal=23%
GO_REGULATION_OF_PROTEIN_TYROSINE_KINASE_ACTIVITY	73	0.414836	1.45368	0.028626	0.159955	1	2221	tags=33%, list=14%, signal=38%
GO_NEGATIVE_REGULATION_OF_EPITHELIAL_CELL_APOPTOTIC_PROCESS	30	0.498003	1.45433	0.0578035	0.159572	1	1424	tags=27%, list=9%, signal=29%
GO_CARDIAC_SEPTUM_MORPHOGENESIS	60	0.439467	1.4549	0.0352941	0.159288	1	1132	tags=23%, list=7%, signal=25%
GO_AMINOGLYCAN_BIOSYNTHETIC_PROCESS	89	0.409661	1.45544	0.0314233	0.159006	1	1601	tags=22%, list=10%, signal=25%
GO_FACE_DEVELOPMENT	43	0.469343	1.45561	0.0343511	0.159157	1	1554	tags=28%, list=9%, signal=31%
GO_REGULATION_OF_ANTIGEN_RECEPTOR_MEDIATED_SIGNALING_PATHWAY	47	0.463481	1.45564	0.0317164	0.159444	1	1325	tags=23%, list=8%, signal=25%
GO_IRON_ION_TRANSPORT	60	0.440932	1.45594	0.0331384	0.159397	1	1521	tags=17%, list=9%, signal=18%
GO_STARTLE_RESPONSE	16	0.572272	1.45597	0.0718686	0.159686	1	3762	tags=31%, list=23%, signal=41%
GO_SEMI_LUNAR_VALVE_DEVELOPMENT	32	0.500209	1.45647	0.0522088	0.159372	1	3713	tags=50%, list=23%, signal=65%
GO_REGULATION_OF_VASCULATURE_DEVELOPMENT	239	0.354253	1.45654	0.00403226	0.159632	1	2903	tags=28%, list=18%, signal=34%
GO_NEUROTRANSMITTER_METABOLIC_PROCESS	98	0.401219	1.45778	0.0214008	0.158543	1	2016	tags=27%, list=12%, signal=30%
GO_PHOSPHOLIPID_CATABOLIC_PROCESS	27	0.510873	1.45785	0.0486815	0.158807	1	1796	tags=33%, list=11%, signal=37%
GO_POSITIVE_REGULATION_OF_I_KAPPAB_KINASE_NF_KAPPAB_SIGNALING	150	0.381543	1.45792	0.00760456	0.159052	1	3583	tags=41%, list=22%, signal=52%
GO_CELLULAR_RESPONSE_TO_GLUCOSE_STARVATION	34	0.483932	1.45822	0.0426716	0.159049	1	2742	tags=47%, list=17%, signal=56%
GO_FEMALE_SEX_DIFFERENTIATION	91	0.399155	1.45825	0.0130112	0.159348	1	792	tags=16%, list=5%, signal=17%
GO_PROTEIN_O_LINKED_GLYCOSYLATION	94	0.403776	1.4584	0.019084	0.159524	1	2763	tags=30%, list=17%, signal=36%
GO_BRANCHING_INVOLVED_IN_SALIVARY_GLAND_MORPHOGENESIS	18	0.575366	1.46126	0.0541082	0.156672	1	1506	tags=39%, list=9%, signal=43%
GO_RESPONSE_TO_PEPTIDE_HORMONE	332	0.349778	1.4617	0.00178891	0.156514	1	1483	tags=17%, list=9%, signal=18%
GO_CENTRAL_NERVOUS_SYSTEM_NEURON_DIFFERENTIATION	125	0.390766	1.46287	0.00980392	0.155566	1	2013	tags=24%, list=12%, signal=27%
GO_ADAPTIVE_IMMUNE_RESPONSE	238	0.362584	1.46318	0.00179211	0.155562	1	1604	tags=16%, list=10%, signal=18%
GO_RESPONSE_TO_TRANSFORMING_GROWTH_FACTOR_BETA	186	0.371379	1.46356	0.00736648	0.155435	1	2515	tags=27%, list=15%, signal=32%
GO_RESPONSE_TO_EXTRACELLULAR_STIMULUS	379	0.346562	1.46365	0	0.155649	1	2930	tags=29%, list=18%, signal=35%
GO_RESPONSE_TO_IRON_ION	26	0.503517	1.46509	0.0746888	0.154401	1	1137	tags=27%, list=7%, signal=29%
GO_REGULATION_OF_CHEMOTAXIS	147	0.385517	1.46597	0.00571429	0.153728	1	1877	tags=26%, list=11%, signal=29%
GO_CELLULAR_MODIFIED_AMINO_ACID_METABOLIC_PROCESS	145	0.386657	1.46704	0.0130841	0.15294	1	1552	tags=20%, list=9%, signal=22%
GO_ERYTHROCYTE_HOMEOSTASIS	96	0.405708	1.46712	0.0108499	0.153148	1	1775	tags=28%, list=11%, signal=31%
GO_NEGATIVE_REGULATION_OF_PROTEIN_LOCALIZATION_TO_NUCLEUS	23	0.521898	1.46736	0.0514403	0.153226	1	3415	tags=35%, list=21%, signal=44%
GO_I_KAPPAB_KINASE_NF_KAPPAB_SIGNALING	213	0.365525	1.46756	0.00181488	0.153365	1	3583	tags=38%, list=22%, signal=48%
GO_PULMONARY_VALVE_DEVELOPMENT	18	0.56331	1.46778	0.0698603	0.153465	1	1101	tags=28%, list=7%, signal=30%
GO_EXOCRINE_SYSTEM_DEVELOPMENT	38	0.475937	1.46798	0.0387597	0.153595	1	1506	tags=29%, list=9%, signal=32%
GO_BLOOD_VESSEL_ENDOTHELIAL_CELL_PROLIFERATION_INVOLVED_IN_SPROUTING_ANGIOGENESIS	16	0.582839	1.4693	0.0838207	0.152433	1	944	tags=31%, list=6%, signal=33%
GO_TRABECULA_FORMATION	17	0.57793	1.46948	0.0452675	0.152571	1	581	tags=29%, list=4%, signal=30%
GO_NEGATIVE_REGULATION_OF_MULTI_ORGANISM_PROCESS	152	0.383068	1.4695	0.00725953	0.15287	1	2040	tags=22%, list=12%, signal=25%
GO_NEGATIVE_REGULATION_OF_ENDOTHELIAL_CELL_APOPTOTIC_PROCESS	20	0.557016	1.46956	0.0484496	0.153142	1	1424	tags=30%, list=9%, signal=33%
GO_NEGATIVE_REGULATION_OF_OXIDATIVE_STRESS_INDUCED_NEURON_DEATH	18	0.559317	1.47027	0.0779727	0.15261	1	1640	tags=28%, list=10%, signal=31%
GO_SYNAPTIC_VESICLE_CLUSTERING	15	0.593631	1.47165	0.0665323	0.151603	1	1656	tags=27%, list=10%, signal=30%
GO_GLIAL_CELL_PROLIFERATION	35	0.492096	1.47183	0.0356436	0.151728	1	1808	tags=26%, list=11%, signal=29%
GO_POSITIVE_REGULATION_OF_CYTOKINE_PRODUCTION_INVOLVED_IN_IMMUNE_RESPONSE	44	0.468708	1.47203	0.040856	0.151836	1	1520	tags=20%, list=9%, signal=22%
GO_IRON_ION_TRANSMEMBRANE_TRANSPORT	15	0.597075	1.47253	0.0652174	0.15158	1	1370	tags=27%, list=8%, signal=29%
GO_NEUROTROPHIN_TRK_RECEPTOR_SIGNALING_PATHWAY	24	0.526146	1.47266	0.0562016	0.151738	1	2836	tags=38%, list=17%, signal=45%
GO_GLYCEROLIPID_CATABOLIC_PROCESS	42	0.472698	1.47267	0.0349515	0.152063	1	1796	tags=24%, list=11%, signal=27%
GO_T_CELL_ACTIVATION	303	0.354346	1.47319	0	0.151793	1	1642	tags=19%, list=10%, signal=21%
GO_POSITIVE_REGULATION_OF_NEUROTRANSMITTER_SECRETION	19	0.57408	1.47374	0.046332	0.15153	1	1965	tags=32%, list=12%, signal=36%
GO_NEGATIVE_REGULATION_OF_TYPE_I_INTERFERON_PRODUCTION	39	0.477956	1.47408	0.0400802	0.15155	1	1816	tags=23%, list=11%, signal=26%
GO_REGULATION_OF_ANIMAL_ORGAN_FORMATION	27	0.519405	1.47472	0.0588235	0.151261	1	2640	tags=33%, list=16%, signal=40%
GO_CALCIUM_MEDIATED_SIGNALING_USING_INTRACELLULAR_CALCIUM_SOURCE	16	0.593039	1.47493	0.0617021	0.151379	1	1424	tags=31%, list=9%, signal=34%
GO_POSITIVE_REGULATION_OF_PHAGOCYTOSIS	45	0.475035	1.47567	0.0272374	0.150938	1	973	tags=16%, list=6%, signal=16%
GO_POSITIVE_REGULATION_OF_NEURON_DEATH	78	0.41989	1.47685	0.0176471	0.150095	1	1692	tags=22%, list=10%, signal=24%
GO_PROTEIN_TARGETING_TO_LYSOSOME	20	0.549543	1.47734	0.0649087	0.149893	1	2463	tags=45%, list=15%, signal=53%
GO_ZINC_ION_HOMEOSTASIS	21	0.550725	1.47795	0.0583658	0.149609	1	1600	tags=24%, list=10%, signal=26%
GO_ENDOTHELIAL_CELL_DEVELOPMENT	48	0.462494	1.47812	0.0254902	0.149746	1	1704	tags=23%, list=10%, signal=26%
GO_PEPTIDYL_TYROSINE_MODIFICATION	275	0.357904	1.47952	0	0.148564	1	2777	tags=29%, list=17%, signal=35%
GO_NEGATIVE_REGULATION_OF_DEVELOPMENTAL_GROWTH	89	0.415366	1.482	0.0183824	0.146258	1	2099	tags=24%, list=13%, signal=27%
GO_INFLAMMATORY_CELL_APOPTOTIC_PROCESS	16	0.582196	1.48227	0.0613027	0.146288	1	1663	tags=44%, list=10%, signal=49%
GO_NEURON_PROJECTION_ARBORIZATION	18	0.565413	1.4824	0.0464646	0.14649	1	1419	tags=33%, list=9%, signal=36%
GO_PHOSPHATIDIC_ACID_METABOLIC_PROCESS	33	0.504106	1.48384	0.0333952	0.145347	1	3139	tags=39%, list=19%, signal=49%
GO_REGULATION_OF_MULTICELLULAR_ORGANISM_GROWTH	47	0.456868	1.4854	0.0343434	0.144027	1	1864	tags=26%, list=11%, signal=29%
GO_NEURON_PROJECTION_GUIDANCE	221	0.36593	1.48544	0	0.144329	1	1946	tags=23%, list=12%, signal=25%
GO_SYNAPTIC_TRANSMISSION_GLUTAMATERGIC	64	0.441926	1.48554	0.0115607	0.144535	1	2746	tags=30%, list=17%, signal=36%
GO_REGULATION_OF_CELLULAR_RESPONSE_TO_INSULIN_STIMULUS	56	0.448684	1.4863	0.0284553	0.144015	1	2756	tags=32%, list=17%, signal=39%
GO_ALPHA_BETA_T_CELL_ACTIVATION	91	0.414862	1.48636	0.0153846	0.144275	1	1642	tags=21%, list=10%, signal=23%
GO_REGULATION_OF_MONONUCLEAR_CELL_MIGRATION	28	0.518202	1.48667	0.0386179	0.144326	1	1808	tags=32%, list=11%, signal=36%
GO_MULTI_MULTICELLULAR_ORGANISM_PROCESS	159	0.379981	1.48781	0	0.143359	1	1970	tags=21%, list=12%, signal=23%
GO_POSITIVE_REGULATION_OF_PROTEIN_KINASE_B_SIGNALING	121	0.398026	1.48828	0.0130841	0.143222	1	2777	tags=31%, list=17%, signal=37%
GO_RETINA_VASCULATURE_DEVELOPMENT_IN_CAMERA_TYPE_EYE	17	0.585381	1.48833	0.0578035	0.143511	1	3265	tags=41%, list=20%, signal=51%
GO_RESPONSE_TO_ATP	23	0.541617	1.4888	0.0526316	0.143355	1	227	tags=9%, list=1%, signal=9%
GO_ADRENERGIC_RECEPTOR_SIGNALING_PATHWAY	15	0.599656	1.48916	0.062	0.143337	1	2548	tags=40%, list=16%, signal=47%
GO_REGULATION_OF_DNA_DAMAGE_RESPONSE_SIGNAL_TRANSDUCTION_BY_P53_CLASS_MEDIATOR	30	0.514333	1.4904	0.0433213	0.142334	1	2721	tags=40%, list=17%, signal=48%
GO_POSITIVE_REGULATION_OF_INTERLEUKIN_6_PRODUCTION	58	0.451528	1.49057	0.0190476	0.142498	1	1520	tags=22%, list=9%, signal=25%
GO_ANDROGEN_METABOLIC_PROCESS	20	0.569754	1.49178	0.0596154	0.141533	1	4583	tags=50%, list=28%, signal=69%
GO_GLAND_MORPHOGENESIS	99	0.403031	1.49179	0.00571429	0.14186	1	2865	tags=36%, list=17%, signal=44%
GO_CELLULAR_RESPONSE_TO_EXTERNAL_STIMULUS	267	0.362444	1.49203	0	0.141973	1	2905	tags=30%, list=18%, signal=35%
GO_PEPTIDYL_ASPARAGINE_MODIFICATION	30	0.500363	1.49206	0.0382409	0.142275	1	2206	tags=43%, list=13%, signal=50%
GO_ENDOTHELIAL_CELL_MIGRATION	169	0.378014	1.49208	0	0.142582	1	1424	tags=20%, list=9%, signal=22%
GO_T_HELPER_1_TYPE_IMMUNE_RESPONSE	28	0.515827	1.49231	0.0421456	0.142671	1	1283	tags=21%, list=8%, signal=23%
GO_EXTRINSIC_APOPTOTIC_SIGNALING_PATHWAY_VIA_DEATH_DOMAIN_RECEPTORS	69	0.440612	1.49299	0.022	0.142318	1	2996	tags=36%, list=18%, signal=44%
GO_NEGATIVE_REGULATION_OF_FIBROBLAST_PROLIFERATION	25	0.532595	1.49367	0.0376648	0.141986	1	1346	tags=16%, list=8%, signal=17%
GO_CENTRAL_NERVOUS_SYSTEM_NEURON_DEVELOPMENT	56	0.451785	1.49381	0.0213592	0.142188	1	2013	tags=34%, list=12%, signal=39%
GO_GOLGI_VESICLE_TRANSPORT	314	0.355888	1.49393	0	0.1424	1	2685	tags=28%, list=16%, signal=33%
GO_REGULATION_OF_CELL_KILLING	46	0.473077	1.49461	0.0212766	0.141969	1	544	tags=7%, list=3%, signal=7%
GO_CELL_CELL_ADHESION_VIA_PLASMA_MEMBRANE_ADHESION_MOLECULES	169	0.383617	1.49466	0.00750469	0.142243	1	3505	tags=30%, list=21%, signal=37%
GO_REGULATION_OF_MESENCHYMAL_CELL_PROLIFERATION	25	0.555268	1.49611	0.0382409	0.141035	1	2349	tags=40%, list=14%, signal=47%
GO_NEUROTROPHIN_SIGNALING_PATHWAY	30	0.518311	1.49679	0.035316	0.140599	1	2836	tags=40%, list=17%, signal=48%
GO_CELLULAR_CARBOHYDRATE_METABOLIC_PROCESS	224	0.373515	1.49751	0.00184162	0.140192	1	2756	tags=28%, list=17%, signal=33%
GO_INTERLEUKIN_2_PRODUCTION	48	0.466502	1.4977	0.0366089	0.140345	1	1498	tags=23%, list=9%, signal=25%
GO_NEUROTRANSMITTER_SECRETION	123	0.400849	1.4986	0.00539568	0.139724	1	2104	tags=21%, list=13%, signal=24%
GO_NEGATIVE_REGULATION_OF_PROTEIN_TYROSINE_KINASE_ACTIVITY	26	0.535876	1.50009	0.0453649	0.138533	1	3154	tags=46%, list=19%, signal=57%
GO_CELLULAR_HORMONE_METABOLIC_PROCESS	84	0.424709	1.5007	0.0204082	0.138304	1	1686	tags=21%, list=10%, signal=24%
GO_MODIFIED_AMINO_ACID_TRANSPORT	19	0.56845	1.50134	0.0454545	0.137876	1	1788	tags=32%, list=11%, signal=35%
GO_LEUKOCYTE_ACTIVATION_INVOLVED_IN_INFLAMMATORY_RESPONSE	24	0.534578	1.50383	0.0393701	0.135697	1	1520	tags=25%, list=9%, signal=28%
GO_AMYLOID_PRECURSOR_PROTEIN_METABOLIC_PROCESS	52	0.463904	1.50464	0.0254902	0.13518	1	1907	tags=25%, list=12%, signal=28%
GO_INORGANIC_ANION_TRANSPORT	108	0.409532	1.50535	0.00188324	0.134787	1	980	tags=14%, list=6%, signal=15%
GO_HEAD_MORPHOGENESIS	30	0.529061	1.50635	0.0297619	0.134136	1	1396	tags=30%, list=9%, signal=33%
GO_EPITHELIAL_CELL_PROLIFERATION	294	0.364952	1.5065	0	0.13431	1	1775	tags=20%, list=11%, signal=22%
GO_PROTEIN_EXIT_FROM_ENDOPLASMIC_RETICULUM	40	0.487258	1.50744	0.0307971	0.133636	1	2403	tags=40%, list=15%, signal=47%
GO_DEVELOPMENTAL_INDUCTION	25	0.543339	1.50766	0.0489642	0.13375	1	4280	tags=44%, list=26%, signal=59%
GO_NEGATIVE_REGULATION_OF_NERVOUS_SYSTEM_DEVELOPMENT	235	0.376214	1.50803	0.00189036	0.133742	1	2099	tags=22%, list=13%, signal=25%
GO_MYELOID_CELL_HOMEOSTASIS	117	0.408753	1.50809	0.00363636	0.134012	1	1775	tags=29%, list=11%, signal=32%
GO_REGULATION_OF_CELL_JUNCTION_ASSEMBLY	79	0.435119	1.50809	0.0188679	0.134342	1	1424	tags=24%, list=9%, signal=26%
GO_CELLULAR_RESPONSE_TO_MECHANICAL_STIMULUS	67	0.447696	1.50926	0.0176817	0.133505	1	1032	tags=13%, list=6%, signal=14%
GO_VITAMIN_D_METABOLIC_PROCESS	15	0.609174	1.50926	0.0616016	0.133842	1	2575	tags=40%, list=16%, signal=47%
GO_MEMBRANE_PROTEIN_ECTODOMAIN_PROTEOLYSIS	37	0.504874	1.51171	0.0363289	0.131677	1	1845	tags=24%, list=11%, signal=27%
GO_POSITIVE_REGULATION_OF_RESPONSE_TO_EXTERNAL_STIMULUS	415	0.351945	1.51175	0	0.131977	1	3017	tags=27%, list=18%, signal=32%
GO_VESICLE_ORGANIZATION	284	0.367137	1.51178	0.00179211	0.132269	1	2308	tags=25%, list=14%, signal=29%
GO_SENSORY_PERCEPTION	322	0.356016	1.51266	0	0.131703	1	831	tags=11%, list=5%, signal=11%
GO_REGULATION_OF_AXON_GUIDANCE	37	0.492108	1.51336	0.0274223	0.131347	1	1842	tags=38%, list=11%, signal=43%
GO_ADENYLATE_CYCLASE_ACTIVATING_G_PROTEIN_COUPLED_RECEPTOR_SIGNALING_PATHWAY	68	0.439378	1.51356	0.0136986	0.131471	1	2035	tags=24%, list=12%, signal=27%
GO_RESPONSE_TO_OSMOTIC_STRESS	69	0.447481	1.51626	0.00790514	0.1291	1	1643	tags=22%, list=10%, signal=24%
GO_RESPONSE_TO_DEXAMETHASONE	33	0.512853	1.51698	0.0336634	0.128704	1	1141	tags=21%, list=7%, signal=23%
GO_POSITIVE_REGULATION_OF_MESONEPHROS_DEVELOPMENT	17	0.600835	1.51716	0.0516529	0.128855	1	2475	tags=35%, list=15%, signal=42%
GO_REGULATION_OF_VASCULAR_ENDOTHELIAL_GROWTH_FACTOR_RECEPTOR_SIGNALING_PATHWAY	24	0.554647	1.51829	0.0419162	0.128134	1	233	tags=17%, list=1%, signal=17%
GO_REGULATION_OF_SPROUTING_ANGIOGENESIS	54	0.466346	1.51874	0.0241187	0.128061	1	1555	tags=22%, list=9%, signal=24%
GO_MYELOID_LEUKOCYTE_MEDIATED_IMMUNITY	405	0.358062	1.51875	0	0.128376	1	2821	tags=26%, list=17%, signal=31%
GO_NEGATIVE_REGULATION_OF_LEUKOCYTE_MIGRATION	30	0.530574	1.51981	0.0285714	0.127775	1	1543	tags=23%, list=9%, signal=26%
GO_INTERLEUKIN_17_PRODUCTION	19	0.585101	1.5208	0.027027	0.127111	1	1520	tags=37%, list=9%, signal=41%
GO_PROTEIN_DEGLYCOSYLATION	26	0.53683	1.52102	0.0400763	0.127271	1	3209	tags=54%, list=20%, signal=67%
GO_CELL_FATE_COMMITMENT	162	0.390949	1.52172	0	0.126891	1	2349	tags=23%, list=14%, signal=27%
GO_RESPONSE_TO_NUTRIENT	156	0.39433	1.52205	0	0.126917	1	1643	tags=21%, list=10%, signal=23%
GO_NEGATIVE_REGULATION_OF_OSTEOBLAST_DIFFERENTIATION	32	0.508857	1.52442	0.0203704	0.124931	1	1623	tags=28%, list=10%, signal=31%
GO_MULTICELLULAR_ORGANISMAL_HOMEOSTASIS	350	0.361541	1.525	0	0.124774	1	2158	tags=21%, list=13%, signal=23%
GO_GLYCOPROTEIN_CATABOLIC_PROCESS	15	0.612022	1.52504	0.0419847	0.125081	1	2403	tags=47%, list=15%, signal=55%
GO_EPIDERMAL_GROWTH_FACTOR_RECEPTOR_SIGNALING_PATHWAY	103	0.424373	1.52573	0.00735294	0.124727	1	2221	tags=27%, list=14%, signal=31%
GO_P38MAPK_CASCADE	36	0.505821	1.52673	0.0341556	0.124069	1	1543	tags=25%, list=9%, signal=28%
GO_SENSORY_PERCEPTION_OF_LIGHT_STIMULUS	126	0.406542	1.5268	0.0018797	0.124321	1	1699	tags=15%, list=10%, signal=17%
GO_PROTEIN_DESTABILIZATION	40	0.491881	1.52777	0.0281955	0.123804	1	2865	tags=43%, list=17%, signal=51%
GO_FOCAL_ADHESION_ASSEMBLY	73	0.440354	1.52786	0.00567108	0.124058	1	1424	tags=22%, list=9%, signal=24%
GO_TRANSFORMING_GROWTH_FACTOR_BETA_RECEPTOR_SIGNALING_PATHWAY	143	0.399306	1.528	0.00560748	0.124293	1	2515	tags=30%, list=15%, signal=35%
GO_TAXIS	440	0.353382	1.52806	0	0.124565	1	2003	tags=22%, list=12%, signal=24%
GO_POSITIVE_REGULATION_OF_DEFENSE_RESPONSE	334	0.358556	1.52833	0	0.124641	1	3017	tags=27%, list=18%, signal=32%
GO_LUNG_MORPHOGENESIS	38	0.493282	1.52891	0.0211538	0.124398	1	1642	tags=29%, list=10%, signal=32%
GO_REGULATION_OF_AMYLOID_BETA_FORMATION	23	0.55176	1.52922	0.0359281	0.124393	1	1907	tags=35%, list=12%, signal=39%
GO_NEGATIVE_REGULATION_OF_INTERLEUKIN_1_PRODUCTION	17	0.593822	1.52973	0.040153	0.124168	1	230	tags=18%, list=1%, signal=18%
GO_VASCULAR_ENDOTHELIAL_GROWTH_FACTOR_PRODUCTION	28	0.532073	1.53006	0.0314961	0.124169	1	1909	tags=32%, list=12%, signal=36%
GO_POSITIVE_REGULATION_OF_SMALL_GTPASE_MEDIATED_SIGNAL_TRANSDUCTION	53	0.468867	1.53032	0.0137795	0.124277	1	2642	tags=34%, list=16%, signal=40%
GO_PHOSPHATE_ION_TRANSPORT	17	0.591823	1.53169	0.0349794	0.12326	1	1302	tags=24%, list=8%, signal=26%
GO_CD4_POSITIVE_ALPHA_BETA_T_CELL_ACTIVATION	63	0.455967	1.53398	0.0138889	0.12144	1	1893	tags=24%, list=12%, signal=27%
GO_REGULATION_OF_CELL_ACTIVATION	369	0.360555	1.53429	0.00184502	0.121494	1	1406	tags=17%, list=9%, signal=18%
GO_REGULATION_OF_BIOMINERALIZATION	61	0.459228	1.53446	0.0179283	0.12167	1	1775	tags=34%, list=11%, signal=38%
GO_GLUTAMATE_SECRETION	25	0.552377	1.53457	0.0421687	0.121881	1	2400	tags=36%, list=15%, signal=42%
GO_NEGATIVE_REGULATION_OF_NEUROTRANSMITTER_TRANSPORT	16	0.611877	1.53464	0.0373832	0.122153	1	2858	tags=44%, list=17%, signal=53%
GO_REGULATION_OF_ALPHA_BETA_T_CELL_ACTIVATION	65	0.45123	1.53483	0.0172414	0.122308	1	1642	tags=23%, list=10%, signal=26%
GO_MESENCHYMAL_CELL_PROLIFERATION	32	0.521247	1.53552	0.0130354	0.121988	1	2349	tags=34%, list=14%, signal=40%
GO_ENDOCARDIAL_CUSHION_DEVELOPMENT	33	0.514616	1.53621	0.0294695	0.121705	1	1740	tags=27%, list=11%, signal=30%
GO_PROSTANOID_METABOLIC_PROCESS	28	0.543336	1.53755	0.0400802	0.120847	1	2721	tags=36%, list=17%, signal=43%
GO_POSITIVE_REGULATION_OF_VASCULAR_ENDOTHELIAL_GROWTH_FACTOR_PRODUCTION	24	0.558393	1.53825	0.0383212	0.120504	1	1909	tags=38%, list=12%, signal=42%
GO_AMINOGLYCAN_METABOLIC_PROCESS	132	0.403823	1.53883	0.00185874	0.120332	1	1975	tags=23%, list=12%, signal=26%
GO_MUCOPOLYSACCHARIDE_METABOLIC_PROCESS	87	0.430518	1.53944	0.0018622	0.120128	1	2961	tags=36%, list=18%, signal=43%
GO_REGULATION_OF_LEUKOCYTE_CHEMOTAXIS	72	0.454932	1.54087	0.0171756	0.119103	1	1877	tags=26%, list=11%, signal=30%
GO_REGULATION_OF_T_CELL_RECEPTOR_SIGNALING_PATHWAY	31	0.521551	1.54289	0.0310078	0.117536	1	1188	tags=26%, list=7%, signal=28%
GO_REGULATION_OF_EPITHELIAL_CELL_APOPTOTIC_PROCESS	56	0.473223	1.54315	0.0242537	0.117627	1	2072	tags=30%, list=13%, signal=35%
GO_TRANSEPITHELIAL_TRANSPORT	16	0.614225	1.54457	0.0404255	0.116719	1	1359	tags=25%, list=8%, signal=27%
GO_NEGATIVE_REGULATION_OF_ANIMAL_ORGAN_MORPHOGENESIS	27	0.556032	1.54595	0.0238569	0.115771	1	4434	tags=63%, list=27%, signal=86%
GO_NEGATIVE_REGULATION_OF_LYMPHOCYTE_ACTIVATION	100	0.428338	1.54605	0.00760456	0.116019	1	1862	tags=26%, list=11%, signal=29%
GO_DECIDUALIZATION	19	0.591403	1.54687	0.0323194	0.115668	1	1970	tags=37%, list=12%, signal=42%
GO_PROTEIN_LOCALIZATION_TO_LYSOSOME	34	0.525679	1.54775	0.0183486	0.115138	1	2580	tags=38%, list=16%, signal=45%
GO_MYOBLAST_DIFFERENTIATION	60	0.469657	1.5484	0.0117417	0.114871	1	1978	tags=30%, list=12%, signal=34%
GO_SALIVARY_GLAND_DEVELOPMENT	30	0.546656	1.5485	0.0251451	0.115113	1	1506	tags=33%, list=9%, signal=37%
GO_BODY_MORPHOGENESIS	41	0.503529	1.54966	0.0166667	0.114467	1	1396	tags=29%, list=9%, signal=32%
GO_POSITIVE_REGULATION_OF_CELL_ACTIVATION	214	0.388542	1.55133	0	0.113222	1	1393	tags=16%, list=9%, signal=18%
GO_REGULATION_OF_MESONEPHROS_DEVELOPMENT	21	0.577831	1.55177	0.0279441	0.113131	1	2475	tags=33%, list=15%, signal=39%
GO_REGULATION_OF_OSSIFICATION	142	0.402515	1.55323	0.00383142	0.112188	1	1808	tags=27%, list=11%, signal=30%
GO_RETINA_MORPHOGENESIS_IN_CAMERA_TYPE_EYE	35	0.519992	1.55331	0.0216535	0.112428	1	2370	tags=34%, list=14%, signal=40%
GO_REGULATION_OF_AMYLOID_PRECURSOR_PROTEIN_CATABOLIC_PROCESS	27	0.554007	1.55559	0.0243902	0.110755	1	1907	tags=33%, list=12%, signal=38%
GO_POSITIVE_REGULATION_OF_TISSUE_REMODELING	21	0.578753	1.55607	0.0242086	0.110668	1	2743	tags=48%, list=17%, signal=57%
GO_VENTRICULAR_SEPTUM_MORPHOGENESIS	36	0.523636	1.55764	0.0216963	0.109577	1	3457	tags=44%, list=21%, signal=56%
GO_PROTEIN_KINASE_B_SIGNALING	184	0.39648	1.55822	0.00181818	0.109346	1	2836	tags=33%, list=17%, signal=39%
GO_MACROPHAGE_ACTIVATION	54	0.473293	1.5592	0.0174757	0.108672	1	1520	tags=20%, list=9%, signal=22%
GO_L_GLUTAMATE_TRANSMEMBRANE_TRANSPORT	16	0.622148	1.55973	0.034413	0.108535	1	2858	tags=44%, list=17%, signal=53%
GO_REGULATION_OF_PEPTIDYL_TYROSINE_PHOSPHORYLATION	182	0.399052	1.56009	0.00378072	0.108587	1	2999	tags=34%, list=18%, signal=41%
GO_TUMOR_NECROSIS_FACTOR_SUPERFAMILY_CYTOKINE_PRODUCTION	95	0.431511	1.56044	0.00588235	0.108555	1	1426	tags=21%, list=9%, signal=23%
GO_ERBB_SIGNALING_PATHWAY	126	0.412179	1.56091	0.00767754	0.108495	1	2221	tags=26%, list=14%, signal=30%
GO_SERINE_FAMILY_AMINO_ACID_BIOSYNTHETIC_PROCESS	15	0.635015	1.56116	0.0345489	0.108625	1	1118	tags=47%, list=7%, signal=50%
GO_PEPTIDE_CROSS_LINKING	19	0.603266	1.56131	0.0337972	0.108826	1	948	tags=21%, list=6%, signal=22%
GO_POSITIVE_REGULATION_OF_TUMOR_NECROSIS_FACTOR_SUPERFAMILY_CYTOKINE_PRODUCTION	55	0.476401	1.56201	0.0171429	0.108473	1	1667	tags=25%, list=10%, signal=28%
GO_IMMUNOGLOBULIN_SECRETION	17	0.618082	1.56266	0.0452756	0.108294	1	1520	tags=35%, list=9%, signal=39%
GO_REGULATION_OF_GASTRULATION	33	0.523445	1.56299	0.0275591	0.108287	1	2015	tags=27%, list=12%, signal=31%
GO_MEMBRANE_PROTEIN_PROTEOLYSIS	51	0.482106	1.56302	0.0195312	0.108593	1	1903	tags=24%, list=12%, signal=27%
GO_ENTRY_INTO_HOST	103	0.42819	1.56348	0.00813008	0.108499	1	1205	tags=20%, list=7%, signal=22%
GO_REGULATION_OF_NEUROTRANSMITTER_SECRETION	78	0.449494	1.56495	0.0056926	0.107539	1	1578	tags=21%, list=10%, signal=23%
GO_G_PROTEIN_COUPLED_RECEPTOR_SIGNALING_PATHWAY_COUPLED_TO_CYCLIC_NUCLEOTIDE_SECOND_MESSENGER	128	0.415843	1.56597	0.0037594	0.106968	1	2105	tags=23%, list=13%, signal=26%
GO_REGULATION_OF_NEUROTRANSMITTER_LEVELS	240	0.389007	1.56678	0	0.106635	1	2104	tags=23%, list=13%, signal=26%
GO_MYELOID_LEUKOCYTE_ACTIVATION	458	0.360166	1.56697	0	0.106818	1	1867	tags=19%, list=11%, signal=21%
GO_DENDRITIC_SPINE_MAINTENANCE	18	0.60551	1.56754	0.0366795	0.106646	1	3205	tags=56%, list=20%, signal=69%
GO_REGULATION_OF_CD4_POSITIVE_ALPHA_BETA_T_CELL_ACTIVATION	45	0.50092	1.56864	0.024	0.106071	1	1893	tags=27%, list=12%, signal=30%
GO_RESPIRATORY_BURST	23	0.571283	1.57035	0.0350877	0.104953	1	553	tags=17%, list=3%, signal=18%
GO_INTERLEUKIN_13_PRODUCTION	16	0.627505	1.57119	0.0394191	0.104624	1	2840	tags=38%, list=17%, signal=45%
GO_VESICLE_BUDDING_FROM_MEMBRANE	93	0.441905	1.57169	0.00376648	0.10448	1	2297	tags=32%, list=14%, signal=37%
GO_NEGATIVE_REGULATION_OF_PEPTIDE_SECRETION	87	0.437983	1.57203	0.00378788	0.104494	1	2035	tags=23%, list=12%, signal=26%
GO_LIPID_LOCALIZATION	283	0.380708	1.57285	0	0.104015	1	2070	tags=22%, list=13%, signal=25%
GO_GLUCOSE_IMPORT	49	0.489941	1.57304	0.0116959	0.104212	1	2806	tags=33%, list=17%, signal=39%
GO_REGULATION_OF_RESPONSE_TO_INTERFERON_GAMMA	22	0.576766	1.57325	0.0250965	0.104347	1	2856	tags=50%, list=17%, signal=60%
GO_CENTRAL_NERVOUS_SYSTEM_PROJECTION_NEURON_AXONOGENESIS	20	0.591112	1.57346	0.0351562	0.104532	1	2013	tags=50%, list=12%, signal=57%
GO_ANIMAL_ORGAN_FORMATION	48	0.483526	1.5745	0.0179283	0.10407	1	2191	tags=29%, list=13%, signal=34%
GO_OUTFLOW_TRACT_MORPHOGENESIS	60	0.474756	1.57652	0.0116732	0.102636	1	2937	tags=37%, list=18%, signal=45%
GO_POSITIVE_REGULATION_OF_FAT_CELL_DIFFERENTIATION	43	0.499943	1.57665	0.00915751	0.102875	1	1604	tags=21%, list=10%, signal=23%
GO_MESODERM_DEVELOPMENT	96	0.440461	1.57737	0.00188679	0.102544	1	2349	tags=30%, list=14%, signal=35%
GO_REGULATION_OF_ACTIVIN_RECEPTOR_SIGNALING_PATHWAY	17	0.626617	1.57746	0.026	0.102803	1	2515	tags=41%, list=15%, signal=49%
GO_CELLULAR_RESPONSE_TO_BIOTIC_STIMULUS	161	0.409037	1.57797	0	0.102647	1	2290	tags=25%, list=14%, signal=29%
GO_REGULATION_OF_TYPE_2_IMMUNE_RESPONSE	23	0.576099	1.57811	0.0236686	0.102894	1	1520	tags=26%, list=9%, signal=29%
GO_NEGATIVE_REGULATION_OF_EXOCYTOSIS	23	0.566376	1.57824	0.025	0.103142	1	3642	tags=48%, list=22%, signal=61%
GO_PROTEIN_LOCALIZATION_TO_VACUOLE	57	0.471131	1.58067	0.0142857	0.101341	1	2729	tags=37%, list=17%, signal=44%
GO_N_ACETYLGLUCOSAMINE_METABOLIC_PROCESS	16	0.635646	1.58321	0.023622	0.0993244	1	1921	tags=50%, list=12%, signal=57%
GO_NEGATIVE_REGULATION_OF_VIRAL_PROCESS	72	0.462751	1.5836	0.0019802	0.0993014	1	2040	tags=28%, list=12%, signal=32%
GO_RESPONSE_TO_AMYLOID_BETA	32	0.528559	1.58391	0.0135659	0.0994036	1	2023	tags=38%, list=12%, signal=43%
GO_REGULATION_OF_POSITIVE_CHEMOTAXIS	16	0.622632	1.58423	0.0314342	0.0994333	1	1834	tags=38%, list=11%, signal=42%
GO_RESPONSE_TO_VITAMIN_D	19	0.619215	1.58447	0.0233918	0.0995755	1	1414	tags=26%, list=9%, signal=29%
GO_KERATAN_SULFATE_METABOLIC_PROCESS	23	0.595294	1.58457	0.0276596	0.09986	1	2689	tags=48%, list=16%, signal=57%
GO_INTERLEUKIN_2_BIOSYNTHETIC_PROCESS	15	0.640516	1.58478	0.010395	0.100054	1	2840	tags=40%, list=17%, signal=48%
GO_ARACHIDONIC_ACID_SECRETION	15	0.658846	1.58481	0.0299401	0.100392	1	3461	tags=53%, list=21%, signal=68%
GO_MEMBRANE_INVAGINATION	49	0.491159	1.5863	0.0177866	0.0995538	1	1275	tags=22%, list=8%, signal=24%
GO_APPENDAGE_DEVELOPMENT	134	0.413672	1.58745	0.00187617	0.0988697	1	1457	tags=22%, list=9%, signal=24%
GO_DETECTION_OF_STIMULUS_INVOLVED_IN_SENSORY_PERCEPTION_OF_PAIN	15	0.64842	1.58764	0.0237154	0.0990353	1	615	tags=20%, list=4%, signal=21%
GO_RESPONSE_TO_PEPTIDE	394	0.373041	1.58809	0	0.0989804	1	1483	tags=18%, list=9%, signal=19%
GO_IRE1_MEDIATED_UNFOLDED_PROTEIN_RESPONSE	59	0.476462	1.58816	0.0114286	0.0992541	1	3000	tags=39%, list=18%, signal=48%
GO_REGULATION_OF_TISSUE_REMODELING	50	0.492275	1.58818	0.0158103	0.099585	1	3684	tags=48%, list=22%, signal=62%
GO_REGULATION_OF_EXTRINSIC_APOPTOTIC_SIGNALING_PATHWAY	126	0.426481	1.58866	0.00182815	0.0995385	1	2996	tags=35%, list=18%, signal=42%
GO_REGULATION_OF_EPIDERMAL_GROWTH_FACTOR_ACTIVATED_RECEPTOR_ACTIVITY	24	0.580687	1.59029	0.0289575	0.0986387	1	2637	tags=42%, list=16%, signal=50%
GO_NITRIC_OXIDE_MEDIATED_SIGNAL_TRANSDUCTION	20	0.60382	1.59047	0.0154739	0.0988041	1	618	tags=15%, list=4%, signal=16%
GO_ENDOCARDIAL_CUSHION_MORPHOGENESIS	26	0.563218	1.59087	0.0167715	0.0988034	1	1740	tags=31%, list=11%, signal=34%
GO_POSITIVE_REGULATION_OF_CELLULAR_RESPONSE_TO_TRANSFORMING_GROWTH_FACTOR_BETA_STIMULUS	23	0.581791	1.59163	0.0281125	0.0985493	1	3187	tags=48%, list=19%, signal=59%
GO_REGULATION_OF_RESPONSE_TO_CYTOKINE_STIMULUS	137	0.422067	1.59364	0	0.097283	1	3583	tags=46%, list=22%, signal=58%
GO_AMYLOID_BETA_FORMATION	29	0.554134	1.59395	0.0161616	0.0973886	1	1907	tags=34%, list=12%, signal=39%
GO_ADULT_LOCOMOTORY_BEHAVIOR	49	0.497381	1.59448	0.00972763	0.097232	1	2400	tags=27%, list=15%, signal=31%
GO_MALE_GENITALIA_DEVELOPMENT	16	0.647023	1.59494	0.0283976	0.0971843	1	1393	tags=25%, list=9%, signal=27%
GO_FORELIMB_MORPHOGENESIS	34	0.5242	1.59539	0.0222222	0.0971162	1	1393	tags=24%, list=9%, signal=26%
GO_REGULATION_OF_IMMUNE_EFFECTOR_PROCESS	268	0.390997	1.5959	0	0.0970915	1	1735	tags=18%, list=11%, signal=20%
GO_NEUTROPHIL_MIGRATION	64	0.472199	1.59593	0.00927644	0.097421	1	708	tags=16%, list=4%, signal=16%
GO_POSITIVE_REGULATION_OF_INTERLEUKIN_2_PRODUCTION	22	0.588963	1.59622	0.0257937	0.0975468	1	1498	tags=32%, list=9%, signal=35%
GO_NEGATIVE_REGULATION_OF_EPITHELIAL_CELL_PROLIFERATION	103	0.434017	1.59813	0.00582524	0.0963002	1	1740	tags=19%, list=11%, signal=22%
GO_LONG_CHAIN_FATTY_ACID_TRANSPORT	48	0.501028	1.59827	0.00782779	0.0965393	1	1549	tags=23%, list=9%, signal=25%
GO_ARF_PROTEIN_SIGNAL_TRANSDUCTION	17	0.626384	1.59888	0.0310559	0.0963986	1	2253	tags=35%, list=14%, signal=41%
GO_NEGATIVE_REGULATION_OF_VIRAL_LIFE_CYCLE	61	0.478264	1.60004	0.0128913	0.0956757	1	3096	tags=39%, list=19%, signal=48%
GO_INTERLEUKIN_6_PRODUCTION	92	0.449826	1.60013	0	0.0959521	1	2083	tags=26%, list=13%, signal=30%
GO_EMBRYO_IMPLANTATION	35	0.531478	1.60146	0.00769231	0.0951678	1	1922	tags=31%, list=12%, signal=36%
GO_EPITHELIAL_CELL_MORPHOGENESIS	25	0.570784	1.60251	0.0243902	0.094719	1	1419	tags=28%, list=9%, signal=31%
GO_REGULATION_OF_CELLULAR_CARBOHYDRATE_METABOLIC_PROCESS	107	0.432327	1.60253	0.00189753	0.0950634	1	2838	tags=31%, list=17%, signal=37%
GO_DOPAMINERGIC_NEURON_DIFFERENTIATION	23	0.593437	1.60298	0.0203327	0.0950212	1	1396	tags=30%, list=9%, signal=33%
GO_REGULATION_OF_AMINO_ACID_TRANSPORT	16	0.642626	1.60316	0.0262097	0.0952314	1	2858	tags=44%, list=17%, signal=53%
GO_AMYLOID_PRECURSOR_PROTEIN_CATABOLIC_PROCESS	37	0.533098	1.60458	0.0095057	0.0944961	1	1907	tags=30%, list=12%, signal=34%
GO_GLYCOSYLATION	220	0.398556	1.60675	0	0.0931232	1	2773	tags=30%, list=17%, signal=36%
GO_POSITIVE_REGULATION_OF_EMBRYONIC_DEVELOPMENT	30	0.553894	1.60685	0.0173745	0.0934072	1	2475	tags=33%, list=15%, signal=39%
GO_NEGATIVE_REGULATION_OF_EXTRINSIC_APOPTOTIC_SIGNALING_PATHWAY	82	0.46235	1.60716	0.00192678	0.0935017	1	2996	tags=40%, list=18%, signal=49%
GO_POSITIVE_REGULATION_OF_WOUND_HEALING	38	0.521406	1.60751	0.0159681	0.0936013	1	1642	tags=29%, list=10%, signal=32%
GO_POSITIVE_REGULATION_OF_P38MAPK_CASCADE	19	0.606618	1.60871	0.0211132	0.093058	1	902	tags=21%, list=6%, signal=22%
GO_ARACHIDONIC_ACID_METABOLIC_PROCESS	31	0.551805	1.60928	0.0196464	0.0929758	1	3099	tags=35%, list=19%, signal=44%
GO_NEGATIVE_REGULATION_OF_PROTEOLYSIS	236	0.396115	1.61001	0	0.0926491	1	2090	tags=23%, list=13%, signal=26%
GO_VACUOLE_ORGANIZATION	146	0.419579	1.61005	0	0.0929739	1	2799	tags=28%, list=17%, signal=34%
GO_RESPONSE_TO_ARSENIC_CONTAINING_SUBSTANCE	31	0.547373	1.61025	0.00965251	0.0931849	1	1329	tags=35%, list=8%, signal=39%
GO_REGULATION_OF_FATTY_ACID_TRANSPORT	17	0.639199	1.61194	0.028	0.0921134	1	382	tags=24%, list=2%, signal=24%
GO_RESPONSE_TO_INTERFERON_ALPHA	18	0.631699	1.6131	0.0276134	0.0915783	1	1461	tags=39%, list=9%, signal=43%
GO_REGULATION_OF_ANION_TRANSPORT	63	0.4831	1.61336	0.00965251	0.0917229	1	1462	tags=21%, list=9%, signal=23%
GO_POSITIVE_REGULATION_OF_VASCULATURE_DEVELOPMENT	143	0.422776	1.61588	0	0.0900332	1	2404	tags=30%, list=15%, signal=35%
GO_POSITIVE_REGULATION_OF_ANIMAL_ORGAN_MORPHOGENESIS	59	0.490369	1.61633	0.00598802	0.0900042	1	3457	tags=42%, list=21%, signal=54%
GO_TYPE_2_IMMUNE_RESPONSE	27	0.560218	1.61676	0.015748	0.0899977	1	2257	tags=30%, list=14%, signal=34%
GO_NEGATIVE_REGULATION_OF_CELLULAR_RESPONSE_TO_INSULIN_STIMULUS	27	0.563673	1.61749	0.0181087	0.0898628	1	1745	tags=33%, list=11%, signal=37%
GO_ANTIMICROBIAL_HUMORAL_RESPONSE	43	0.521892	1.61928	0.0136986	0.0887319	1	708	tags=21%, list=4%, signal=22%
GO_POSITIVE_REGULATION_OF_LEUKOCYTE_MIGRATION	83	0.457184	1.61931	0.00616016	0.089049	1	1877	tags=24%, list=11%, signal=27%
GO_EPITHELIAL_TUBE_BRANCHING_INVOLVED_IN_LUNG_MORPHOGENESIS	20	0.615621	1.61932	0.017341	0.0894105	1	1414	tags=40%, list=9%, signal=44%
GO_REGULATION_OF_ACUTE_INFLAMMATORY_RESPONSE	23	0.583012	1.62013	0.0293501	0.0890792	1	1970	tags=39%, list=12%, signal=44%
GO_MYELOID_LEUKOCYTE_MIGRATION	125	0.430546	1.62038	0.00196078	0.0892571	1	1873	tags=24%, list=11%, signal=27%
GO_CELL_SUBSTRATE_JUNCTION_ORGANIZATION	87	0.457435	1.62073	0.00394477	0.0893561	1	1424	tags=23%, list=9%, signal=25%
GO_NEGATIVE_REGULATION_OF_CELL_JUNCTION_ASSEMBLY	22	0.593626	1.62074	0.00557621	0.0897205	1	65	tags=14%, list=0%, signal=14%
GO_METAL_ION_HOMEOSTASIS	427	0.378528	1.62145	0	0.0895996	1	2000	tags=19%, list=12%, signal=21%
GO_CELL_CHEMOTAXIS	182	0.417384	1.6215	0	0.0899204	1	2003	tags=25%, list=12%, signal=28%
GO_RESPONSE_TO_DIETARY_EXCESS	17	0.645179	1.62303	0.020284	0.0889718	1	69	tags=12%, list=0%, signal=12%
GO_POSITIVE_REGULATION_OF_MESENCHYMAL_CELL_PROLIFERATION	18	0.63259	1.62342	0.0152964	0.0890422	1	2255	tags=44%, list=14%, signal=51%
GO_ERAD_PATHWAY	89	0.455149	1.62426	0.00194175	0.0887804	1	3285	tags=39%, list=20%, signal=49%
GO_RESPONSE_TO_BACTERIUM	368	0.384728	1.62766	0	0.086395	1	2179	tags=22%, list=13%, signal=25%
GO_WALKING_BEHAVIOR	19	0.627003	1.6304	0.0125261	0.0844948	1	1633	tags=32%, list=10%, signal=35%
GO_NEGATIVE_REGULATION_OF_IMMUNE_RESPONSE	100	0.450918	1.63057	0.00177936	0.0847727	1	2515	tags=23%, list=15%, signal=27%
GO_RESPIRATORY_SYSTEM_DEVELOPMENT	157	0.422896	1.63061	0	0.0851216	1	1414	tags=20%, list=9%, signal=22%
GO_REGULATION_OF_CELL_MIGRATION_INVOLVED_IN_SPROUTING_ANGIOGENESIS	35	0.53922	1.63158	0.0136986	0.0847674	1	1424	tags=29%, list=9%, signal=31%
GO_POSITIVE_REGULATION_OF_RESPONSE_TO_CYTOKINE_STIMULUS	42	0.531617	1.63228	0.0136452	0.0845889	1	3583	tags=60%, list=22%, signal=76%
GO_POSITIVE_REGULATION_OF_COAGULATION	17	0.628489	1.63342	0.0229885	0.0841084	1	1491	tags=29%, list=9%, signal=32%
GO_DIENCEPHALON_DEVELOPMENT	42	0.526596	1.63411	0.0117647	0.084019	1	1422	tags=26%, list=9%, signal=29%
GO_RESPONSE_TO_DSRNA	33	0.55036	1.63452	0.00976562	0.0841066	1	915	tags=24%, list=6%, signal=26%
GO_DICARBOXYLIC_ACID_TRANSPORT	58	0.497186	1.63494	0.00365631	0.0841595	1	2400	tags=31%, list=15%, signal=36%
GO_PHOSPHATIDYLSERINE_METABOLIC_PROCESS	22	0.600335	1.63505	0.0137795	0.0844612	1	2505	tags=36%, list=15%, signal=43%
GO_NEGATIVE_REGULATION_OF_LEUKOCYTE_PROLIFERATION	50	0.514454	1.63525	0.00583658	0.08474	1	1393	tags=24%, list=9%, signal=26%
GO_NEGATIVE_REGULATION_OF_CELL_CELL_ADHESION	127	0.436368	1.63608	0.00556586	0.0845397	1	3271	tags=37%, list=20%, signal=46%
GO_RESPONSE_TO_AUDITORY_STIMULUS	18	0.644404	1.63612	0.0184426	0.0849085	1	497	tags=22%, list=3%, signal=23%
GO_ACIDIC_AMINO_ACID_TRANSPORT	40	0.538703	1.63637	0.00571429	0.0851258	1	2400	tags=35%, list=15%, signal=41%
GO_INTERFERON_GAMMA_PRODUCTION	68	0.481081	1.63677	0.00554529	0.0852047	1	1507	tags=22%, list=9%, signal=24%
GO_POSITIVE_REGULATION_OF_PEPTIDYL_TYROSINE_PHOSPHORYLATION	130	0.43073	1.63805	0	0.0846058	1	2158	tags=30%, list=13%, signal=34%
GO_LUNG_CELL_DIFFERENTIATION	17	0.636503	1.63843	0.0141129	0.0847193	1	2436	tags=35%, list=15%, signal=41%
GO_POSITIVE_REGULATION_OF_DEFENSE_RESPONSE_TO_VIRUS_BY_HOST	18	0.643977	1.63851	0.00976562	0.085098	1	2708	tags=44%, list=17%, signal=53%
GO_SUBSTRATE_DEPENDENT_CELL_MIGRATION	28	0.567946	1.63964	0.011215	0.0846406	1	1407	tags=36%, list=9%, signal=39%
GO_CELLULAR_RESPONSE_TO_PEPTIDE	295	0.392768	1.64075	0	0.0842095	1	1483	tags=21%, list=9%, signal=22%
GO_TOXIN_METABOLIC_PROCESS	18	0.634454	1.64389	0.0117647	0.0821213	1	3422	tags=50%, list=21%, signal=63%
GO_NEGATIVE_REGULATION_OF_PEPTIDASE_ACTIVITY	157	0.425659	1.64441	0	0.082123	1	2855	tags=31%, list=17%, signal=37%
GO_CELLULAR_IRON_ION_HOMEOSTASIS	48	0.519181	1.64612	0.00190114	0.0812203	1	1521	tags=21%, list=9%, signal=23%
GO_HORMONE_METABOLIC_PROCESS	153	0.430365	1.6463	0	0.0815122	1	1435	tags=19%, list=9%, signal=21%
GO_REGULATION_OF_MEMBRANE_PROTEIN_ECTODOMAIN_PROTEOLYSIS	19	0.629294	1.64673	0.0211132	0.0816701	1	1845	tags=26%, list=11%, signal=30%
GO_POSITIVE_REGULATION_OF_INTERLEUKIN_8_PRODUCTION	26	0.583853	1.64701	0.0176471	0.0818312	1	793	tags=23%, list=5%, signal=24%
GO_NEGATIVE_REGULATION_OF_SYNAPSE_ORGANIZATION	16	0.653801	1.6471	0.0159046	0.0821572	1	1396	tags=38%, list=9%, signal=41%
GO_LUNG_EPITHELIUM_DEVELOPMENT	27	0.580596	1.64917	0.0112782	0.0809048	1	1393	tags=26%, list=9%, signal=28%
GO_NEGATIVE_REGULATION_OF_IMMUNE_EFFECTOR_PROCESS	84	0.468782	1.64938	0.00192308	0.081175	1	1429	tags=18%, list=9%, signal=19%
GO_NEGATIVE_REGULATION_OF_RESPONSE_TO_OXIDATIVE_STRESS	41	0.536358	1.65041	0.0038835	0.0808122	1	1704	tags=37%, list=10%, signal=41%
GO_POSITIVE_REGULATION_OF_CELL_MIGRATION_INVOLVED_IN_SPROUTING_ANGIOGENESIS	20	0.617691	1.6517	0.00806452	0.0803926	1	1424	tags=35%, list=9%, signal=38%
GO_ENDOTHELIUM_DEVELOPMENT	95	0.456378	1.65228	0.00377358	0.0804101	1	1424	tags=22%, list=9%, signal=24%
GO_POSITIVE_REGULATION_OF_SPROUTING_ANGIOGENESIS	31	0.56175	1.65363	0.00990099	0.0798212	1	1555	tags=29%, list=9%, signal=32%
GO_REGULATION_OF_GONAD_DEVELOPMENT	15	0.663136	1.65389	0.0196464	0.0800353	1	397	tags=20%, list=2%, signal=20%
GO_DETECTION_OF_MECHANICAL_STIMULUS_INVOLVED_IN_SENSORY_PERCEPTION	17	0.649199	1.65687	0.0173745	0.0782341	1	1170	tags=29%, list=7%, signal=32%
GO_POSTSYNAPTIC_MEMBRANE_ORGANIZATION	27	0.582627	1.65887	0.0173745	0.0771623	1	2001	tags=30%, list=12%, signal=34%
GO_TRANSITION_METAL_ION_TRANSPORT	94	0.464921	1.65961	0.00187266	0.0770483	1	1600	tags=19%, list=10%, signal=21%
GO_RESPONSE_TO_MOLECULE_OF_BACTERIAL_ORIGIN	231	0.409031	1.65984	0	0.0772982	1	1520	tags=20%, list=9%, signal=22%
GO_AMINO_SUGAR_METABOLIC_PROCESS	32	0.556821	1.65999	0.00604839	0.0775988	1	1921	tags=44%, list=12%, signal=49%
GO_NEGATIVE_REGULATION_OF_ANTIGEN_RECEPTOR_MEDIATED_SIGNALING_PATHWAY	22	0.612721	1.66006	0.0197239	0.0779539	1	1188	tags=32%, list=7%, signal=34%
GO_DIGESTIVE_SYSTEM_PROCESS	60	0.50146	1.66053	0.00383877	0.0780002	1	1724	tags=20%, list=11%, signal=22%
GO_POSITIVE_REGULATION_OF_ORGANIC_ACID_TRANSPORT	18	0.641405	1.6613	0.0222672	0.0779445	1	2400	tags=39%, list=15%, signal=46%
GO_NEGATIVE_REGULATION_OF_NERVOUS_SYSTEM_PROCESS	15	0.67523	1.66131	0.00425532	0.0783494	1	1597	tags=33%, list=10%, signal=37%
GO_REGULATION_OF_COLLAGEN_METABOLIC_PROCESS	35	0.538429	1.66302	0.00587084	0.0774631	1	2262	tags=31%, list=14%, signal=36%
GO_CELLULAR_RESPONSE_TO_DEXAMETHASONE_STIMULUS	27	0.588094	1.66742	0.0183824	0.0747148	1	2855	tags=41%, list=17%, signal=49%
GO_INORGANIC_ANION_TRANSMEMBRANE_TRANSPORT	73	0.493711	1.66811	0	0.0745934	1	980	tags=16%, list=6%, signal=17%
GO_DRUG_TRANSPORT	124	0.446626	1.66859	0	0.0747143	1	3364	tags=31%, list=21%, signal=39%
GO_ENDOPLASMIC_RETICULUM_ORGANIZATION	44	0.533832	1.66932	0.0038835	0.0746291	1	2933	tags=45%, list=18%, signal=55%
GO_REGULATION_OF_ENDOPLASMIC_RETICULUM_STRESS_INDUCED_INTRINSIC_APOPTOTIC_SIGNALING_PATHWAY	32	0.566964	1.66936	0.0078125	0.0750048	1	2963	tags=47%, list=18%, signal=57%
GO_REGULATION_OF_T_CELL_ACTIVATION	210	0.415987	1.67017	0	0.0748678	1	1520	tags=20%, list=9%, signal=22%
GO_NEURON_PROJECTION_EXTENSION_INVOLVED_IN_NEURON_PROJECTION_GUIDANCE	33	0.55981	1.67039	0.00197628	0.0751555	1	1085	tags=36%, list=7%, signal=39%
GO_O_GLYCAN_PROCESSING	42	0.531229	1.67276	0.00198413	0.0738468	1	1668	tags=31%, list=10%, signal=34%
GO_INTERLEUKIN_8_SECRETION	16	0.658314	1.6734	0.0123711	0.0737726	1	2682	tags=50%, list=16%, signal=60%
GO_REGULATION_OF_AUTOPHAGOSOME_ASSEMBLY	33	0.563581	1.67369	0.0137795	0.0740019	1	2116	tags=33%, list=13%, signal=38%
GO_NEGATIVE_REGULATION_OF_CHEMOTAXIS	46	0.533294	1.67444	0.00189394	0.0738652	1	1201	tags=30%, list=7%, signal=33%
GO_POSITIVE_REGULATION_OF_INTERFERON_GAMMA_PRODUCTION	38	0.541521	1.67516	0.0117647	0.0738086	1	1507	tags=21%, list=9%, signal=23%
GO_REGULATION_OF_CAMP_DEPENDENT_PROTEIN_KINASE_ACTIVITY	15	0.686461	1.6752	0.00784314	0.0742352	1	745	tags=27%, list=5%, signal=28%
GO_HETEROPHILIC_CELL_CELL_ADHESION_VIA_PLASMA_MEMBRANE_CELL_ADHESION_MOLECULES	29	0.590412	1.67531	0.00575816	0.0745821	1	2421	tags=34%, list=15%, signal=40%
GO_CHLORIDE_TRANSPORT	68	0.48889	1.6754	0.00386847	0.0749662	1	980	tags=16%, list=6%, signal=17%
GO_INTEGRIN_MEDIATED_SIGNALING_PATHWAY	81	0.476319	1.67591	0.00197628	0.0750528	1	1340	tags=25%, list=8%, signal=27%
GO_REGULATION_OF_KERATINOCYTE_DIFFERENTIATION	30	0.579472	1.67883	0.00200401	0.0733621	1	1419	tags=30%, list=9%, signal=33%
GO_NEGATIVE_REGULATION_OF_SECRETION	143	0.434187	1.68033	0	0.0728213	1	1188	tags=17%, list=7%, signal=18%
GO_POSITIVE_REGULATION_OF_ALPHA_BETA_T_CELL_ACTIVATION	46	0.524664	1.68073	0.0100806	0.0729296	1	1642	tags=24%, list=10%, signal=27%
GO_AUTOPHAGOSOME_ORGANIZATION	85	0.478392	1.6819	0.00191939	0.07255	1	2742	tags=31%, list=17%, signal=37%
GO_RESPONSE_TO_MECHANICAL_STIMULUS	161	0.435033	1.68369	0	0.0716482	1	1474	tags=19%, list=9%, signal=20%
GO_NEGATIVE_REGULATION_OF_SYNAPTIC_TRANSMISSION	45	0.540381	1.68402	0.006	0.0718877	1	3131	tags=33%, list=19%, signal=41%
GO_NEGATIVE_REGULATION_OF_VIRAL_GENOME_REPLICATION	46	0.535224	1.68457	0.00199601	0.0719242	1	965	tags=24%, list=6%, signal=25%
GO_POSITIVE_REGULATION_OF_T_CELL_CYTOKINE_PRODUCTION	18	0.666241	1.68921	0.0120482	0.0690027	1	1520	tags=33%, list=9%, signal=37%
GO_ADULT_BEHAVIOR	88	0.48328	1.69096	0	0.0681975	1	2114	tags=23%, list=13%, signal=26%
GO_PROSTANOID_BIOSYNTHETIC_PROCESS	18	0.642551	1.69164	0.00785855	0.0681644	1	2721	tags=44%, list=17%, signal=53%
GO_LIPOPOLYSACCHARIDE_MEDIATED_SIGNALING_PATHWAY	38	0.549014	1.69225	0.00198807	0.0681931	1	1283	tags=18%, list=8%, signal=20%
GO_AXONAL_FASCICULATION	16	0.665985	1.69391	0.0115607	0.0674815	1	2719	tags=56%, list=17%, signal=67%
GO_GRANULOCYTE_MIGRATION	81	0.482501	1.69467	0.00193798	0.0673791	1	708	tags=16%, list=4%, signal=17%
GO_EMBRYONIC_HEMOPOIESIS	16	0.668696	1.69539	0.0101833	0.0672091	1	3265	tags=56%, list=20%, signal=70%
GO_BILE_ACID_AND_BILE_SALT_TRANSPORT	20	0.645397	1.69619	0.00811359	0.0670315	1	2879	tags=55%, list=18%, signal=67%
GO_INFLAMMATORY_RESPONSE	448	0.394522	1.6965	0	0.0672356	1	1970	tags=22%, list=12%, signal=24%
GO_TRANSCYTOSIS	16	0.673812	1.69666	0.0142857	0.0676023	1	3645	tags=56%, list=22%, signal=72%
GO_GLIAL_CELL_ACTIVATION	31	0.571124	1.70141	0.011583	0.0648622	1	1520	tags=26%, list=9%, signal=28%
GO_DIGESTION	71	0.500425	1.70408	0.00397614	0.0635797	1	1724	tags=20%, list=11%, signal=22%
GO_CYTOKINE_METABOLIC_PROCESS	69	0.494438	1.7067	0	0.0625594	1	2290	tags=32%, list=14%, signal=37%
GO_REGULATION_OF_LEUKOCYTE_MIGRATION	129	0.45216	1.70677	0.00191205	0.0629201	1	2001	tags=23%, list=12%, signal=26%
GO_FOREBRAIN_NEURON_DEVELOPMENT	17	0.659561	1.70705	0.00824742	0.0631648	1	792	tags=35%, list=5%, signal=37%
GO_GLYCOPROTEIN_METABOLIC_PROCESS	319	0.407989	1.70848	0	0.0626614	1	3096	tags=34%, list=19%, signal=41%
GO_POSITIVE_REGULATION_OF_CELL_ADHESION	289	0.413831	1.7091	0	0.0626774	1	1846	tags=23%, list=11%, signal=26%
GO_PROTEOGLYCAN_BIOSYNTHETIC_PROCESS	49	0.533955	1.70999	0.00404858	0.062541	1	2905	tags=39%, list=18%, signal=47%
GO_ICOSANOID_BIOSYNTHETIC_PROCESS	32	0.592769	1.71136	0.0164948	0.062102	1	2791	tags=38%, list=17%, signal=45%
GO_NEGATIVE_REGULATION_OF_CYTOKINE_PRODUCTION	185	0.4368	1.71143	0	0.0624886	1	1862	tags=23%, list=11%, signal=25%
GO_POSITIVE_REGULATION_OF_TRANSCRIPTION_FROM_RNA_POLYMERASE_II_PROMOTER_INVOLVED_IN_CELLULAR_RESPONSE_TO_CHEMICAL_STIMULUS	18	0.658324	1.71151	0.00968992	0.0628815	1	661	tags=28%, list=4%, signal=29%
GO_REGULATION_OF_ENDOTHELIAL_CELL_CHEMOTAXIS	17	0.671587	1.71186	0.00749064	0.0630661	1	1424	tags=41%, list=9%, signal=45%
GO_REGULATION_OF_EXTRINSIC_APOPTOTIC_SIGNALING_PATHWAY_VIA_DEATH_DOMAIN_RECEPTORS	46	0.536517	1.71342	0	0.0624946	1	2996	tags=50%, list=18%, signal=61%
GO_FOREBRAIN_NEURON_DIFFERENTIATION	30	0.60009	1.7146	0.00594059	0.0622449	1	1137	tags=27%, list=7%, signal=29%
GO_LEUKOCYTE_CHEMOTAXIS	130	0.457353	1.71915	0	0.0598076	0.999	1877	tags=26%, list=11%, signal=29%
GO_AXIS_ELONGATION	23	0.618123	1.72281	0.0124481	0.0578074	0.998	1414	tags=30%, list=9%, signal=33%
GO_REGULATION_OF_INFLAMMATORY_RESPONSE	219	0.435034	1.72299	0	0.0581421	0.998	1704	tags=22%, list=10%, signal=24%
GO_REGULATION_OF_T_CELL_CYTOKINE_PRODUCTION	25	0.619123	1.72444	0.0100604	0.0577951	0.998	1604	tags=28%, list=10%, signal=31%
GO_CYCLIC_NUCLEOTIDE_MEDIATED_SIGNALING	120	0.461525	1.72683	0	0.0568001	0.998	2035	tags=23%, list=12%, signal=26%
GO_NEGATIVE_REGULATION_OF_IMMUNE_SYSTEM_PROCESS	307	0.412308	1.72748	0	0.0568001	0.997	1713	tags=20%, list=10%, signal=22%
GO_HETEROTYPIC_CELL_CELL_ADHESION	43	0.561801	1.73183	0.00196464	0.0545964	0.996	2061	tags=23%, list=13%, signal=27%
GO_UBIQUITIN_DEPENDENT_ERAD_PATHWAY	69	0.506486	1.7323	0.00196078	0.0548434	0.996	3424	tags=43%, list=21%, signal=55%
GO_INORGANIC_ION_IMPORT_ACROSS_PLASMA_MEMBRANE	57	0.529144	1.73231	0.00186567	0.0552653	0.996	921	tags=21%, list=6%, signal=22%
GO_PROTEIN_DEMANNOSYLATION	17	0.692531	1.73285	0.006	0.0552875	0.996	3158	tags=65%, list=19%, signal=80%
GO_PROTEOGLYCAN_METABOLIC_PROCESS	67	0.502235	1.73341	0	0.0554407	0.996	2905	tags=34%, list=18%, signal=42%
GO_CELLULAR_RESPONSE_TO_CORTICOSTEROID_STIMULUS	49	0.55033	1.73375	0.00381679	0.0557191	0.996	2004	tags=37%, list=12%, signal=42%
GO_SERINE_FAMILY_AMINO_ACID_METABOLIC_PROCESS	30	0.608967	1.73488	0.00191939	0.0554349	0.996	1118	tags=33%, list=7%, signal=36%
GO_ANION_TRANSMEMBRANE_TRANSPORT	209	0.430774	1.73932	0	0.0533161	0.995	1090	tags=15%, list=7%, signal=16%
GO_POSITIVE_REGULATION_OF_BLOOD_VESSEL_DIAMETER	42	0.554847	1.7397	0	0.0534234	0.995	2905	tags=40%, list=18%, signal=49%
GO_REGULATION_OF_ORGANIC_ACID_TRANSPORT	33	0.588342	1.7399	0.00559702	0.0538035	0.995	1180	tags=27%, list=7%, signal=29%
GO_INTRINSIC_APOPTOTIC_SIGNALING_PATHWAY_IN_RESPONSE_TO_ENDOPLASMIC_RETICULUM_STRESS	60	0.525544	1.74025	0.00181159	0.0540157	0.995	2771	tags=42%, list=17%, signal=50%
GO_POSITIVE_REGULATION_OF_LEUKOCYTE_CELL_CELL_ADHESION	147	0.449324	1.7428	0	0.0529835	0.994	1642	tags=22%, list=10%, signal=24%
GO_PEPTIDE_CATABOLIC_PROCESS	22	0.635498	1.7433	0.0138614	0.0531553	0.993	3106	tags=50%, list=19%, signal=62%
GO_HEMATOPOIETIC_STEM_CELL_PROLIFERATION	17	0.694136	1.7434	0.0093985	0.0535361	0.993	1325	tags=41%, list=8%, signal=45%
GO_GOLGI_VESICLE_BUDDING	71	0.502761	1.74358	0.00198413	0.053895	0.993	2297	tags=34%, list=14%, signal=39%
GO_EPITHELIAL_STRUCTURE_MAINTENANCE	20	0.670975	1.74963	0.00573614	0.0510106	0.991	798	tags=25%, list=5%, signal=26%
GO_RESPONSE_TO_INTERFERON_GAMMA	124	0.467342	1.75046	0.00194932	0.0510182	0.991	3003	tags=35%, list=18%, signal=43%
GO_NEURON_RECOGNITION	35	0.580501	1.7528	0.00374532	0.0501331	0.99	3287	tags=43%, list=20%, signal=54%
GO_INNERVATION	17	0.680312	1.75283	0.00948767	0.0505434	0.99	1845	tags=47%, list=11%, signal=53%
GO_NEGATIVE_REGULATION_OF_EPITHELIAL_CELL_DIFFERENTIATION	29	0.610314	1.7545	0.00590551	0.0501323	0.989	1040	tags=21%, list=6%, signal=22%
GO_POSITIVE_REGULATION_OF_CELL_CELL_ADHESION	174	0.445652	1.75614	0	0.049843	0.987	1520	tags=20%, list=9%, signal=22%
GO_GLYCOPROTEIN_BIOSYNTHETIC_PROCESS	272	0.429439	1.75708	0	0.0497689	0.986	3096	tags=35%, list=19%, signal=42%
GO_REGULATION_OF_HORMONE_BIOSYNTHETIC_PROCESS	21	0.656438	1.76049	0.00612245	0.0483551	0.984	891	tags=19%, list=5%, signal=20%
GO_GLUCOSAMINE_CONTAINING_COMPOUND_METABOLIC_PROCESS	19	0.669491	1.76328	0	0.0474682	0.983	1921	tags=53%, list=12%, signal=60%
GO_POSITIVE_REGULATION_OF_LIPID_CATABOLIC_PROCESS	15	0.719019	1.7635	0.00361011	0.0477839	0.983	270	tags=20%, list=2%, signal=20%
GO_ADAPTIVE_THERMOGENESIS	117	0.476325	1.76451	0	0.047741	0.983	1480	tags=23%, list=9%, signal=25%
GO_NEGATIVE_REGULATION_OF_PROTEIN_MATURATION	23	0.63558	1.76522	0.00623701	0.0477604	0.983	964	tags=35%, list=6%, signal=37%
GO_POSITIVE_REGULATION_OF_CD4_POSITIVE_ALPHA_BETA_T_CELL_ACTIVATION	28	0.624029	1.77012	0.00196078	0.045499	0.981	1642	tags=25%, list=10%, signal=28%
GO_SECRETION_BY_TISSUE	22	0.652554	1.77019	0.00568182	0.0459258	0.981	249	tags=18%, list=2%, signal=18%
GO_NEGATIVE_REGULATION_OF_T_CELL_RECEPTOR_SIGNALING_PATHWAY	17	0.707426	1.77184	0.00574713	0.0454612	0.978	1188	tags=41%, list=7%, signal=44%
GO_REGULATION_OF_ERBB_SIGNALING_PATHWAY	81	0.503622	1.77391	0	0.0447611	0.975	2722	tags=37%, list=17%, signal=44%
GO_REGULATION_OF_EPITHELIAL_CELL_DIFFERENTIATION	102	0.487529	1.77993	0	0.0421928	0.965	1419	tags=21%, list=9%, signal=22%
GO_CELLULAR_RESPONSE_TO_AMYLOID_BETA	28	0.623729	1.78085	0.00813008	0.0419679	0.963	2023	tags=43%, list=12%, signal=49%
GO_CARBOHYDRATE_TRANSPORT	109	0.481787	1.78256	0	0.0415916	0.962	4029	tags=40%, list=25%, signal=53%
GO_REGULATION_OF_TUBE_SIZE	91	0.500395	1.78469	0.00189394	0.0410494	0.957	2181	tags=33%, list=13%, signal=38%
GO_MONOCARBOXYLIC_ACID_TRANSPORT	113	0.48344	1.78549	0	0.0410695	0.957	2041	tags=27%, list=12%, signal=31%
GO_DETECTION_OF_STIMULUS_INVOLVED_IN_SENSORY_PERCEPTION	57	0.550081	1.78848	0.00194553	0.0400218	0.955	622	tags=14%, list=4%, signal=15%
GO_REGULATION_OF_ENDOPLASMIC_RETICULUM_UNFOLDED_PROTEIN_RESPONSE	24	0.649986	1.79291	0.00396825	0.0383645	0.95	1152	tags=33%, list=7%, signal=36%
GO_SYNAPTIC_TRANSMISSION_CHOLINERGIC	16	0.72331	1.79374	0	0.0383807	0.95	2409	tags=44%, list=15%, signal=51%
GO_ICOSANOID_METABOLIC_PROCESS	63	0.532531	1.79451	0	0.0387923	0.949	2797	tags=33%, list=17%, signal=40%
GO_CGMP_MEDIATED_SIGNALING	23	0.666275	1.79451	0	0.0383752	0.949	568	tags=17%, list=3%, signal=18%
GO_FATTY_ACID_TRANSPORT	65	0.531874	1.7946	0	0.0391696	0.949	1693	tags=26%, list=10%, signal=29%
GO_T_CELL_MEDIATED_IMMUNITY	73	0.518757	1.79652	0	0.0387147	0.947	1604	tags=21%, list=10%, signal=23%
GO_CHEMOKINE_PRODUCTION	52	0.548101	1.79689	0	0.0390232	0.947	1520	tags=31%, list=9%, signal=34%
GO_TYPE_B_PANCREATIC_CELL_PROLIFERATION	19	0.693989	1.79932	0.0038835	0.0383286	0.943	260	tags=21%, list=2%, signal=21%
GO_POSITIVE_REGULATION_OF_ANION_TRANSPORT	32	0.618372	1.8016	0.00192308	0.0374214	0.939	2400	tags=31%, list=15%, signal=37%
GO_HUMORAL_IMMUNE_RESPONSE	102	0.501297	1.8041	0	0.0367262	0.933	1520	tags=20%, list=9%, signal=21%
GO_RESPONSE_TO_VIRUS	236	0.442821	1.80429	0	0.0370926	0.933	1843	tags=24%, list=11%, signal=26%
GO_ORGANIC_ACID_TRANSMEMBRANE_TRANSPORT	98	0.504038	1.80623	0	0.036753	0.928	1521	tags=23%, list=9%, signal=26%
GO_POSITIVE_REGULATION_OF_LEUKOCYTE_PROLIFERATION	82	0.515419	1.80801	0	0.0363636	0.924	1808	tags=23%, list=11%, signal=26%
GO_TEMPERATURE_HOMEOSTASIS	126	0.488205	1.80912	0	0.0363984	0.924	2101	tags=29%, list=13%, signal=33%
GO_COPII_COATED_VESICLE_BUDDING	63	0.534884	1.81046	0.00192678	0.0362985	0.924	2297	tags=37%, list=14%, signal=42%
GO_INTERLEUKIN_8_PRODUCTION	44	0.581516	1.81113	0.00196464	0.0363605	0.922	793	tags=20%, list=5%, signal=21%
GO_CARBOHYDRATE_TRANSMEMBRANE_TRANSPORT	82	0.521902	1.81116	0	0.0368072	0.922	2806	tags=30%, list=17%, signal=37%
GO_ANION_TRANSPORT	422	0.42264	1.81921	0	0.0336188	0.894	2096	tags=22%, list=13%, signal=24%
GO_REGULATION_OF_T_HELPER_1_TYPE_IMMUNE_RESPONSE	17	0.724208	1.8195	0	0.0339825	0.894	1283	tags=35%, list=8%, signal=38%
GO_LEUKOCYTE_PROLIFERATION	179	0.46012	1.81969	0	0.0344145	0.894	1893	tags=23%, list=12%, signal=26%
GO_REGULATION_OF_GLUCOSE_TRANSMEMBRANE_TRANSPORT	59	0.556538	1.81979	0	0.0348134	0.894	2806	tags=34%, list=17%, signal=41%
GO_GLUTATHIONE_METABOLIC_PROCESS	41	0.577297	1.82242	0	0.0342408	0.89	1704	tags=32%, list=10%, signal=35%
GO_ORGANIC_ANION_TRANSPORT	326	0.439314	1.82347	0	0.0340994	0.889	2277	tags=24%, list=14%, signal=27%
GO_REGULATION_OF_NEUROINFLAMMATORY_RESPONSE	20	0.69033	1.82357	0.00399202	0.0345425	0.888	84	tags=20%, list=1%, signal=20%
GO_LEUKOCYTE_CELL_CELL_ADHESION	228	0.452912	1.82469	0	0.0343382	0.886	1520	tags=22%, list=9%, signal=24%
GO_NEGATIVE_REGULATION_OF_T_CELL_PROLIFERATION	42	0.588739	1.82493	0.00201613	0.034733	0.885	1393	tags=26%, list=9%, signal=29%
GO_NEGATIVE_REGULATION_OF_LEUKOCYTE_CELL_CELL_ADHESION	86	0.516963	1.82774	0	0.0340085	0.878	1794	tags=30%, list=11%, signal=34%
GO_POSITIVE_REGULATION_OF_TRANSCRIPTION_FROM_RNA_POLYMERASE_II_PROMOTER_IN_RESPONSE_TO_STRESS	25	0.655127	1.82775	0.00402414	0.0345086	0.878	1799	tags=32%, list=11%, signal=36%
GO_REGULATION_OF_HUMORAL_IMMUNE_RESPONSE	37	0.591903	1.83098	0	0.0335573	0.866	1510	tags=16%, list=9%, signal=18%
GO_CELL_MIGRATION_INVOLVED_IN_SPROUTING_ANGIOGENESIS	48	0.575075	1.83178	0	0.0337283	0.863	1424	tags=33%, list=9%, signal=36%
GO_COMPLEMENT_ACTIVATION	32	0.633276	1.83224	0	0.0339901	0.862	1510	tags=19%, list=9%, signal=21%
GO_POSITIVE_REGULATION_OF_CYTOKINE_BIOSYNTHETIC_PROCESS	36	0.619085	1.83278	0	0.0343115	0.858	2290	tags=39%, list=14%, signal=45%
GO_REGULATION_OF_LIPOPOLYSACCHARIDE_MEDIATED_SIGNALING_PATHWAY	15	0.736191	1.83307	0.00426439	0.034696	0.857	0	tags=7%, list=0%, signal=7%
GO_RETINAL_GANGLION_CELL_AXON_GUIDANCE	19	0.683564	1.83461	0.00380952	0.0346262	0.851	697	tags=32%, list=4%, signal=33%
GO_IRON_ION_HOMEOSTASIS	65	0.541819	1.83477	0	0.0350835	0.849	1181	tags=20%, list=7%, signal=21%
GO_ENDOPLASMIC_RETICULUM_TO_GOLGI_VESICLE_MEDIATED_TRANSPORT	170	0.470102	1.83529	0	0.0354448	0.846	2595	tags=31%, list=16%, signal=36%
GO_VESICLE_LOCALIZATION	179	0.466563	1.8452	0	0.0318686	0.81	2595	tags=30%, list=16%, signal=35%
GO_MESODERMAL_CELL_DIFFERENTIATION	23	0.667296	1.84559	0	0.0323029	0.808	2160	tags=39%, list=13%, signal=45%
GO_ENDOTHELIAL_CELL_CHEMOTAXIS	23	0.675365	1.8466	0.00207469	0.0324007	0.802	1424	tags=39%, list=9%, signal=43%
GO_CYTOKINE_SECRETION	133	0.48926	1.84881	0	0.0320759	0.796	1878	tags=26%, list=11%, signal=29%
GO_REGULATION_OF_CELL_CELL_ADHESION	281	0.445801	1.85122	0	0.0316857	0.789	1520	tags=21%, list=9%, signal=22%
GO_CELLULAR_TRANSITION_METAL_ION_HOMEOSTASIS	75	0.537344	1.85913	0	0.0291498	0.753	1600	tags=23%, list=10%, signal=25%
GO_CD4_POSITIVE_ALPHA_BETA_T_CELL_CYTOKINE_PRODUCTION	15	0.758239	1.86011	0	0.0292362	0.747	1520	tags=33%, list=9%, signal=37%
GO_ZINC_ION_TRANSPORT	17	0.730437	1.86225	0	0.0289219	0.735	1600	tags=41%, list=10%, signal=46%
GO_NEUROINFLAMMATORY_RESPONSE	39	0.603003	1.86343	0	0.0291812	0.73	1520	tags=26%, list=9%, signal=28%
GO_VASCULAR_PROCESS_IN_CIRCULATORY_SYSTEM	111	0.505311	1.86404	0	0.0294095	0.726	2181	tags=33%, list=13%, signal=38%
GO_POSITIVE_REGULATION_OF_FATTY_ACID_METABOLIC_PROCESS	23	0.679287	1.86778	0	0.0281901	0.709	270	tags=17%, list=2%, signal=18%
GO_NEGATIVE_REGULATION_OF_CYTOKINE_SECRETION	37	0.628239	1.87074	0	0.0272193	0.689	2682	tags=35%, list=16%, signal=42%
GO_POSITIVE_REGULATION_OF_RESPONSE_TO_ENDOPLASMIC_RETICULUM_STRESS	38	0.607552	1.87106	0	0.0277279	0.688	1556	tags=34%, list=9%, signal=38%
GO_MAGNESIUM_ION_TRANSPORT	17	0.752115	1.87285	0	0.0277753	0.684	2567	tags=59%, list=16%, signal=70%
GO_LEUKOCYTE_MIGRATION	273	0.454946	1.87852	0	0.0262611	0.657	2179	tags=26%, list=13%, signal=30%
GO_REGULATION_OF_HETEROTYPIC_CELL_CELL_ADHESION	15	0.778126	1.88027	0.0019802	0.0261761	0.646	2039	tags=40%, list=12%, signal=46%
GO_REGULATION_OF_RESPONSE_TO_ENDOPLASMIC_RETICULUM_STRESS	81	0.537905	1.88126	0	0.026266	0.641	1597	tags=28%, list=10%, signal=31%
GO_T_CELL_CYTOKINE_PRODUCTION	32	0.646105	1.88344	0	0.0260683	0.63	1604	tags=25%, list=10%, signal=28%
GO_ACUTE_PHASE_RESPONSE	15	0.756052	1.88627	0	0.0252603	0.612	1546	tags=47%, list=9%, signal=51%
GO_REGULATION_OF_DEFENSE_RESPONSE_TO_VIRUS_BY_HOST	26	0.673695	1.89194	0.00396825	0.0242771	0.587	2144	tags=38%, list=13%, signal=44%
GO_ENDOPLASMIC_RETICULUM_TO_CYTOSOL_TRANSPORT	27	0.676917	1.89862	0.00196078	0.022669	0.557	2403	tags=48%, list=15%, signal=56%
GO_TRANSITION_METAL_ION_HOMEOSTASIS	97	0.534078	1.90037	0	0.0227383	0.55	1181	tags=21%, list=7%, signal=22%
GO_BRANCH_ELONGATION_OF_AN_EPITHELIUM	17	0.757404	1.92257	0	0.0174168	0.45	1414	tags=41%, list=9%, signal=45%
GO_REGULATION_OF_LEUKOCYTE_PROLIFERATION	135	0.508978	1.9245	0	0.0174971	0.445	1893	tags=24%, list=12%, signal=27%
GO_FATTY_ACID_DERIVATIVE_TRANSPORT	24	0.692107	1.93077	0	0.0164429	0.414	1463	tags=29%, list=9%, signal=32%
GO_POSITIVE_REGULATION_OF_INFLAMMATORY_RESPONSE	79	0.557865	1.93358	0	0.0160426	0.396	1520	tags=27%, list=9%, signal=29%
GO_T_CELL_PROLIFERATION	118	0.524465	1.93666	0	0.0157893	0.383	1893	tags=25%, list=12%, signal=29%
GO_NONRIBOSOMAL_PEPTIDE_BIOSYNTHETIC_PROCESS	18	0.743295	1.93741	0	0.015969	0.378	1078	tags=33%, list=7%, signal=36%
GO_RESPONSE_TO_CHEMOKINE	47	0.604383	1.93803	0	0.0163402	0.375	1877	tags=30%, list=11%, signal=34%
GO_ACUTE_INFLAMMATORY_RESPONSE	51	0.596162	1.93843	0	0.016809	0.374	1546	tags=35%, list=9%, signal=39%
GO_VESICLE_TARGETING_TO_FROM_OR_WITHIN_GOLGI	65	0.579119	1.94315	0	0.0159242	0.347	2685	tags=42%, list=16%, signal=49%
GO_REGULATION_OF_DEFENSE_RESPONSE_TO_VIRUS	58	0.593211	1.95011	0	0.0149381	0.32	2144	tags=36%, list=13%, signal=42%
GO_DEFENSE_RESPONSE_TO_VIRUS	176	0.501211	1.95446	0	0.0141283	0.293	1843	tags=26%, list=11%, signal=29%
GO_POSITIVE_REGULATION_OF_T_CELL_PROLIFERATION	53	0.596314	1.95562	0	0.0141958	0.285	1642	tags=26%, list=10%, signal=29%
GO_VESICLE_TARGETING	82	0.552603	1.96123	0	0.0135928	0.268	2685	tags=40%, list=16%, signal=48%
GO_REGULATION_OF_HORMONE_METABOLIC_PROCESS	29	0.665226	1.97355	0	0.0113721	0.216	892	tags=21%, list=5%, signal=22%
GO_INTERFERON_GAMMA_MEDIATED_SIGNALING_PATHWAY	62	0.59297	1.97632	0	0.0108915	0.197	2920	tags=45%, list=18%, signal=55%
GO_DRUG_TRANSMEMBRANE_TRANSPORT	54	0.608884	1.99886	0	0.00726598	0.135	2501	tags=39%, list=15%, signal=46%
GO_POSITIVE_REGULATION_OF_CHEMOKINE_PRODUCTION	32	0.660948	2.00198	0	0.00734485	0.13	1520	tags=38%, list=9%, signal=41%
GO_ER_NUCLEUS_SIGNALING_PATHWAY	43	0.635396	2.00263	0	0.0076566	0.13	1813	tags=44%, list=11%, signal=50%
GO_NEGATIVE_REGULATION_OF_COLD_INDUCED_THERMOGENESIS	39	0.649659	2.00406	0	0.00776981	0.125	1950	tags=38%, list=12%, signal=44%
GO_NEGATIVE_REGULATION_OF_ERBB_SIGNALING_PATHWAY	47	0.635119	2.01741	0	0.00658281	0.101	2221	tags=40%, list=14%, signal=47%
GO_RESPONSE_TO_TOPOLOGICALLY_INCORRECT_PROTEIN	172	0.515423	2.03659	0	0.00434525	0.063	1921	tags=29%, list=12%, signal=33%
GO_AMINO_ACID_TRANSMEMBRANE_TRANSPORT	57	0.616754	2.04991	0	0.00349714	0.048	1090	tags=26%, list=7%, signal=28%
GO_CELLULAR_RESPONSE_TO_TOPOLOGICALLY_INCORRECT_PROTEIN	138	0.537659	2.05545	0	0.0032806	0.042	2174	tags=33%, list=13%, signal=37%
GO_AMINO_ACID_IMPORT	18	0.811679	2.06326	0	0.00319528	0.039	1090	tags=50%, list=7%, signal=54%
GO_ACID_SECRETION	70	0.601179	2.08003	0	0.00241032	0.027	1463	tags=26%, list=9%, signal=28%
GO_ORGANIC_ACID_TRANSPORT	218	0.519904	2.08015	0	0.00261118	0.027	2096	tags=28%, list=13%, signal=32%
GO_L_ALPHA_AMINO_ACID_TRANSMEMBRANE_TRANSPORT	40	0.685947	2.0905	0	0.0023404	0.022	1090	tags=28%, list=7%, signal=29%
GO_ENDOPLASMIC_RETICULUM_UNFOLDED_PROTEIN_RESPONSE	108	0.572352	2.10652	0	0.00123188	0.011	2365	tags=38%, list=14%, signal=44%
GO_RESPONSE_TO_ENDOPLASMIC_RETICULUM_STRESS	252	0.519589	2.11751	0	0.000997925	0.008	3180	tags=41%, list=19%, signal=50%
GO_ALPHA_BETA_T_CELL_PROLIFERATION	24	0.764395	2.12342	0	0.000846786	0.006	1893	tags=46%, list=12%, signal=52%
GO_AMINO_ACID_TRANSPORT	90	0.594322	2.12666	0	0.000810045	0.005	1180	tags=24%, list=7%, signal=26%
GO_IMPORT_ACROSS_PLASMA_MEMBRANE	80	0.615189	2.13118	0	0.000753113	0.004	1090	tags=28%, list=7%, signal=29%
GO_REGULATION_OF_ENDOTHELIAL_CELL_DIFFERENTIATION	25	0.748237	2.13175	0	0.000903736	0.004	1419	tags=36%, list=9%, signal=39%
GO_PERK_MEDIATED_UNFOLDED_PROTEIN_RESPONSE	19	0.824577	2.13484	0	0.000843661	0.003	1597	tags=63%, list=10%, signal=70%
GO_RESPONSE_TO_TYPE_I_INTERFERON	69	0.63425	2.15589	0	0.000747889	0.002	2963	tags=49%, list=18%, signal=60%
GO_L_AMINO_ACID_TRANSPORT	50	0.680332	2.17808	0	0	0	1090	tags=26%, list=7%, signal=28%
GO_NEUTRAL_AMINO_ACID_TRANSPORT	29	0.757073	2.22155	0	0	0	810	tags=31%, list=5%, signal=33%

## Sheet: Combination
NAME	SIZE	ES	NES	NOM p-val	FDR q-val	FWER p-val	RANK AT MAX	LEADING EDGE
GO_CHROMOSOME_SEGREGATION	285	-0.71618	-2.75816	0	0	0	1263	tags=37%, list=7%, signal=39%
GO_NUCLEAR_CHROMOSOME_SEGREGATION	232	-0.729929	-2.75092	0	0	0	1123	tags=36%, list=7%, signal=38%
GO_MITOTIC_SISTER_CHROMATID_SEGREGATION	139	-0.77516	-2.73942	0	0	0	1123	tags=45%, list=7%, signal=47%
GO_SISTER_CHROMATID_SEGREGATION	172	-0.754886	-2.72712	0	0	0	1123	tags=40%, list=7%, signal=42%
GO_DNA_DEPENDENT_DNA_REPLICATION	139	-0.76601	-2.70604	0	0	0	1871	tags=54%, list=11%, signal=60%
GO_MITOTIC_NUCLEAR_DIVISION	233	-0.710317	-2.65433	0	0	0	979	tags=37%, list=6%, signal=39%
GO_DNA_REPLICATION	245	-0.706987	-2.63894	0	0	0	1871	tags=46%, list=11%, signal=51%
GO_DNA_CONFORMATION_CHANGE	223	-0.69925	-2.63063	0	0	0	1675	tags=43%, list=10%, signal=48%
GO_REGULATION_OF_CHROMOSOME_SEGREGATION	90	-0.773889	-2.59235	0	0	0	1123	tags=43%, list=7%, signal=46%
GO_CHROMOSOME_SEPARATION	84	-0.768417	-2.56108	0	0	0	1191	tags=45%, list=7%, signal=48%
GO_CELL_CYCLE_DNA_REPLICATION	62	-0.809471	-2.50948	0	0	0	1536	tags=63%, list=9%, signal=69%
GO_ORGANELLE_FISSION	381	-0.638594	-2.5058	0	0	0	1571	tags=33%, list=9%, signal=36%
GO_DNA_RECOMBINATION	235	-0.668872	-2.48932	0	0	0	1830	tags=38%, list=11%, signal=42%
GO_DNA_PACKAGING	115	-0.720133	-2.47995	0	0	0	1675	tags=46%, list=10%, signal=51%
GO_REGULATION_OF_SISTER_CHROMATID_SEGREGATION	74	-0.768346	-2.47468	0	0	0	1123	tags=43%, list=7%, signal=46%
GO_MEIOTIC_CELL_CYCLE_PROCESS	148	-0.698737	-2.47098	0	0	0	1695	tags=41%, list=10%, signal=45%
GO_MITOTIC_SPINDLE_ORGANIZATION	99	-0.735293	-2.45529	0	0	0	1072	tags=38%, list=6%, signal=41%
GO_MEIOTIC_CELL_CYCLE	197	-0.656681	-2.43702	0	0	0	1695	tags=35%, list=10%, signal=38%
GO_TELOMERE_ORGANIZATION	132	-0.699213	-2.43655	0	0	0	2222	tags=52%, list=13%, signal=59%
GO_SPINDLE_ORGANIZATION	153	-0.683176	-2.43525	0	0	0	1072	tags=35%, list=6%, signal=37%
GO_ANAPHASE_PROMOTING_COMPLEX_DEPENDENT_CATABOLIC_PROCESS	74	-0.752923	-2.43221	0	0	0	2590	tags=64%, list=15%, signal=74%
GO_MEIOTIC_CHROMOSOME_SEGREGATION	74	-0.755822	-2.42282	0	0	0	1337	tags=38%, list=8%, signal=41%
GO_METAPHASE_ANAPHASE_TRANSITION_OF_CELL_CYCLE	54	-0.793611	-2.41529	0	0	0	1123	tags=50%, list=7%, signal=53%
GO_DNA_GEOMETRIC_CHANGE	110	-0.701409	-2.41515	0	0	0	1830	tags=45%, list=11%, signal=51%
GO_MICROTUBULE_CYTOSKELETON_ORGANIZATION_INVOLVED_IN_MITOSIS	124	-0.695147	-2.41156	0	0	0	1072	tags=35%, list=6%, signal=38%
GO_CENTROMERE_COMPLEX_ASSEMBLY	39	-0.819646	-2.41069	0	0	0	1232	tags=62%, list=7%, signal=66%
GO_REGULATION_OF_CHROMOSOME_SEPARATION	58	-0.780064	-2.4078	0	0	0	1123	tags=48%, list=7%, signal=51%
GO_NEGATIVE_REGULATION_OF_CHROMOSOME_ORGANIZATION	114	-0.694468	-2.39489	0	0	0	2345	tags=42%, list=14%, signal=48%
GO_RECOMBINATIONAL_REPAIR	123	-0.691769	-2.39439	0	0	0	2188	tags=45%, list=13%, signal=51%
GO_REGULATION_OF_CELL_CYCLE_G2_M_PHASE_TRANSITION	190	-0.648961	-2.39366	0	0	0	2391	tags=47%, list=14%, signal=54%
GO_PROTEIN_DNA_COMPLEX_SUBUNIT_ORGANIZATION	189	-0.645303	-2.39173	0	0	0	1787	tags=35%, list=10%, signal=39%
GO_NEGATIVE_REGULATION_OF_CHROMOSOME_SEGREGATION	41	-0.829588	-2.38566	0	0	0	957	tags=51%, list=6%, signal=54%
GO_PROTEIN_LOCALIZATION_TO_CHROMOSOME	76	-0.732466	-2.36573	0	0	0	1253	tags=45%, list=7%, signal=48%
GO_MITOCHONDRIAL_TRANSLATIONAL_TERMINATION	78	-0.711044	-2.34522	0	0	0	3679	tags=73%, list=21%, signal=93%
GO_NEGATIVE_REGULATION_OF_METAPHASE_ANAPHASE_TRANSITION_OF_CELL_CYCLE	36	-0.822699	-2.34383	0	0	0	957	tags=53%, list=6%, signal=56%
GO_NEGATIVE_REGULATION_OF_NUCLEAR_DIVISION	51	-0.774537	-2.33969	0	0	0	957	tags=47%, list=6%, signal=50%
GO_HISTONE_EXCHANGE	41	-0.810052	-2.33044	0	0	0	1232	tags=56%, list=7%, signal=60%
GO_DNA_REPLICATION_INDEPENDENT_NUCLEOSOME_ORGANIZATION	37	-0.825556	-2.3279	0	0	0	1232	tags=65%, list=7%, signal=70%
GO_NUCLEOSOME_ORGANIZATION	94	-0.708871	-2.32326	0	0	0	1672	tags=43%, list=10%, signal=47%
GO_DNA_STRAND_ELONGATION	23	-0.893867	-2.32202	0	0	0	1337	tags=83%, list=8%, signal=89%
GO_MITOCHONDRIAL_TRANSLATION	120	-0.671816	-2.32193	0	0	0	3679	tags=65%, list=21%, signal=82%
GO_TELOMERE_MAINTENANCE_VIA_SEMI_CONSERVATIVE_REPLICATION	26	-0.874441	-2.32149	0	0	0	1536	tags=77%, list=9%, signal=84%
GO_REGULATION_OF_NUCLEAR_DIVISION	157	-0.64321	-2.31599	0	0	0	979	tags=32%, list=6%, signal=33%
GO_ATP_DEPENDENT_CHROMATIN_REMODELING	65	-0.730986	-2.30971	0	0	0	1597	tags=49%, list=9%, signal=54%
GO_MEIOSIS_I_CELL_CYCLE_PROCESS	94	-0.68709	-2.29981	0	0	0	1545	tags=34%, list=9%, signal=37%
GO_CELL_CYCLE_G2_M_PHASE_TRANSITION	244	-0.613528	-2.29911	0	0	0	2391	tags=43%, list=14%, signal=50%
GO_DNA_REPLICATION_INITIATION	34	-0.823059	-2.2943	0	0	0	1050	tags=59%, list=6%, signal=63%
GO_ATTACHMENT_OF_SPINDLE_MICROTUBULES_TO_KINETOCHORE	30	-0.840991	-2.2922	0	0	0	536	tags=47%, list=3%, signal=48%
GO_SISTER_CHROMATID_COHESION	58	-0.733003	-2.29143	0	0	0	1337	tags=36%, list=8%, signal=39%
GO_DNA_REPAIR	489	-0.568304	-2.27857	0	0	0	2096	tags=34%, list=12%, signal=38%
GO_MITOTIC_SPINDLE_ASSEMBLY	50	-0.738582	-2.26939	0	0	0	979	tags=34%, list=6%, signal=36%
GO_CHROMATIN_REMODELING_AT_CENTROMERE	31	-0.828218	-2.25955	0	0	0	1232	tags=71%, list=7%, signal=76%
GO_DOUBLE_STRAND_BREAK_REPAIR	217	-0.605936	-2.2551	0	0	0	1545	tags=34%, list=9%, signal=37%
GO_ATP_SYNTHESIS_COUPLED_ELECTRON_TRANSPORT	82	-0.684431	-2.25146	0	0	0	3643	tags=66%, list=21%, signal=83%
GO_REGULATION_OF_CELL_CYCLE_PHASE_TRANSITION	398	-0.571343	-2.24704	0	0	0	2391	tags=39%, list=14%, signal=45%
GO_CHROMATIN_ASSEMBLY	80	-0.686909	-2.24239	0	0	0	1672	tags=48%, list=10%, signal=52%
GO_RESPIRATORY_ELECTRON_TRANSPORT_CHAIN	100	-0.659422	-2.23892	0	0	0	3643	tags=62%, list=21%, signal=78%
GO_CHROMATIN_ASSEMBLY_OR_DISASSEMBLY	101	-0.656493	-2.22366	0	0	0	1672	tags=44%, list=10%, signal=48%
GO_MITOCHONDRIAL_GENE_EXPRESSION	144	-0.616313	-2.22146	0	0	0	3595	tags=60%, list=21%, signal=76%
GO_DNA_STRAND_ELONGATION_INVOLVED_IN_DNA_REPLICATION	17	-0.933589	-2.22082	0	0	0	938	tags=94%, list=5%, signal=99%
GO_CELLULAR_RESPIRATION	160	-0.620844	-2.21976	0	0	0	2685	tags=50%, list=16%, signal=59%
GO_SPINDLE_ASSEMBLY	93	-0.660354	-2.2197	0	0	0	1030	tags=30%, list=6%, signal=32%
GO_CHROMOSOME_CONDENSATION	29	-0.810472	-2.21967	0	0	0	643	tags=45%, list=4%, signal=46%
GO_REGULATION_OF_DNA_RECOMBINATION	77	-0.680804	-2.21681	0	0	0	1800	tags=42%, list=10%, signal=46%
GO_CHROMOSOME_ORGANIZATION_INVOLVED_IN_MEIOTIC_CELL_CYCLE	54	-0.731535	-2.21128	0	0	0	1030	tags=30%, list=6%, signal=31%
GO_KINETOCHORE_ORGANIZATION	20	-0.890123	-2.20442	0	0	0	422	tags=60%, list=2%, signal=61%
GO_REGULATION_OF_DNA_REPLICATION	93	-0.656806	-2.1993	0	0	0	1871	tags=42%, list=11%, signal=47%
GO_DNA_BIOSYNTHETIC_PROCESS	169	-0.605713	-2.18885	0	0	0	1872	tags=40%, list=11%, signal=45%
GO_CHROMOSOME_LOCALIZATION	66	-0.698457	-2.18853	0	0	0	1030	tags=36%, list=6%, signal=39%
GO_REGULATION_OF_DNA_DEPENDENT_DNA_REPLICATION	46	-0.733024	-2.18411	0	0	0	1871	tags=50%, list=11%, signal=56%
GO_CELL_CYCLE_CHECKPOINT	200	-0.589765	-2.18236	0	0	0	2034	tags=37%, list=12%, signal=41%
GO_OXIDATIVE_PHOSPHORYLATION	121	-0.633191	-2.18144	0	0	0	2907	tags=59%, list=17%, signal=70%
GO_DNA_DEPENDENT_DNA_REPLICATION_MAINTENANCE_OF_FIDELITY	40	-0.752789	-2.18012	0	0	0	1337	tags=43%, list=8%, signal=46%
GO_INTERSTRAND_CROSS_LINK_REPAIR	48	-0.723398	-2.1749	0	0	0	1832	tags=52%, list=11%, signal=58%
GO_MITOTIC_METAPHASE_PLATE_CONGRESSION	40	-0.74238	-2.17436	0	0	0	2127	tags=50%, list=12%, signal=57%
GO_NEGATIVE_REGULATION_OF_CELL_CYCLE_PROCESS	282	-0.56368	-2.16108	0	0	0	2386	tags=37%, list=14%, signal=42%
GO_RNA_SPLICING_VIA_TRANSESTERIFICATION_REACTIONS	313	-0.56027	-2.15904	0	0	0	3647	tags=42%, list=21%, signal=53%
GO_NUCLEOSIDE_TRIPHOSPHATE_BIOSYNTHETIC_PROCESS	68	-0.672012	-2.14697	0	0	0	2683	tags=50%, list=16%, signal=59%
GO_MITOTIC_CELL_CYCLE_CHECKPOINT	155	-0.596343	-2.1423	0	0	0	1431	tags=32%, list=8%, signal=35%
GO_REGULATION_OF_DOUBLE_STRAND_BREAK_REPAIR_VIA_HOMOLOGOUS_RECOMBINATION	41	-0.734083	-2.13972	0	0	0	1716	tags=46%, list=10%, signal=51%
GO_RIBOSOME_BIOGENESIS	270	-0.561844	-2.13836	0	0	0	3777	tags=50%, list=22%, signal=64%
GO_METAPHASE_PLATE_CONGRESSION	50	-0.711415	-2.13668	0	0	0	1030	tags=38%, list=6%, signal=40%
GO_RIBONUCLEOPROTEIN_COMPLEX_BIOGENESIS	392	-0.544929	-2.13419	0	0	0	3777	tags=46%, list=22%, signal=58%
GO_NEGATIVE_REGULATION_OF_CELL_CYCLE_PHASE_TRANSITION	216	-0.573832	-2.12828	0	0	0	2386	tags=39%, list=14%, signal=45%
GO_NUCLEOSIDE_MONOPHOSPHATE_BIOSYNTHETIC_PROCESS	39	-0.73409	-2.12736	0	0	0	2671	tags=62%, list=16%, signal=73%
GO_TRANSLATIONAL_TERMINATION	93	-0.635257	-2.1246	0	0	0	3679	tags=70%, list=21%, signal=88%
GO_NEGATIVE_REGULATION_OF_CELL_CYCLE_G2_M_PHASE_TRANSITION	89	-0.642092	-2.12188	0	0	0	2128	tags=42%, list=12%, signal=47%
GO_MITOTIC_CYTOKINESIS	63	-0.674681	-2.11863	0	0	0	566	tags=30%, list=3%, signal=31%
GO_RNA_LOCALIZATION	211	-0.560495	-2.11341	0	0	0	3084	tags=44%, list=18%, signal=53%
GO_MISMATCH_REPAIR	35	-0.742405	-2.11287	0	0	0	1473	tags=40%, list=9%, signal=44%
GO_AEROBIC_RESPIRATION	78	-0.650393	-2.10872	0	9.69087e-06	0.001	2490	tags=59%, list=15%, signal=69%
GO_NEGATIVE_REGULATION_OF_MITOTIC_CELL_CYCLE	279	-0.552706	-2.10708	0	1.94341e-05	0.002	2386	tags=37%, list=14%, signal=43%
GO_PROTEIN_LOCALIZATION_TO_CHROMOSOME_CENTROMERIC_REGION	20	-0.828566	-2.09883	0	2.8841e-05	0.003	957	tags=55%, list=6%, signal=58%
GO_INNER_MITOCHONDRIAL_MEMBRANE_ORGANIZATION	43	-0.717674	-2.09692	0	2.85341e-05	0.003	2780	tags=65%, list=16%, signal=78%
GO_POSITIVE_REGULATION_OF_DNA_BIOSYNTHETIC_PROCESS	61	-0.672353	-2.09431	0	2.82338e-05	0.003	1290	tags=44%, list=8%, signal=48%
GO_ESTABLISHMENT_OF_PROTEIN_LOCALIZATION_TO_CHROMOSOME	24	-0.785813	-2.09216	0	2.79397e-05	0.003	2278	tags=75%, list=13%, signal=86%
GO_POSITIVE_REGULATION_OF_PROTEIN_LOCALIZATION_TO_NUCLEUS	63	-0.669265	-2.09158	0	2.76516e-05	0.003	1900	tags=48%, list=11%, signal=53%
GO_REGULATION_OF_CHROMOSOME_ORGANIZATION	297	-0.547901	-2.08805	0	2.73695e-05	0.003	2370	tags=33%, list=14%, signal=38%
GO_CELL_CYCLE_G1_S_PHASE_TRANSITION	235	-0.557039	-2.0866	0	2.7093e-05	0.003	1403	tags=30%, list=8%, signal=32%
GO_NUCLEOSIDE_TRIPHOSPHATE_METABOLIC_PROCESS	95	-0.614707	-2.08428	0	2.68221e-05	0.003	2683	tags=46%, list=16%, signal=55%
GO_NUCLEOBASE_METABOLIC_PROCESS	33	-0.743946	-2.07669	0	3.53511e-05	0.004	2671	tags=64%, list=16%, signal=75%
GO_RRNA_METABOLIC_PROCESS	205	-0.558196	-2.07651	0	3.50046e-05	0.004	3777	tags=50%, list=22%, signal=63%
GO_REPLICATION_FORK_PROCESSING	31	-0.756635	-2.07213	0	4.29789e-05	0.005	1337	tags=45%, list=8%, signal=49%
GO_REGULATION_OF_DNA_METABOLIC_PROCESS	286	-0.53379	-2.07156	0	4.25656e-05	0.005	2096	tags=34%, list=12%, signal=38%
GO_NUCLEOTIDE_EXCISION_REPAIR	103	-0.610741	-2.06809	0	5.0585e-05	0.006	2849	tags=49%, list=17%, signal=58%
GO_PROTEIN_LOCALIZATION_TO_KINETOCHORE	16	-0.860848	-2.06725	0	5.01077e-05	0.006	957	tags=63%, list=6%, signal=66%
GO_TELOMERE_MAINTENANCE_VIA_TELOMERE_LENGTHENING	72	-0.645892	-2.0622	0	4.96394e-05	0.006	1872	tags=44%, list=11%, signal=50%
GO_RIBONUCLEOSIDE_TRIPHOSPHATE_BIOSYNTHETIC_PROCESS	57	-0.660033	-2.05022	0	8.13683e-05	0.01	2426	tags=49%, list=14%, signal=57%
GO_REGULATION_OF_CYTOKINESIS	70	-0.635623	-2.04758	0	8.06218e-05	0.01	2108	tags=40%, list=12%, signal=45%
GO_REGULATION_OF_TELOMERE_MAINTENANCE	71	-0.638247	-2.0456	0	9.55764e-05	0.012	2222	tags=45%, list=13%, signal=52%
GO_CILIARY_BASAL_BODY_PLASMA_MEMBRANE_DOCKING	90	-0.624521	-2.04463	0	9.47153e-05	0.012	2391	tags=46%, list=14%, signal=53%
GO_SCF_DEPENDENT_PROTEASOMAL_UBIQUITIN_DEPENDENT_PROTEIN_CATABOLIC_PROCESS	83	-0.629276	-2.04403	0	9.38697e-05	0.012	2920	tags=41%, list=17%, signal=49%
GO_REGULATION_OF_MRNA_METABOLIC_PROCESS	285	-0.532878	-2.03071	0	0.000138909	0.018	3027	tags=38%, list=18%, signal=46%
GO_ESTABLISHMENT_OF_PROTEIN_LOCALIZATION_TO_TELOMERE	18	-0.825937	-2.02997	0	0.00013769	0.018	2096	tags=83%, list=12%, signal=95%
GO_NCRNA_METABOLIC_PROCESS	399	-0.515995	-2.02734	0	0.000151242	0.02	3793	tags=43%, list=22%, signal=54%
GO_ATP_SYNTHESIS_COUPLED_PROTON_TRANSPORT	23	-0.785964	-2.02567	0	0.00015749	0.021	2998	tags=83%, list=17%, signal=100%
GO_MITOTIC_DNA_REPLICATION	15	-0.838414	-2.0215	0	0.000170982	0.023	709	tags=60%, list=4%, signal=63%
GO_NUCLEOBASE_BIOSYNTHETIC_PROCESS	19	-0.815555	-2.01945	0	0.000176747	0.024	2671	tags=89%, list=16%, signal=106%
GO_POSITIVE_REGULATION_OF_CHROMOSOME_SEGREGATION	25	-0.77933	-2.01739	0	0.000190046	0.026	1123	tags=40%, list=7%, signal=43%
GO_CENTROSOME_DUPLICATION	57	-0.647936	-2.01159	0	0.000217073	0.03	2087	tags=46%, list=12%, signal=52%
GO_RNA_DEPENDENT_DNA_BIOSYNTHETIC_PROCESS	65	-0.642019	-2.00776	0	0.000236812	0.032	1872	tags=46%, list=11%, signal=52%
GO_CRISTAE_FORMATION	31	-0.726848	-2.00766	0	0.000234871	0.032	2683	tags=65%, list=16%, signal=76%
GO_POSITIVE_REGULATION_OF_CYTOKINESIS	25	-0.775489	-2.00684	0	0.000240026	0.033	939	tags=36%, list=5%, signal=38%
GO_DNA_INTEGRITY_CHECKPOINT	146	-0.561587	-2.00303	0	0.000272704	0.037	2034	tags=34%, list=12%, signal=38%
GO_MICROTUBULE_CYTOSKELETON_ORGANIZATION	493	-0.494819	-2.00168	0	0.000270522	0.037	1911	tags=26%, list=11%, signal=28%
GO_RIBOSE_PHOSPHATE_BIOSYNTHETIC_PROCESS	165	-0.55438	-2.00092	0	0.000275244	0.038	2683	tags=42%, list=16%, signal=49%
GO_TRANSCRIPTION_COUPLED_NUCLEOTIDE_EXCISION_REPAIR	70	-0.637224	-1.99953	0	0.000273077	0.038	2607	tags=49%, list=15%, signal=57%
GO_POSITIVE_REGULATION_OF_CELL_CYCLE_PROCESS	236	-0.532431	-1.99761	0	0.00028447	0.04	1497	tags=26%, list=9%, signal=28%
GO_PYRIMIDINE_NUCLEOSIDE_TRIPHOSPHATE_METABOLIC_PROCESS	19	-0.808044	-1.99658	0	0.000289122	0.041	1220	tags=53%, list=7%, signal=57%
GO_PROTEIN_LOCALIZATION_TO_CHROMOSOME_TELOMERIC_REGION	26	-0.752556	-1.99517	0	0.000300358	0.043	2096	tags=62%, list=12%, signal=70%
GO_KINETOCHORE_ASSEMBLY	15	-0.844707	-1.99098	0	0.000343854	0.05	1119	tags=53%, list=7%, signal=57%
GO_POSITIVE_REGULATION_OF_DNA_METABOLIC_PROCESS	165	-0.554371	-1.98924	0	0.000387228	0.056	2096	tags=38%, list=12%, signal=43%
GO_MRNA_EXPORT_FROM_NUCLEUS	101	-0.593468	-1.9879	0	0.000384316	0.056	3360	tags=49%, list=20%, signal=60%
GO_DNA_DAMAGE_RESPONSE_DETECTION_OF_DNA_DAMAGE	38	-0.690872	-1.98681	0	0.000381448	0.056	1836	tags=53%, list=11%, signal=59%
GO_NUCLEIC_ACID_PHOSPHODIESTER_BOND_HYDROLYSIS	248	-0.522323	-1.98644	0	0.000378623	0.056	1951	tags=30%, list=11%, signal=34%
GO_BASE_EXCISION_REPAIR	41	-0.68152	-1.98281	0	0.000407982	0.061	1473	tags=39%, list=9%, signal=43%
GO_RNA_EXPORT_FROM_NUCLEUS	124	-0.568618	-1.98214	0	0.000405005	0.061	3360	tags=50%, list=20%, signal=62%
GO_MRNA_PROCESSING	446	-0.496159	-1.98106	0	0.000414609	0.063	3430	tags=38%, list=20%, signal=46%
GO_MICROTUBULE_ORGANIZING_CENTER_ORGANIZATION	120	-0.574682	-1.98099	0	0.000411626	0.063	2087	tags=34%, list=12%, signal=39%
GO_POSITIVE_REGULATION_OF_DNA_RECOMBINATION	32	-0.7061	-1.9804	0	0.000421016	0.064	1800	tags=50%, list=10%, signal=56%
GO_MITOTIC_CHROMOSOME_CONDENSATION	17	-0.812767	-1.97905	0.00198413	0.000430235	0.066	307	tags=41%, list=2%, signal=42%
GO_NUCLEOTIDE_EXCISION_REPAIR_DNA_INCISION	37	-0.697215	-1.97734	0	0.000439515	0.068	1787	tags=49%, list=10%, signal=54%
GO_TRICARBOXYLIC_ACID_CYCLE	32	-0.704813	-1.97536	0	0.000460721	0.072	2651	tags=78%, list=15%, signal=92%
GO_NCRNA_PROCESSING	340	-0.505245	-1.97454	0	0.000469298	0.073	3793	tags=44%, list=22%, signal=55%
GO_HOMOLOGOUS_RECOMBINATION	43	-0.675096	-1.97431	0	0.000466061	0.073	2118	tags=37%, list=12%, signal=42%
GO_NUCLEOTIDE_EXCISION_REPAIR_DNA_GAP_FILLING	23	-0.773524	-1.97313	0	0.000474806	0.075	1787	tags=65%, list=10%, signal=73%
GO_SPLICEOSOMAL_SNRNP_ASSEMBLY	38	-0.696178	-1.97017	0	0.000483595	0.077	3646	tags=55%, list=21%, signal=70%
GO_DEOXYRIBONUCLEOTIDE_METABOLIC_PROCESS	34	-0.697242	-1.96767	0	0.000503941	0.081	2919	tags=50%, list=17%, signal=60%
GO_TELOMERASE_RNA_LOCALIZATION	19	-0.784133	-1.9665	0	0.000523724	0.084	1716	tags=68%, list=10%, signal=76%
GO_PROTEIN_PEPTIDYL_PROLYL_ISOMERIZATION	32	-0.696928	-1.96506	0	0.000537544	0.086	1224	tags=34%, list=7%, signal=37%
GO_HOMOLOGOUS_CHROMOSOME_SEGREGATION	45	-0.667558	-1.96062	0	0.000563229	0.09	1337	tags=24%, list=8%, signal=26%
GO_AMINO_ACID_ACTIVATION	26	-0.749711	-1.95843	0	0.000582345	0.094	2313	tags=58%, list=13%, signal=67%
GO_REGULATION_OF_DNA_BIOSYNTHETIC_PROCESS	94	-0.593551	-1.9567	0	0.000578539	0.094	1872	tags=40%, list=11%, signal=45%
GO_CYTOKINESIS	132	-0.557504	-1.95397	0	0.000631111	0.103	2108	tags=36%, list=12%, signal=40%
GO_RNA_SPLICING	393	-0.49117	-1.9461	0	0.000694047	0.113	3667	tags=40%, list=21%, signal=50%
GO_CHROMATIN_REMODELING	132	-0.556984	-1.94557	0	0.000695295	0.114	1597	tags=32%, list=9%, signal=35%
GO_RIBONUCLEOSIDE_TRIPHOSPHATE_METABOLIC_PROCESS	70	-0.60738	-1.94115	0	0.000724216	0.12	2426	tags=46%, list=14%, signal=53%
GO_MEIOTIC_CHROMOSOME_SEPARATION	21	-0.761784	-1.93944	0	0.000758033	0.126	1675	tags=48%, list=10%, signal=53%
GO_HISTONE_MRNA_METABOLIC_PROCESS	25	-0.747398	-1.93907	0	0.000758736	0.127	1536	tags=48%, list=9%, signal=53%
GO_REGULATION_OF_TELOMERE_MAINTENANCE_VIA_TELOMERE_LENGTHENING	55	-0.639047	-1.93806	0	0.000764761	0.129	1872	tags=42%, list=11%, signal=47%
GO_NUCLEOSIDE_MONOPHOSPHATE_METABOLIC_PROCESS	63	-0.622511	-1.9378	0	0.000765353	0.129	2671	tags=46%, list=16%, signal=54%
GO_DNA_UNWINDING_INVOLVED_IN_DNA_REPLICATION	15	-0.839056	-1.9332	0	0.000851821	0.142	544	tags=47%, list=3%, signal=48%
GO_REGULATION_OF_MRNA_CATABOLIC_PROCESS	178	-0.532807	-1.93199	0	0.000867684	0.146	3027	tags=42%, list=18%, signal=51%
GO_ESTABLISHMENT_OF_RNA_LOCALIZATION	181	-0.534814	-1.92779	0	0.000930532	0.159	3360	tags=45%, list=20%, signal=56%
GO_POSITIVE_REGULATION_OF_TELOMERE_MAINTENANCE	44	-0.648771	-1.92503	0.0019305	0.000988366	0.169	1337	tags=39%, list=8%, signal=42%
GO_POSITIVE_REGULATION_OF_CELL_CYCLE	308	-0.499989	-1.92171	0	0.00104483	0.179	1497	tags=24%, list=9%, signal=25%
GO_PYRIMIDINE_NUCLEOSIDE_TRIPHOSPHATE_BIOSYNTHETIC_PROCESS	16	-0.81961	-1.92026	0	0.00109055	0.189	1220	tags=50%, list=7%, signal=54%
GO_POSITIVE_REGULATION_OF_TELOMERASE_RNA_LOCALIZATION_TO_CAJAL_BODY	15	-0.820376	-1.91983	0	0.00108405	0.189	1217	tags=73%, list=7%, signal=79%
GO_REGULATION_OF_EXIT_FROM_MITOSIS	16	-0.803955	-1.91916	0	0.00108784	0.191	475	tags=31%, list=3%, signal=32%
GO_DNA_TEMPLATED_TRANSCRIPTION_TERMINATION	70	-0.603338	-1.91518	0	0.00116275	0.204	3770	tags=51%, list=22%, signal=66%
GO_CYTOSKELETON_DEPENDENT_CYTOKINESIS	77	-0.590579	-1.91089	0	0.0012423	0.218	865	tags=29%, list=5%, signal=30%
GO_RNA_3_END_PROCESSING	124	-0.546287	-1.91031	0	0.00125042	0.221	3337	tags=44%, list=19%, signal=54%
GO_REGULATION_OF_PROTEIN_LOCALIZATION_TO_NUCLEUS	98	-0.565938	-1.9084	0	0.00130369	0.23	1900	tags=38%, list=11%, signal=42%
GO_REGULATION_OF_TRANSCRIPTION_INVOLVED_IN_G1_S_TRANSITION_OF_MITOTIC_CELL_CYCLE	29	-0.71726	-1.90816	0	0.0012962	0.23	479	tags=34%, list=3%, signal=35%
GO_OOCYTE_MATURATION	19	-0.770122	-1.90659	0	0.00132861	0.234	709	tags=32%, list=4%, signal=33%
GO_IMPORT_INTO_NUCLEUS	139	-0.540413	-1.90373	0	0.001415	0.246	2778	tags=37%, list=16%, signal=43%
GO_RIBONUCLEOSIDE_MONOPHOSPHATE_BIOSYNTHETIC_PROCESS	29	-0.711839	-1.90101	0	0.00145602	0.255	2671	tags=66%, list=16%, signal=77%
GO_POSITIVE_REGULATION_OF_CELL_CYCLE_PHASE_TRANSITION	81	-0.583835	-1.8995	0	0.00148206	0.259	1466	tags=31%, list=9%, signal=34%
GO_NUCLEOBASE_CONTAINING_COMPOUND_TRANSPORT	217	-0.504765	-1.89793	0	0.00151267	0.262	3084	tags=40%, list=18%, signal=48%
GO_PURINE_NUCLEOSIDE_MONOPHOSPHATE_BIOSYNTHETIC_PROCESS	17	-0.801125	-1.89528	0	0.00160622	0.276	2671	tags=82%, list=16%, signal=97%
GO_POSITIVE_REGULATION_OF_TELOMERE_MAINTENANCE_VIA_TELOMERE_LENGTHENING	35	-0.677971	-1.89458	0	0.00161167	0.277	1217	tags=40%, list=7%, signal=43%
GO_ENERGY_DERIVATION_BY_OXIDATION_OF_ORGANIC_COMPOUNDS	227	-0.50739	-1.89127	0	0.00170296	0.294	2408	tags=41%, list=14%, signal=47%
GO_DNA_REPLICATION_CHECKPOINT	15	-0.807635	-1.89071	0	0.00169838	0.295	657	tags=53%, list=4%, signal=55%
GO_PROTEASOMAL_UBIQUITIN_INDEPENDENT_PROTEIN_CATABOLIC_PROCESS	17	-0.776485	-1.88941	0.00198413	0.00170327	0.296	1854	tags=71%, list=11%, signal=79%
GO_REGULATION_OF_SISTER_CHROMATID_COHESION	20	-0.752303	-1.88421	0.00567108	0.00185835	0.322	698	tags=25%, list=4%, signal=26%
GO_ATP_METABOLIC_PROCESS	248	-0.500052	-1.88199	0	0.00190933	0.334	2502	tags=41%, list=15%, signal=47%
GO_MITOCHONDRIAL_RESPIRATORY_CHAIN_COMPLEX_ASSEMBLY	83	-0.567702	-1.88099	0	0.0019593	0.343	3750	tags=58%, list=22%, signal=74%
GO_POSITIVE_REGULATION_OF_DNA_REPLICATION	32	-0.680628	-1.88062	0	0.00196256	0.345	1858	tags=44%, list=11%, signal=49%
GO_SIGNAL_TRANSDUCTION_INVOLVED_IN_CELL_CYCLE_CHECKPOINT	67	-0.593348	-1.87323	0	0.00224625	0.388	1403	tags=28%, list=8%, signal=31%
GO_MRNA_TRANSPORT	138	-0.533992	-1.87242	0	0.00226621	0.389	3360	tags=44%, list=20%, signal=55%
GO_NADH_DEHYDROGENASE_COMPLEX_ASSEMBLY	57	-0.612849	-1.87158	0	0.00230428	0.394	3885	tags=63%, list=23%, signal=81%
GO_OOCYTE_DIFFERENTIATION	35	-0.659016	-1.87057	0	0.00233729	0.4	709	tags=20%, list=4%, signal=21%
GO_ERROR_PRONE_TRANSLESION_SYNTHESIS	20	-0.737741	-1.86953	0.00199203	0.00237876	0.407	2026	tags=60%, list=12%, signal=68%
GO_ATP_BIOSYNTHETIC_PROCESS	43	-0.640138	-1.86769	0	0.00246049	0.421	3643	tags=63%, list=21%, signal=80%
GO_NUCLEOBASE_CONTAINING_SMALL_MOLECULE_INTERCONVERSION	27	-0.696033	-1.86744	0	0.0024569	0.423	1610	tags=41%, list=9%, signal=45%
GO_MITOTIC_DNA_INTEGRITY_CHECKPOINT	99	-0.553195	-1.86543	0	0.00251519	0.432	1403	tags=28%, list=8%, signal=31%
GO_DNA_LIGATION	17	-0.777935	-1.86492	0	0.00253315	0.436	1350	tags=47%, list=8%, signal=51%
GO_PURINE_NUCLEOSIDE_TRIPHOSPHATE_METABOLIC_PROCESS	72	-0.572108	-1.86241	0	0.00262113	0.445	2683	tags=47%, list=16%, signal=56%
GO_PURINE_CONTAINING_COMPOUND_BIOSYNTHETIC_PROCESS	172	-0.517955	-1.86154	0	0.0026558	0.45	2683	tags=41%, list=16%, signal=48%
GO_REGULATION_OF_UBIQUITIN_PROTEIN_LIGASE_ACTIVITY	22	-0.72653	-1.86135	0	0.00266432	0.454	1453	tags=36%, list=8%, signal=40%
GO_TRNA_METABOLIC_PROCESS	148	-0.526737	-1.85809	0	0.00277167	0.468	2409	tags=33%, list=14%, signal=38%
GO_ANTIGEN_PROCESSING_AND_PRESENTATION_OF_PEPTIDE_ANTIGEN	147	-0.514268	-1.85468	0	0.00289559	0.487	2454	tags=33%, list=14%, signal=38%
GO_RIBOSOMAL_LARGE_SUBUNIT_BIOGENESIS	60	-0.592781	-1.85229	0	0.00297542	0.5	3537	tags=53%, list=21%, signal=67%
GO_ESTABLISHMENT_OF_PROTEIN_LOCALIZATION_TO_MITOCHONDRIAL_MEMBRANE	16	-0.776213	-1.8518	0.0018018	0.00298214	0.502	3156	tags=81%, list=18%, signal=99%
GO_POSITIVE_REGULATION_OF_MITOTIC_CELL_CYCLE	127	-0.532181	-1.84873	0	0.00314574	0.523	1497	tags=28%, list=9%, signal=30%
GO_CENTRIOLE_ASSEMBLY	33	-0.66096	-1.84856	0	0.00314309	0.525	2087	tags=45%, list=12%, signal=52%
GO_POSITIVE_REGULATION_OF_MRNA_PROCESSING	26	-0.691248	-1.84748	0	0.0031908	0.533	2626	tags=42%, list=15%, signal=50%
GO_PYRIMIDINE_NUCLEOBASE_METABOLIC_PROCESS	16	-0.782292	-1.84748	0	0.00317546	0.533	786	tags=38%, list=5%, signal=39%
GO_MALE_MEIOTIC_NUCLEAR_DIVISION	34	-0.656259	-1.84727	0	0.00316851	0.535	1947	tags=29%, list=11%, signal=33%
GO_RNA_5_END_PROCESSING	18	-0.753323	-1.84633	0	0.00321129	0.541	2187	tags=56%, list=13%, signal=64%
GO_GLYCOSYL_COMPOUND_BIOSYNTHETIC_PROCESS	39	-0.63937	-1.84431	0	0.00329083	0.558	2671	tags=49%, list=16%, signal=58%
GO_PYRIMIDINE_CONTAINING_COMPOUND_METABOLIC_PROCESS	87	-0.547809	-1.83104	0	0.00397866	0.636	2641	tags=32%, list=15%, signal=38%
GO_MITOCHONDRIAL_ELECTRON_TRANSPORT_NADH_TO_UBIQUINONE	46	-0.624623	-1.83084	0	0.00396811	0.636	3750	tags=65%, list=22%, signal=83%
GO_NUCLEOSIDE_PHOSPHATE_BIOSYNTHETIC_PROCESS	238	-0.486129	-1.82992	0	0.00401877	0.643	2683	tags=34%, list=16%, signal=40%
GO_SOMATIC_DIVERSIFICATION_OF_IMMUNE_RECEPTORS_VIA_GERMLINE_RECOMBINATION_WITHIN_A_SINGLE_LOCUS	50	-0.616125	-1.82906	0	0.00406089	0.65	1800	tags=36%, list=10%, signal=40%
GO_TRANSLATIONAL_ELONGATION	120	-0.529205	-1.82886	0	0.00404613	0.65	3679	tags=55%, list=21%, signal=70%
GO_NUCLEAR_TRANSPORT	308	-0.474761	-1.82727	0	0.00415104	0.659	3360	tags=41%, list=20%, signal=50%
GO_CELLULAR_COMPONENT_DISASSEMBLY_INVOLVED_IN_EXECUTION_PHASE_OF_APOPTOSIS	28	-0.684114	-1.82344	0	0.00437573	0.675	501	tags=18%, list=3%, signal=18%
GO_PROTEIN_LOCALIZATION_TO_CHROMATIN	25	-0.69737	-1.8222	0	0.00445882	0.684	515	tags=28%, list=3%, signal=29%
GO_POSTREPLICATION_REPAIR	50	-0.599951	-1.81893	0	0.00467912	0.697	1473	tags=40%, list=9%, signal=44%
GO_EXIT_FROM_MITOSIS	28	-0.683549	-1.81561	0	0.00488145	0.71	475	tags=21%, list=3%, signal=22%
GO_AEROBIC_ELECTRON_TRANSPORT_CHAIN	17	-0.741705	-1.81436	0.0019802	0.00493763	0.716	2204	tags=65%, list=13%, signal=74%
GO_RIBOSOMAL_SMALL_SUBUNIT_BIOGENESIS	64	-0.576212	-1.81063	0	0.00520347	0.733	3621	tags=50%, list=21%, signal=63%
GO_G1_DNA_DAMAGE_CHECKPOINT	61	-0.575655	-1.80933	0	0.00529668	0.741	1403	tags=30%, list=8%, signal=32%
GO_POSITIVE_REGULATION_OF_CELL_CYCLE_G2_M_PHASE_TRANSITION	28	-0.665049	-1.80816	0.0018622	0.00535772	0.748	2503	tags=54%, list=15%, signal=63%
GO_NEGATIVE_REGULATION_OF_ORGANELLE_ORGANIZATION	316	-0.464776	-1.80268	0	0.00571469	0.775	2345	tags=30%, list=14%, signal=34%
GO_REGULATION_OF_CENTROSOME_CYCLE	50	-0.591203	-1.79828	0	0.00604161	0.791	1997	tags=38%, list=12%, signal=43%
GO_NCRNA_3_END_PROCESSING	33	-0.640769	-1.7938	0.00188679	0.00645985	0.82	3238	tags=58%, list=19%, signal=71%
GO_TERMINATION_OF_RNA_POLYMERASE_II_TRANSCRIPTION	33	-0.649898	-1.79318	0.00180832	0.00648083	0.822	3980	tags=61%, list=23%, signal=79%
GO_NEGATIVE_REGULATION_OF_DNA_RECOMBINATION	32	-0.649611	-1.78865	0	0.00689407	0.835	1493	tags=34%, list=9%, signal=38%
GO_MULTI_ORGANISM_LOCALIZATION	57	-0.588261	-1.78544	0	0.00719179	0.846	2446	tags=40%, list=14%, signal=47%
GO_PYRIMIDINE_DEOXYRIBONUCLEOTIDE_METABOLIC_PROCESS	19	-0.714411	-1.78354	0.00190114	0.0073291	0.85	1183	tags=32%, list=7%, signal=34%
GO_MITOTIC_RECOMBINATION	19	-0.725593	-1.783	0	0.00733489	0.851	1947	tags=47%, list=11%, signal=53%
GO_POSITIVE_REGULATION_OF_TELOMERASE_ACTIVITY	34	-0.624811	-1.7805	0.00177305	0.00753024	0.868	1872	tags=44%, list=11%, signal=49%
GO_REGULATION_OF_GENE_SILENCING	101	-0.520245	-1.77899	0	0.00767855	0.87	2547	tags=38%, list=15%, signal=44%
GO_SOMATIC_DIVERSIFICATION_OF_IMMUNE_RECEPTORS	61	-0.573607	-1.77679	0	0.00791458	0.883	1493	tags=30%, list=9%, signal=32%
GO_REGULATION_OF_CELL_MATURATION	17	-0.730968	-1.77615	0.00193424	0.00795432	0.883	1489	tags=35%, list=9%, signal=39%
GO_REGULATION_OF_ESTABLISHMENT_OF_PLANAR_POLARITY	96	-0.532048	-1.77518	0	0.00800117	0.887	2701	tags=41%, list=16%, signal=48%
GO_POSITIVE_REGULATION_OF_CARTILAGE_DEVELOPMENT	27	-0.658815	-1.77493	0.00186916	0.00800751	0.888	552	tags=30%, list=3%, signal=31%
GO_RRNA_TRANSCRIPTION	27	-0.660064	-1.77413	0	0.00805002	0.891	2278	tags=56%, list=13%, signal=64%
GO_REGULATION_OF_MEIOTIC_CELL_CYCLE	38	-0.619824	-1.77397	0	0.00802385	0.891	1695	tags=34%, list=10%, signal=38%
GO_REGULATION_OF_SIGNAL_TRANSDUCTION_BY_P53_CLASS_MEDIATOR	162	-0.497357	-1.77387	0	0.00801583	0.893	1862	tags=28%, list=11%, signal=32%
GO_REGULATION_OF_MRNA_PROCESSING	122	-0.505445	-1.76741	0	0.00882641	0.92	3337	tags=35%, list=19%, signal=43%
GO_MITOTIC_SISTER_CHROMATID_COHESION	21	-0.709444	-1.76731	0	0.00879741	0.92	976	tags=33%, list=6%, signal=35%
GO_DEOXYRIBONUCLEOSIDE_TRIPHOSPHATE_METABOLIC_PROCESS	17	-0.732877	-1.76717	0.0018622	0.00878302	0.92	2919	tags=59%, list=17%, signal=71%
GO_NEGATIVE_REGULATION_OF_MRNA_METABOLIC_PROCESS	72	-0.549472	-1.7664	0	0.00882132	0.921	2463	tags=36%, list=14%, signal=42%
GO_DNA_SYNTHESIS_INVOLVED_IN_DNA_REPAIR	48	-0.598684	-1.76565	0	0.00888019	0.923	1473	tags=40%, list=9%, signal=43%
GO_REGULATION_OF_CELL_CYCLE_CHECKPOINT	29	-0.658204	-1.76554	0	0.00885833	0.923	1403	tags=38%, list=8%, signal=41%
GO_ASPARTATE_FAMILY_AMINO_ACID_CATABOLIC_PROCESS	19	-0.715916	-1.76409	0.00205761	0.00900377	0.925	1301	tags=32%, list=8%, signal=34%
GO_POSITIVE_REGULATION_OF_MRNA_SPLICING_VIA_SPLICEOSOME	18	-0.715126	-1.76057	0.00572519	0.00949887	0.938	3512	tags=56%, list=20%, signal=70%
GO_GENE_SILENCING	202	-0.471994	-1.75998	0	0.00954406	0.94	2456	tags=30%, list=14%, signal=34%
GO_MITOCHONDRIAL_TRANSMEMBRANE_TRANSPORT	88	-0.527884	-1.7557	0	0.0100879	0.944	3604	tags=56%, list=21%, signal=70%
GO_MRNA_3_END_PROCESSING	89	-0.527037	-1.75537	0	0.0101029	0.945	3337	tags=39%, list=19%, signal=49%
GO_REGULATION_OF_CYCLIN_DEPENDENT_PROTEIN_KINASE_ACTIVITY	95	-0.526223	-1.75527	0	0.0100903	0.946	811	tags=24%, list=5%, signal=25%
GO_PROTEIN_IMPORT	167	-0.484067	-1.75479	0	0.0101154	0.947	3332	tags=40%, list=19%, signal=49%
GO_NEGATIVE_REGULATION_OF_TELOMERE_MAINTENANCE	29	-0.649884	-1.75157	0	0.0104969	0.956	1872	tags=41%, list=11%, signal=46%
GO_RNA_PHOSPHODIESTER_BOND_HYDROLYSIS	123	-0.515153	-1.75145	0	0.0104694	0.956	3772	tags=46%, list=22%, signal=58%
GO_NEGATIVE_REGULATION_OF_MRNA_PROCESSING	28	-0.661945	-1.75118	0.00376648	0.0104522	0.956	2422	tags=43%, list=14%, signal=50%
GO_RIBONUCLEOPROTEIN_COMPLEX_SUBUNIT_ORGANIZATION	178	-0.4787	-1.74983	0	0.0105657	0.96	3646	tags=40%, list=21%, signal=50%
GO_PYRIMIDINE_CONTAINING_COMPOUND_BIOSYNTHETIC_PROCESS	50	-0.590727	-1.74529	0.00178253	0.0112831	0.965	2641	tags=38%, list=15%, signal=45%
GO_REGULATION_OF_CELLULAR_RESPONSE_TO_HEAT	70	-0.548037	-1.74403	0	0.0114424	0.969	2691	tags=46%, list=16%, signal=54%
GO_ERROR_FREE_TRANSLESION_SYNTHESIS	20	-0.698324	-1.74106	0.00193424	0.0118994	0.976	2026	tags=55%, list=12%, signal=62%
GO_REGULATION_OF_MEIOTIC_NUCLEAR_DIVISION	22	-0.682631	-1.74015	0.00180832	0.0120131	0.978	1695	tags=36%, list=10%, signal=40%
GO_TRANSLESION_SYNTHESIS	41	-0.596576	-1.73077	0	0.0136313	0.986	2026	tags=46%, list=12%, signal=52%
GO_GENE_SILENCING_BY_RNA	136	-0.489719	-1.73072	0	0.0135961	0.986	2547	tags=32%, list=15%, signal=38%
GO_HEMATOPOIETIC_STEM_CELL_DIFFERENTIATION	69	-0.545177	-1.73072	0	0.013545	0.986	3191	tags=51%, list=19%, signal=62%
GO_SOMATIC_RECOMBINATION_OF_IMMUNOGLOBULIN_GENE_SEGMENTS	41	-0.5949	-1.72925	0.00182482	0.0137351	0.986	1800	tags=39%, list=10%, signal=43%
GO_PURINE_NUCLEOSIDE_BIOSYNTHETIC_PROCESS	19	-0.706244	-1.72772	0	0.0140079	0.987	2671	tags=63%, list=16%, signal=75%
GO_CELLULAR_PROTEIN_COMPLEX_DISASSEMBLY	191	-0.473136	-1.72745	0	0.0140043	0.987	3472	tags=48%, list=20%, signal=59%
GO_RESOLUTION_OF_MEIOTIC_RECOMBINATION_INTERMEDIATES	16	-0.721438	-1.72744	0.00383877	0.0139525	0.987	1191	tags=38%, list=7%, signal=40%
GO_OOGENESIS	63	-0.549729	-1.72628	0	0.0140905	0.987	1225	tags=19%, list=7%, signal=20%
GO_GLYCOSYL_COMPOUND_METABOLIC_PROCESS	112	-0.503325	-1.72626	0	0.0140418	0.987	1614	tags=27%, list=9%, signal=29%
GO_REGULATION_OF_CELL_DIVISION	127	-0.491704	-1.72583	0	0.0140639	0.988	1847	tags=29%, list=11%, signal=32%
GO_ANTIGEN_PROCESSING_AND_PRESENTATION_OF_PEPTIDE_OR_POLYSACCHARIDE_ANTIGEN_VIA_MHC_CLASS_II	75	-0.527034	-1.72348	0	0.0144497	0.989	2452	tags=32%, list=14%, signal=37%
GO_MATURATION_OF_SSU_RRNA_FROM_TRICISTRONIC_RRNA_TRANSCRIPT_SSU_RRNA_5_8S_RRNA_LSU_RRNA	34	-0.608145	-1.72318	0.00191571	0.0144417	0.989	3555	tags=50%, list=21%, signal=63%
GO_HEMATOPOIETIC_PROGENITOR_CELL_DIFFERENTIATION	134	-0.485488	-1.72023	0	0.0149674	0.991	2920	tags=37%, list=17%, signal=44%
GO_REGULATION_OF_MICROTUBULE_BASED_PROCESS	198	-0.463521	-1.71484	0	0.0159648	0.993	1997	tags=24%, list=12%, signal=27%
GO_NUCLEAR_EXPORT	182	-0.472219	-1.71483	0	0.0159105	0.993	3360	tags=46%, list=20%, signal=56%
GO_ELECTRON_TRANSPORT_CHAIN	158	-0.474475	-1.7138	0	0.0160121	0.993	3366	tags=47%, list=20%, signal=58%
GO_PROTEIN_LOCALIZATION_TO_NUCLEUS	228	-0.460418	-1.71046	0	0.0166089	0.993	1900	tags=27%, list=11%, signal=30%
GO_POSITIVE_REGULATION_OF_PROTEIN_IMPORT	32	-0.621938	-1.70779	0.00351494	0.0171457	0.996	1944	tags=38%, list=11%, signal=42%
GO_REGULATION_OF_CELLULAR_AMINO_ACID_METABOLIC_PROCESS	52	-0.567589	-1.7076	0.00191571	0.0171093	0.996	2920	tags=56%, list=17%, signal=67%
GO_RESPONSE_TO_UV	121	-0.488561	-1.70375	0	0.0178675	0.996	2791	tags=37%, list=16%, signal=44%
GO_PURINE_NUCLEOBASE_METABOLIC_PROCESS	18	-0.69899	-1.7035	0.0117647	0.0178623	0.996	2671	tags=67%, list=16%, signal=79%
GO_NCRNA_EXPORT_FROM_NUCLEUS	36	-0.614019	-1.70324	0	0.0178423	0.996	2400	tags=53%, list=14%, signal=61%
GO_ANATOMICAL_STRUCTURE_HOMEOSTASIS	326	-0.442875	-1.70247	0	0.0179717	0.996	1964	tags=29%, list=11%, signal=32%
GO_NEGATIVE_REGULATION_OF_MRNA_SPLICING_VIA_SPLICEOSOME	20	-0.682089	-1.70132	0.0069808	0.018187	0.997	1769	tags=45%, list=10%, signal=50%
GO_PROTEIN_CONTAINING_COMPLEX_LOCALIZATION	256	-0.445465	-1.69805	0	0.0188872	0.997	3084	tags=33%, list=18%, signal=39%
GO_REGULATION_OF_STEM_CELL_DIFFERENTIATION	92	-0.504223	-1.69736	0.00178891	0.018975	0.997	2665	tags=40%, list=16%, signal=47%
GO_REGULATION_OF_GENE_EXPRESSION_EPIGENETIC	254	-0.450815	-1.69647	0	0.0191132	0.997	2456	tags=29%, list=14%, signal=33%
GO_MEMBRANE_DISASSEMBLY	15	-0.730989	-1.6938	0.0038835	0.0196059	0.998	581	tags=33%, list=3%, signal=34%
GO_NUCLEOBASE_CONTAINING_SMALL_MOLECULE_BIOSYNTHETIC_PROCESS	93	-0.508096	-1.69198	0	0.0199912	0.998	2919	tags=39%, list=17%, signal=46%
GO_POSITIVE_REGULATION_OF_CHROMOSOME_ORGANIZATION	157	-0.471359	-1.69087	0	0.0201925	0.998	2589	tags=32%, list=15%, signal=38%
GO_ATRIAL_CARDIAC_MUSCLE_CELL_TO_AV_NODE_CELL_SIGNALING	15	-0.72292	-1.69011	0.00395257	0.020363	0.998	1703	tags=27%, list=10%, signal=30%
GO_BLASTOCYST_GROWTH	16	-0.714368	-1.68992	0.0038835	0.0203407	0.998	1029	tags=31%, list=6%, signal=33%
GO_SIGNAL_TRANSDUCTION_BY_P53_CLASS_MEDIATOR	239	-0.449597	-1.68657	0	0.0210439	0.998	1876	tags=28%, list=11%, signal=31%
GO_PEPTIDYL_GLUTAMIC_ACID_MODIFICATION	23	-0.664286	-1.68614	0.0114723	0.0210928	0.998	3760	tags=52%, list=22%, signal=67%
GO_MATURATION_OF_5_8S_RRNA	25	-0.650953	-1.68171	0.00770713	0.0220798	0.999	4940	tags=80%, list=29%, signal=112%
GO_MALE_MEIOSIS_I	19	-0.67039	-1.68016	0.00984252	0.022409	0.999	1947	tags=32%, list=11%, signal=36%
GO_FEMALE_MEIOTIC_NUCLEAR_DIVISION	26	-0.638955	-1.67808	0.00185185	0.022861	0.999	1947	tags=54%, list=11%, signal=61%
GO_HISTONE_PHOSPHORYLATION	35	-0.589993	-1.67801	0.00189394	0.0228083	0.999	1043	tags=31%, list=6%, signal=33%
GO_POSITIVE_REGULATION_OF_MITOCHONDRIAL_TRANSLATION	16	-0.68914	-1.67668	0.00539568	0.0230528	0.999	3537	tags=63%, list=21%, signal=79%
GO_REGULATION_OF_HEMATOPOIETIC_PROGENITOR_CELL_DIFFERENTIATION	71	-0.517693	-1.67524	0	0.0233719	0.999	2665	tags=44%, list=16%, signal=51%
GO_POSITIVE_REGULATION_OF_MITOTIC_SISTER_CHROMATID_SEGREGATION	16	-0.69993	-1.67403	0.0139721	0.0236316	0.999	1847	tags=38%, list=11%, signal=42%
GO_GLYCOSYL_COMPOUND_CATABOLIC_PROCESS	36	-0.592644	-1.6732	0.00554529	0.023768	0.999	1614	tags=28%, list=9%, signal=31%
GO_NEGATIVE_REGULATION_OF_CELL_DIVISION	15	-0.713734	-1.67163	0.0198807	0.0241157	1	1652	tags=47%, list=10%, signal=52%
GO_MITOCHONDRIAL_MEMBRANE_ORGANIZATION	112	-0.488368	-1.67135	0.00172117	0.0241274	1	2780	tags=45%, list=16%, signal=53%
GO_GENERATION_OF_PRECURSOR_METABOLITES_AND_ENERGY	437	-0.420579	-1.67093	0	0.0241647	1	2695	tags=37%, list=16%, signal=42%
GO_MICROTUBULE_POLYMERIZATION_OR_DEPOLYMERIZATION	101	-0.490938	-1.66983	0	0.0244072	1	909	tags=21%, list=5%, signal=22%
GO_FEMALE_GAMETE_GENERATION	103	-0.491792	-1.66755	0	0.02497	1	1947	tags=25%, list=11%, signal=28%
GO_NUCLEAR_ENVELOPE_ORGANIZATION	46	-0.555156	-1.66711	0.00374532	0.0250434	1	1712	tags=26%, list=10%, signal=29%
GO_CELLULAR_AMINO_ACID_METABOLIC_PROCESS	257	-0.43972	-1.6664	0	0.0251829	1	2454	tags=33%, list=14%, signal=38%
GO_REGULATION_OF_TELOMERASE_ACTIVITY	43	-0.56538	-1.66468	0.00361011	0.0256319	1	1872	tags=42%, list=11%, signal=47%
GO_RESPONSE_TO_FUNGUS	20	-0.664044	-1.66411	0.0148976	0.0257187	1	1238	tags=25%, list=7%, signal=27%
GO_APOPTOTIC_DNA_FRAGMENTATION	19	-0.661799	-1.6635	0.0116054	0.0258295	1	1891	tags=32%, list=11%, signal=35%
GO_RESPONSE_TO_GAMMA_RADIATION	46	-0.565444	-1.66178	0.0018018	0.0262671	1	1630	tags=37%, list=9%, signal=41%
GO_SOMATIC_DIVERSIFICATION_OF_IMMUNE_RECEPTORS_VIA_SOMATIC_MUTATION	16	-0.688873	-1.66169	0.00560748	0.0262035	1	1030	tags=38%, list=6%, signal=40%
GO_POSITIVE_REGULATION_OF_MITOTIC_NUCLEAR_DIVISION	40	-0.576041	-1.66087	0.00372439	0.0263457	1	1123	tags=28%, list=7%, signal=29%
GO_RENAL_SYSTEM_PROCESS_INVOLVED_IN_REGULATION_OF_SYSTEMIC_ARTERIAL_BLOOD_PRESSURE	17	-0.680565	-1.66022	0.0093633	0.0264613	1	1726	tags=35%, list=10%, signal=39%
GO_REGULATION_OF_CELLULAR_AMINE_METABOLIC_PROCESS	62	-0.520438	-1.65858	0.00359066	0.0269346	1	3191	tags=52%, list=19%, signal=63%
GO_ANTIGEN_PROCESSING_AND_PRESENTATION	171	-0.453917	-1.6584	0	0.0268996	1	2454	tags=29%, list=14%, signal=33%
GO_MATURATION_OF_SSU_RRNA	46	-0.563544	-1.65723	0.0018315	0.0271428	1	3621	tags=50%, list=21%, signal=63%
GO_RESPONSE_TO_INTERLEUKIN_12	41	-0.56569	-1.65653	0.0113422	0.027244	1	1704	tags=34%, list=10%, signal=38%
GO_SUBSTANTIA_NIGRA_DEVELOPMENT	35	-0.594293	-1.65609	0.00759013	0.0272935	1	2316	tags=43%, list=13%, signal=49%
GO_PYRIMIDINE_NUCLEOTIDE_BIOSYNTHETIC_PROCESS	40	-0.570378	-1.65527	0.00544465	0.0274581	1	1589	tags=30%, list=9%, signal=33%
GO_ESTABLISHMENT_OF_MITOTIC_SPINDLE_LOCALIZATION	33	-0.586167	-1.65468	0.00186567	0.0275654	1	2005	tags=39%, list=12%, signal=45%
GO_REGULATION_OF_MRNA_SPLICING_VIA_SPLICEOSOME	87	-0.501256	-1.65146	0.00185529	0.0284832	1	3130	tags=32%, list=18%, signal=39%
GO_POSITIVE_REGULATION_OF_CYTOSOLIC_CALCIUM_ION_CONCENTRATION_INVOLVED_IN_PHOSPHOLIPASE_C_ACTIVATING_G_PROTEIN_COUPLED_SIGNALING_PATHWAY	22	-0.640494	-1.65105	0.0146252	0.0284914	1	198	tags=14%, list=1%, signal=14%
GO_ANTIGEN_PROCESSING_AND_PRESENTATION_OF_EXOGENOUS_PEPTIDE_ANTIGEN_VIA_MHC_CLASS_I	63	-0.519528	-1.64754	0.00366972	0.0294345	1	2590	tags=38%, list=15%, signal=45%
GO_REGULATION_OF_POSTTRANSCRIPTIONAL_GENE_SILENCING	78	-0.505826	-1.64587	0.00191939	0.0299057	1	2547	tags=38%, list=15%, signal=45%
GO_REGULATION_OF_CIRCADIAN_RHYTHM	89	-0.496954	-1.64479	0.00343643	0.0301459	1	2437	tags=35%, list=14%, signal=40%
GO_GLUTAMINE_METABOLIC_PROCESS	19	-0.666877	-1.64341	0.00574713	0.0305148	1	1920	tags=63%, list=11%, signal=71%
GO_NUCLEOSIDE_METABOLIC_PROCESS	89	-0.49852	-1.64181	0	0.0309213	1	2671	tags=35%, list=16%, signal=41%
GO_BLASTOCYST_DEVELOPMENT	80	-0.497403	-1.64099	0	0.0310808	1	2880	tags=38%, list=17%, signal=45%
GO_INNATE_IMMUNE_RESPONSE_ACTIVATING_CELL_SURFACE_RECEPTOR_SIGNALING_PATHWAY	82	-0.506008	-1.64021	0.00361011	0.0312418	1	2943	tags=38%, list=17%, signal=45%
GO_RNA_CATABOLIC_PROCESS	356	-0.422978	-1.6399	0	0.0312551	1	3209	tags=36%, list=19%, signal=44%
GO_NEGATIVE_REGULATION_OF_DNA_DEPENDENT_DNA_REPLICATION	19	-0.673683	-1.63985	0.0196078	0.0311854	1	1871	tags=42%, list=11%, signal=47%
GO_POSITIVE_REGULATION_OF_CYCLIN_DEPENDENT_PROTEIN_KINASE_ACTIVITY	33	-0.58972	-1.63893	0.0094162	0.0313983	1	811	tags=27%, list=5%, signal=29%
GO_NEGATIVE_REGULATION_OF_DNA_METABOLIC_PROCESS	92	-0.485426	-1.63499	0.00178891	0.0326173	1	1891	tags=28%, list=11%, signal=32%
GO_PYRIMIDINE_NUCLEOTIDE_METABOLIC_PROCESS	56	-0.535255	-1.63476	0.00361664	0.0326108	1	1589	tags=27%, list=9%, signal=29%
GO_MITOCHONDRIAL_CALCIUM_ION_TRANSMEMBRANE_TRANSPORT	22	-0.649038	-1.63237	0.0127971	0.0334408	1	2573	tags=50%, list=15%, signal=59%
GO_EXECUTION_PHASE_OF_APOPTOSIS	61	-0.520235	-1.63178	0	0.0335211	1	1891	tags=16%, list=11%, signal=18%
GO_REGULATION_OF_CELL_CYCLE_ARREST	90	-0.495496	-1.63043	0	0.0339402	1	637	tags=18%, list=4%, signal=18%
GO_CLEAVAGE_INVOLVED_IN_RRNA_PROCESSING	20	-0.663014	-1.63043	0.0115163	0.0338416	1	4542	tags=75%, list=26%, signal=102%
GO_NEURAL_PRECURSOR_CELL_PROLIFERATION	116	-0.468351	-1.62999	0	0.0339023	1	1863	tags=25%, list=11%, signal=28%
GO_PORE_COMPLEX_ASSEMBLY	19	-0.674508	-1.62966	0.0152091	0.0338969	1	2640	tags=53%, list=15%, signal=62%
GO_RESPONSE_TO_IONIZING_RADIATION	127	-0.466195	-1.62936	0	0.0339042	1	1500	tags=29%, list=9%, signal=32%
GO_SIGNAL_TRANSDUCTION_IN_RESPONSE_TO_DNA_DAMAGE	120	-0.467739	-1.62722	0.00177936	0.0345875	1	1403	tags=23%, list=8%, signal=24%
GO_IMMUNOGLOBULIN_PRODUCTION_INVOLVED_IN_IMMUNOGLOBULIN_MEDIATED_IMMUNE_RESPONSE	41	-0.564992	-1.62685	0.00540541	0.0346476	1	1800	tags=34%, list=10%, signal=38%
GO_RIBONUCLEOSIDE_MONOPHOSPHATE_METABOLIC_PROCESS	44	-0.55638	-1.62607	0.0115607	0.0348363	1	2671	tags=48%, list=16%, signal=56%
GO_TELOMERE_CAPPING	36	-0.565173	-1.6241	0.0211538	0.0354151	1	2096	tags=36%, list=12%, signal=41%
GO_FC_EPSILON_RECEPTOR_SIGNALING_PATHWAY	94	-0.48895	-1.62322	0.00364299	0.0356743	1	2590	tags=35%, list=15%, signal=41%
GO_NEURAL_NUCLEUS_DEVELOPMENT	47	-0.538815	-1.62312	0.0038835	0.0355954	1	2316	tags=32%, list=13%, signal=37%
GO_SYNAPSIS	37	-0.588555	-1.62237	0.00952381	0.035779	1	1337	tags=19%, list=8%, signal=20%
GO_RNA_STABILIZATION	43	-0.548332	-1.62024	0.0056926	0.0365382	1	2463	tags=35%, list=14%, signal=41%
GO_CILIUM_ORGANIZATION	333	-0.412349	-1.6137	0	0.0389515	1	3260	tags=31%, list=19%, signal=38%
GO_NUCLEOTIDE_EXCISION_REPAIR_DNA_INCISION_3_TO_LESION	19	-0.649561	-1.60885	0.013834	0.0408222	1	1783	tags=42%, list=10%, signal=47%
GO_DNA_DOUBLE_STRAND_BREAK_PROCESSING	21	-0.644591	-1.60833	0.0175781	0.0409219	1	3794	tags=52%, list=22%, signal=67%
GO_DEOXYRIBOSE_PHOSPHATE_CATABOLIC_PROCESS	20	-0.650303	-1.60818	0.0130597	0.0408659	1	2919	tags=50%, list=17%, signal=60%
GO_RIBOSOME_ASSEMBLY	55	-0.522769	-1.60308	0.00728597	0.0428365	1	3598	tags=47%, list=21%, signal=60%
GO_RNA_PHOSPHODIESTER_BOND_HYDROLYSIS_EXONUCLEOLYTIC	41	-0.554019	-1.60289	0.00720721	0.0428092	1	4457	tags=56%, list=26%, signal=76%
GO_NON_CANONICAL_WNT_SIGNALING_PATHWAY	127	-0.465807	-1.60255	0.0019084	0.0428109	1	2701	tags=34%, list=16%, signal=40%
GO_CHONDROCYTE_DIFFERENTIATION_INVOLVED_IN_ENDOCHONDRAL_BONE_MORPHOGENESIS	26	-0.60245	-1.60226	0.0181488	0.0428339	1	1178	tags=31%, list=7%, signal=33%
GO_MRNA_CIS_SPLICING_VIA_SPLICEOSOME	31	-0.580577	-1.60185	0.0152091	0.0428902	1	3430	tags=39%, list=20%, signal=48%
GO_REGULATION_OF_NEURAL_PRECURSOR_CELL_PROLIFERATION	70	-0.503771	-1.59997	0.0018018	0.0435556	1	1740	tags=27%, list=10%, signal=30%
GO_POSITIVE_REGULATION_OF_NUCLEAR_DIVISION	49	-0.541623	-1.59884	0.0138067	0.0439386	1	1123	tags=22%, list=7%, signal=24%
GO_G2_DNA_DAMAGE_CHECKPOINT	28	-0.604456	-1.59749	0.0116054	0.0443761	1	1337	tags=29%, list=8%, signal=31%
GO_REGULATION_OF_CENTROSOME_DUPLICATION	36	-0.567514	-1.59624	0.0131579	0.0448207	1	1997	tags=39%, list=12%, signal=44%
GO_NEGATIVE_REGULATION_OF_TELOMERE_MAINTENANCE_VIA_TELOMERASE	16	-0.667669	-1.59552	0.0227704	0.0450552	1	1872	tags=44%, list=11%, signal=49%
GO_CELLULAR_RESPONSE_TO_HEAT	122	-0.458921	-1.59218	0	0.0464448	1	2400	tags=35%, list=14%, signal=41%
GO_PURINE_NUCLEOSIDE_MONOPHOSPHATE_METABOLIC_PROCESS	32	-0.568587	-1.59121	0.00919118	0.0468462	1	2671	tags=50%, list=16%, signal=59%
GO_PROTEIN_SUMOYLATION	71	-0.498751	-1.59102	0.00742115	0.0467877	1	2164	tags=31%, list=13%, signal=35%
GO_NEGATIVE_REGULATION_OF_DOUBLE_STRAND_BREAK_REPAIR_VIA_HOMOLOGOUS_RECOMBINATION	18	-0.642604	-1.5895	0.0261682	0.0473611	1	1493	tags=33%, list=9%, signal=36%
GO_POSITIVE_REGULATION_OF_CHONDROCYTE_DIFFERENTIATION	19	-0.655265	-1.58714	0.0270793	0.0482469	1	521	tags=32%, list=3%, signal=33%
GO_ASPARTATE_FAMILY_AMINO_ACID_METABOLIC_PROCESS	42	-0.545985	-1.58658	0.00733945	0.0483895	1	2651	tags=33%, list=15%, signal=39%
GO_PROTEIN_HETEROTETRAMERIZATION	23	-0.61292	-1.58459	0.0152964	0.049262	1	2820	tags=48%, list=16%, signal=57%
GO_CARTILAGE_DEVELOPMENT_INVOLVED_IN_ENDOCHONDRAL_BONE_MORPHOGENESIS	42	-0.545212	-1.5833	0.0116054	0.0497413	1	1384	tags=29%, list=8%, signal=31%
GO_MATURATION_OF_LSU_RRNA	20	-0.629575	-1.58298	0.0297952	0.0497545	1	2837	tags=50%, list=17%, signal=60%
GO_RESPONSE_TO_GLUCAGON	30	-0.576663	-1.58206	0.0151515	0.0500539	1	2430	tags=30%, list=14%, signal=35%
GO_RESPONSE_TO_BRONCHODILATOR	37	-0.553425	-1.58173	0.011194	0.050071	1	1567	tags=32%, list=9%, signal=36%
GO_DNA_MODIFICATION	88	-0.475642	-1.57614	0	0.052631	1	3552	tags=39%, list=21%, signal=48%
GO_REGULATION_OF_DNA_REPAIR	110	-0.458957	-1.5758	0	0.0526757	1	2092	tags=30%, list=12%, signal=34%
GO_REGULATION_OF_NUCLEOCYTOPLASMIC_TRANSPORT	94	-0.468474	-1.57521	0.00922509	0.0528193	1	2722	tags=35%, list=16%, signal=41%
GO_MORPHOGENESIS_OF_A_POLARIZED_EPITHELIUM	124	-0.44948	-1.57477	0.00378788	0.0529029	1	2701	tags=35%, list=16%, signal=42%
GO_MATURATION_OF_5_8S_RRNA_FROM_TRICISTRONIC_RRNA_TRANSCRIPT_SSU_RRNA_5_8S_RRNA_LSU_RRNA	20	-0.626448	-1.57407	0.0227273	0.053117	1	4940	tags=75%, list=29%, signal=105%
GO_TRNA_PROCESSING	117	-0.450076	-1.57294	0.00173913	0.0535841	1	4867	tags=48%, list=28%, signal=66%
GO_CELLULAR_RESPONSE_TO_REACTIVE_NITROGEN_SPECIES	16	-0.671798	-1.57232	0.0115163	0.0537641	1	1567	tags=31%, list=9%, signal=34%
GO_RIBOSE_PHOSPHATE_METABOLIC_PROCESS	351	-0.402034	-1.57179	0	0.05391	1	2426	tags=29%, list=14%, signal=33%
GO_NEGATIVE_REGULATION_OF_RNA_SPLICING	25	-0.610808	-1.57174	0.0245747	0.0538004	1	2997	tags=52%, list=17%, signal=63%
GO_SPLICEOSOMAL_COMPLEX_ASSEMBLY	54	-0.514705	-1.57029	0.0129151	0.0544007	1	2481	tags=30%, list=14%, signal=35%
GO_REGULATION_OF_CELL_CYCLE_G1_S_PHASE_TRANSITION	149	-0.439765	-1.56979	0	0.0544832	1	1403	tags=23%, list=8%, signal=25%
GO_VIRAL_GENE_EXPRESSION	170	-0.428383	-1.5687	0	0.0549633	1	2469	tags=28%, list=14%, signal=32%
GO_PYRIMIDINE_NUCLEOSIDE_METABOLIC_PROCESS	31	-0.572899	-1.56766	0.0147874	0.0553665	1	1012	tags=23%, list=6%, signal=24%
GO_CELL_CELL_SIGNALING_INVOLVED_IN_CARDIAC_CONDUCTION	23	-0.59642	-1.56428	0.0266667	0.0571036	1	2232	tags=22%, list=13%, signal=25%
GO_REGULATION_OF_DOUBLE_STRAND_BREAK_REPAIR	71	-0.494661	-1.5638	0.00900901	0.0571807	1	2222	tags=37%, list=13%, signal=42%
GO_POSITIVE_REGULATION_OF_CELL_CYCLE_ARREST	72	-0.483106	-1.56251	0.00553506	0.0576693	1	1403	tags=22%, list=8%, signal=24%
GO_NOTOCHORD_DEVELOPMENT	15	-0.657542	-1.56227	0.0334573	0.0576356	1	1398	tags=33%, list=8%, signal=36%
GO_NEGATIVE_REGULATION_OF_TELOMERE_MAINTENANCE_VIA_TELOMERE_LENGTHENING	21	-0.619585	-1.56109	0.0222635	0.0581754	1	1872	tags=38%, list=11%, signal=43%
GO_DNA_CATABOLIC_PROCESS_ENDONUCLEOLYTIC	25	-0.602782	-1.555	0.0253623	0.0613568	1	1891	tags=28%, list=11%, signal=31%
GO_REGULATION_OF_SPINDLE_ORGANIZATION	35	-0.545258	-1.5531	0.0148148	0.0622971	1	1997	tags=29%, list=12%, signal=32%
GO_NCRNA_CATABOLIC_PROCESS	27	-0.58174	-1.55272	0.0278884	0.0623084	1	2444	tags=37%, list=14%, signal=43%
GO_POSITIVE_REGULATION_OF_MRNA_METABOLIC_PROCESS	69	-0.492502	-1.55215	0.00924214	0.0624596	1	3512	tags=38%, list=20%, signal=47%
GO_REGULATION_OF_MITOCHONDRIAL_GENE_EXPRESSION	25	-0.588171	-1.55188	0.0262664	0.0624661	1	3537	tags=52%, list=21%, signal=65%
GO_SNRNA_PROCESSING	23	-0.602486	-1.55038	0.0310078	0.0632287	1	4457	tags=65%, list=26%, signal=88%
GO_ANIMAL_ORGAN_REGENERATION	61	-0.499693	-1.54901	0.00739372	0.0638244	1	1349	tags=25%, list=8%, signal=27%
GO_POSITIVE_REGULATION_OF_ISOTYPE_SWITCHING	18	-0.618787	-1.54782	0.0374016	0.0643514	1	1800	tags=44%, list=10%, signal=50%
GO_MITOTIC_G2_M_TRANSITION_CHECKPOINT	27	-0.573327	-1.54777	0.0263653	0.064223	1	1337	tags=30%, list=8%, signal=32%
GO_SNRNA_METABOLIC_PROCESS	32	-0.556114	-1.54504	0.0243902	0.0656941	1	3238	tags=47%, list=19%, signal=58%
GO_POSITIVE_REGULATION_OF_NEURAL_PRECURSOR_CELL_PROLIFERATION	40	-0.533288	-1.54193	0.0183486	0.067305	1	1740	tags=35%, list=10%, signal=39%
GO_TRANSCRIPTION_BY_RNA_POLYMERASE_I	57	-0.502473	-1.54185	0.0192308	0.0672106	1	3639	tags=46%, list=21%, signal=58%
GO_REGULATION_OF_NUCLEAR_CELL_CYCLE_DNA_REPLICATION	16	-0.649546	-1.54169	0.0458167	0.0671462	1	1871	tags=44%, list=11%, signal=49%
GO_REGULATION_OF_PROTEIN_IMPORT	48	-0.519442	-1.5413	0.00943396	0.0672259	1	1944	tags=29%, list=11%, signal=33%
GO_CELLULAR_PROCESS_INVOLVED_IN_REPRODUCTION_IN_MULTICELLULAR_ORGANISM	252	-0.405788	-1.53821	0	0.0688185	1	1675	tags=17%, list=10%, signal=19%
GO_PEPTIDYL_PROLINE_MODIFICATION	45	-0.518743	-1.5374	0.0164835	0.0691076	1	1669	tags=27%, list=10%, signal=29%
GO_POSITIVE_REGULATION_OF_GENE_EXPRESSION_EPIGENETIC	48	-0.515931	-1.53684	0.0125899	0.0692714	1	2693	tags=35%, list=16%, signal=42%
GO_PROTEIN_MODIFICATION_BY_SMALL_PROTEIN_REMOVAL	251	-0.403425	-1.53545	0	0.0699895	1	2681	tags=29%, list=16%, signal=34%
GO_CELLULAR_RESPONSE_TO_RADIATION	151	-0.431462	-1.53458	0.00350263	0.0703322	1	2498	tags=32%, list=15%, signal=38%
GO_POSITIVE_REGULATION_OF_B_CELL_MEDIATED_IMMUNITY	25	-0.578393	-1.53425	0.0194553	0.0703636	1	1800	tags=36%, list=10%, signal=40%
GO_CELLULAR_RESPONSE_TO_UV	70	-0.47625	-1.53416	0.00731261	0.0702453	1	1702	tags=30%, list=10%, signal=33%
GO_REGULATION_OF_RESPONSE_TO_DNA_DAMAGE_STIMULUS	192	-0.419675	-1.53222	0.00169205	0.071244	1	2222	tags=28%, list=13%, signal=32%
GO_MITOCHONDRIAL_TRANSPORT	222	-0.412129	-1.53182	0.00172712	0.0712929	1	2780	tags=37%, list=16%, signal=44%
GO_PURINE_CONTAINING_COMPOUND_METABOLIC_PROCESS	375	-0.389034	-1.52523	0	0.075354	1	2683	tags=31%, list=16%, signal=36%
GO_DNA_TEMPLATED_TRANSCRIPTION_ELONGATION	103	-0.444452	-1.52512	0.00517241	0.0752354	1	2586	tags=32%, list=15%, signal=37%
GO_POSITIVE_REGULATION_OF_NUCLEOCYTOPLASMIC_TRANSPORT	55	-0.499468	-1.52468	0.0146252	0.0753568	1	2722	tags=40%, list=16%, signal=47%
GO_COLLAGEN_FIBRIL_ORGANIZATION	40	-0.51859	-1.52438	0.0245747	0.0754004	1	2807	tags=38%, list=16%, signal=45%
GO_POSITIVE_REGULATION_OF_PROTEIN_DEPOLYMERIZATION	15	-0.643563	-1.52382	0.0381125	0.0755928	1	1503	tags=40%, list=9%, signal=44%
GO_CYTOKINETIC_PROCESS	35	-0.537467	-1.52051	0.0220994	0.077478	1	826	tags=26%, list=5%, signal=27%
GO_RETROGRADE_VESICLE_MEDIATED_TRANSPORT_GOLGI_TO_ENDOPLASMIC_RETICULUM	78	-0.468475	-1.51827	0.012844	0.0787445	1	2276	tags=22%, list=13%, signal=25%
GO_RESPONSE_TO_TUMOR_CELL	18	-0.618209	-1.51755	0.0342052	0.0790504	1	1094	tags=22%, list=6%, signal=24%
GO_ESTABLISHMENT_OF_EPITHELIAL_CELL_POLARITY	26	-0.569904	-1.5154	0.0347985	0.0804049	1	1849	tags=35%, list=11%, signal=39%
GO_PROTEIN_K11_LINKED_UBIQUITINATION	27	-0.568604	-1.51491	0.0273224	0.0805595	1	2580	tags=44%, list=15%, signal=52%
GO_NUCLEAR_ENVELOPE_REASSEMBLY	17	-0.630414	-1.51423	0.0411765	0.0808495	1	3066	tags=41%, list=18%, signal=50%
GO_CELL_COMMUNICATION_BY_ELECTRICAL_COUPLING	22	-0.606526	-1.51312	0.0458716	0.0813557	1	2446	tags=50%, list=14%, signal=58%
GO_FATTY_ACID_BETA_OXIDATION	61	-0.486284	-1.51261	0.0209924	0.0815483	1	2973	tags=44%, list=17%, signal=53%
GO_NEGATIVE_REGULATION_OF_CELL_CYCLE_G1_S_PHASE_TRANSITION	97	-0.453678	-1.512	0.00549451	0.0817663	1	1403	tags=24%, list=8%, signal=26%
GO_FC_RECEPTOR_SIGNALING_PATHWAY	150	-0.424945	-1.51102	0.00361011	0.0822457	1	2590	tags=30%, list=15%, signal=35%
GO_REGULATION_OF_OXIDATIVE_STRESS_INDUCED_INTRINSIC_APOPTOTIC_SIGNALING_PATHWAY	24	-0.583379	-1.51069	0.035503	0.0822817	1	2408	tags=46%, list=14%, signal=53%
GO_POSITIVE_REGULATION_OF_RELEASE_OF_SEQUESTERED_CALCIUM_ION_INTO_CYTOSOL	24	-0.571298	-1.50784	0.0368932	0.0842866	1	1648	tags=29%, list=10%, signal=32%
GO_RESPONSE_TO_ETHANOL	90	-0.451191	-1.50615	0.00884956	0.0853404	1	3033	tags=34%, list=18%, signal=42%
GO_TRANSCRIPTION_INITIATION_FROM_RNA_POLYMERASE_I_PROMOTER	32	-0.543372	-1.5058	0.0437956	0.0853914	1	3639	tags=47%, list=21%, signal=59%
GO_DNA_TEMPLATED_TRANSCRIPTION_INITIATION	206	-0.408076	-1.50409	0	0.0863354	1	2920	tags=29%, list=17%, signal=34%
GO_REGULATION_OF_MRNA_3_END_PROCESSING	25	-0.571849	-1.50359	0.0385356	0.0865249	1	2586	tags=36%, list=15%, signal=42%
GO_POSITIVE_REGULATION_OF_VIRAL_GENOME_REPLICATION	33	-0.542291	-1.50326	0.0348624	0.0865439	1	1532	tags=30%, list=9%, signal=33%
GO_NCRNA_TRANSCRIPTION	97	-0.446346	-1.50221	0.0129151	0.087147	1	2884	tags=31%, list=17%, signal=37%
GO_PROTEIN_LOCALIZATION_TO_CYTOSKELETON	54	-0.48777	-1.4995	0.0144404	0.0889114	1	979	tags=19%, list=6%, signal=20%
GO_G0_TO_G1_TRANSITION	40	-0.512801	-1.49861	0.0305755	0.0893351	1	1270	tags=23%, list=7%, signal=24%
GO_PROTEIN_TARGETING_TO_MITOCHONDRION	89	-0.456215	-1.49685	0.0139373	0.0903761	1	3156	tags=45%, list=18%, signal=55%
GO_REGULATION_OF_CELLULAR_RESPIRATION	24	-0.572309	-1.49204	0.0354478	0.0938308	1	1822	tags=33%, list=11%, signal=37%
GO_SPINDLE_LOCALIZATION	46	-0.498781	-1.4893	0.0284091	0.0957677	1	1038	tags=30%, list=6%, signal=32%
GO_RESPONSE_TO_LEAD_ION	20	-0.592194	-1.48886	0.0428305	0.0959111	1	4080	tags=55%, list=24%, signal=72%
GO_SNRNA_3_END_PROCESSING	18	-0.612447	-1.48819	0.0454545	0.096257	1	4457	tags=78%, list=26%, signal=105%
GO_PYRIMIDINE_NUCLEOSIDE_BIOSYNTHETIC_PROCESS	16	-0.625472	-1.48688	0.0523364	0.0969763	1	2571	tags=44%, list=15%, signal=51%
GO_GROWTH_PLATE_CARTILAGE_CHONDROCYTE_DIFFERENTIATION	20	-0.591016	-1.48602	0.0245747	0.0973942	1	1178	tags=35%, list=7%, signal=38%
GO_ESTABLISHMENT_OF_CELL_POLARITY	123	-0.428896	-1.48583	0.00359066	0.0973365	1	2040	tags=27%, list=12%, signal=30%
GO_NUCLEAR_TRANSCRIBED_MRNA_CATABOLIC_PROCESS_EXONUCLEOLYTIC	32	-0.544198	-1.48569	0.0332103	0.0972622	1	3209	tags=44%, list=19%, signal=54%
GO_RESPONSE_TO_AMINE	34	-0.527647	-1.4841	0.0326923	0.0983527	1	2044	tags=35%, list=12%, signal=40%
GO_GLYCOSIDE_METABOLIC_PROCESS	19	-0.602994	-1.48351	0.0387597	0.0985877	1	1323	tags=32%, list=8%, signal=34%
GO_CELLULAR_RESPONSE_TO_LIGHT_STIMULUS	97	-0.444176	-1.48162	0.0125673	0.0999761	1	2602	tags=31%, list=15%, signal=36%
GO_PROTON_TRANSMEMBRANE_TRANSPORT	124	-0.428167	-1.48094	0.00707965	0.10031	1	2439	tags=35%, list=14%, signal=41%
GO_FIBRINOLYSIS	17	-0.608493	-1.47796	0.0451977	0.102537	1	2296	tags=41%, list=13%, signal=47%
GO_TRANSCRIPTION_INITIATION_FROM_RNA_POLYMERASE_II_PROMOTER	163	-0.410627	-1.47758	0.00169205	0.102619	1	2920	tags=27%, list=17%, signal=32%
GO_RRNA_MODIFICATION	32	-0.535687	-1.47756	0.0469314	0.102406	1	3964	tags=50%, list=23%, signal=65%
GO_B_CELL_ACTIVATION_INVOLVED_IN_IMMUNE_RESPONSE	52	-0.48722	-1.4774	0.015873	0.102318	1	1989	tags=31%, list=12%, signal=35%
GO_PYRIMIDINE_NUCLEOSIDE_MONOPHOSPHATE_METABOLIC_PROCESS	16	-0.621515	-1.47615	0.0577281	0.103152	1	2641	tags=44%, list=15%, signal=52%
GO_ANTIGEN_PROCESSING_AND_PRESENTATION_OF_PEPTIDE_ANTIGEN_VIA_MHC_CLASS_I	82	-0.452699	-1.47583	0.0143369	0.103178	1	2590	tags=32%, list=15%, signal=37%
GO_TERMINATION_OF_RNA_POLYMERASE_I_TRANSCRIPTION	28	-0.549866	-1.4754	0.0510563	0.103336	1	3639	tags=46%, list=21%, signal=59%
GO_ESTABLISHMENT_OF_PROTEIN_LOCALIZATION_TO_ORGANELLE	492	-0.369843	-1.47523	0	0.103237	1	2780	tags=28%, list=16%, signal=32%
GO_NEGATIVE_REGULATION_OF_GENE_EXPRESSION_EPIGENETIC	74	-0.457425	-1.47496	0.0127737	0.103217	1	1098	tags=18%, list=6%, signal=19%
GO_REGULATION_OF_CENTRIOLE_REPLICATION	16	-0.617176	-1.47475	0.0711679	0.103147	1	1882	tags=44%, list=11%, signal=49%
GO_RESPONSE_TO_RADIATION	358	-0.379197	-1.47378	0	0.103718	1	2499	tags=28%, list=15%, signal=32%
GO_REGULATION_OF_CARTILAGE_DEVELOPMENT	56	-0.482147	-1.47362	0.0256881	0.103605	1	552	tags=16%, list=3%, signal=17%
GO_AMINE_METABOLIC_PROCESS	104	-0.427346	-1.47361	0.00869565	0.103404	1	2928	tags=39%, list=17%, signal=47%
GO_NEURONAL_STEM_CELL_POPULATION_MAINTENANCE	17	-0.621116	-1.47186	0.0474453	0.10465	1	1475	tags=24%, list=9%, signal=26%
GO_RESPONSE_TO_ALKALOID	79	-0.452413	-1.47098	0.0166945	0.105161	1	3115	tags=35%, list=18%, signal=43%
GO_DENDRITIC_CELL_MIGRATION	15	-0.626213	-1.46846	0.0518234	0.107058	1	316	tags=13%, list=2%, signal=14%
GO_PTERIDINE_CONTAINING_COMPOUND_BIOSYNTHETIC_PROCESS	15	-0.625647	-1.46818	0.0639098	0.107087	1	4075	tags=67%, list=24%, signal=87%
GO_PROTEIN_TRANSMEMBRANE_IMPORT_INTO_INTRACELLULAR_ORGANELLE	34	-0.518903	-1.46789	0.0379242	0.10711	1	3703	tags=53%, list=22%, signal=67%
GO_ALTERNATIVE_MRNA_SPLICING_VIA_SPLICEOSOME	68	-0.462578	-1.46732	0.0185529	0.107419	1	1630	tags=21%, list=9%, signal=23%
GO_REGULATION_OF_ATP_METABOLIC_PROCESS	99	-0.429069	-1.46662	0.0162749	0.107828	1	2127	tags=31%, list=12%, signal=36%
GO_POSITIVE_REGULATION_OF_CELL_DIVISION	59	-0.475067	-1.46564	0.0313653	0.10834	1	552	tags=19%, list=3%, signal=19%
GO_OLIGODENDROCYTE_DIFFERENTIATION	76	-0.452959	-1.46549	0.011236	0.108247	1	1236	tags=20%, list=7%, signal=21%
GO_CELL_COMMUNICATION_INVOLVED_IN_CARDIAC_CONDUCTION	40	-0.505455	-1.4654	0.0299065	0.10811	1	2446	tags=30%, list=14%, signal=35%
GO_REGULATION_OF_REPRODUCTIVE_PROCESS	121	-0.420098	-1.46491	0.0106195	0.108302	1	1868	tags=20%, list=11%, signal=22%
GO_GROWTH_PLATE_CARTILAGE_DEVELOPMENT	31	-0.532399	-1.4645	0.0509434	0.108403	1	1327	tags=32%, list=8%, signal=35%
GO_RNA_PHOSPHODIESTER_BOND_HYDROLYSIS_ENDONUCLEOLYTIC	60	-0.468763	-1.46372	0.0247148	0.108855	1	4203	tags=47%, list=24%, signal=62%
GO_POSITIVE_REGULATION_OF_STEROL_TRANSPORT	20	-0.584284	-1.46318	0.0460405	0.109079	1	1998	tags=35%, list=12%, signal=40%
GO_POSITIVE_REGULATION_OF_RESPONSE_TO_OXIDATIVE_STRESS	15	-0.62054	-1.4613	0.053211	0.110482	1	2163	tags=47%, list=13%, signal=53%
GO_MICROTUBULE_POLYMERIZATION	69	-0.459875	-1.46054	0.0246212	0.110926	1	909	tags=20%, list=5%, signal=21%
GO_REGULATION_OF_SYSTEMIC_ARTERIAL_BLOOD_PRESSURE_BY_RENIN_ANGIOTENSIN	15	-0.635614	-1.45822	0.0612648	0.112802	1	1703	tags=33%, list=10%, signal=37%
GO_MITOCHONDRIAL_RNA_METABOLIC_PROCESS	39	-0.500235	-1.45786	0.0425139	0.112899	1	3264	tags=51%, list=19%, signal=63%
GO_DNA_CATABOLIC_PROCESS	32	-0.522729	-1.45687	0.0443623	0.113465	1	1891	tags=25%, list=11%, signal=28%
GO_NEGATIVE_REGULATION_OF_CANONICAL_WNT_SIGNALING_PATHWAY	150	-0.411027	-1.45532	0.00886525	0.114609	1	3229	tags=35%, list=19%, signal=43%
GO_MITOTIC_CYTOKINETIC_PROCESS	20	-0.582783	-1.45484	0.0469667	0.114804	1	1997	tags=30%, list=12%, signal=34%
GO_APOPTOTIC_CELL_CLEARANCE	29	-0.529231	-1.45482	0.0439771	0.114587	1	1847	tags=24%, list=11%, signal=27%
GO_SYNAPTONEMAL_COMPLEX_ORGANIZATION	18	-0.599009	-1.45479	0.0530303	0.114382	1	2799	tags=28%, list=16%, signal=33%
GO_CELL_COMMUNICATION_BY_ELECTRICAL_COUPLING_INVOLVED_IN_CARDIAC_CONDUCTION	18	-0.605731	-1.45461	0.0746269	0.114297	1	2446	tags=50%, list=14%, signal=58%
GO_TRANSCRIPTION_ELONGATION_FROM_RNA_POLYMERASE_II_PROMOTER	77	-0.444768	-1.4546	0.0205224	0.114079	1	2586	tags=32%, list=15%, signal=38%
GO_PROTEIN_INSERTION_INTO_MITOCHONDRIAL_MEMBRANE	43	-0.489364	-1.45281	0.0471698	0.115399	1	3156	tags=47%, list=18%, signal=57%
GO_NEGATIVE_REGULATION_OF_RNA_CATABOLIC_PROCESS	53	-0.469569	-1.44851	0.0486957	0.119062	1	2690	tags=34%, list=16%, signal=40%
GO_REGULATION_OF_UBIQUITIN_PROTEIN_TRANSFERASE_ACTIVITY	48	-0.48556	-1.44837	0.0380952	0.11898	1	1453	tags=27%, list=8%, signal=30%
GO_CORTICAL_CYTOSKELETON_ORGANIZATION	43	-0.499542	-1.44813	0.0361217	0.118945	1	1162	tags=19%, list=7%, signal=20%
GO_GAMETE_GENERATION	491	-0.362424	-1.44766	0	0.119145	1	2506	tags=20%, list=15%, signal=23%
GO_MEMBRANE_DOCKING	164	-0.407876	-1.44766	0.00175131	0.118908	1	2391	tags=29%, list=14%, signal=34%
GO_KILLING_OF_CELLS_OF_OTHER_ORGANISM	21	-0.580549	-1.44693	0.0556622	0.119364	1	3205	tags=29%, list=19%, signal=35%
GO_POSITIVE_REGULATION_OF_MULTI_ORGANISM_PROCESS	402	-0.366054	-1.44664	0	0.119379	1	2454	tags=24%, list=14%, signal=27%
GO_NUCLEOSIDE_SALVAGE	15	-0.621349	-1.44574	0.0610687	0.120045	1	1012	tags=27%, list=6%, signal=28%
GO_POSITIVE_REGULATION_OF_DNA_BINDING	45	-0.478135	-1.44425	0.040146	0.121203	1	662	tags=20%, list=4%, signal=21%
GO_DNA_DAMAGE_RESPONSE_SIGNAL_TRANSDUCTION_BY_P53_CLASS_MEDIATOR	98	-0.42684	-1.44053	0.0188034	0.124455	1	1403	tags=20%, list=8%, signal=22%
GO_ACTOMYOSIN_STRUCTURE_ORGANIZATION	161	-0.397466	-1.43913	0.0018018	0.125597	1	1929	tags=22%, list=11%, signal=25%
GO_POSITIVE_REGULATION_OF_LIPID_KINASE_ACTIVITY	25	-0.548738	-1.43845	0.0613718	0.126017	1	2108	tags=36%, list=12%, signal=41%
GO_REGULATION_OF_RELEASE_OF_SEQUESTERED_CALCIUM_ION_INTO_CYTOSOL	52	-0.482853	-1.43726	0.0288462	0.126938	1	1772	tags=25%, list=10%, signal=28%
GO_POSITIVE_REGULATION_OF_CELLULAR_PROTEIN_LOCALIZATION	286	-0.375127	-1.43673	0.00166667	0.127173	1	2041	tags=23%, list=12%, signal=26%
GO_APICAL_JUNCTION_ASSEMBLY	58	-0.462442	-1.43609	0.0211538	0.127584	1	3248	tags=34%, list=19%, signal=42%
GO_RIBOSOMAL_LARGE_SUBUNIT_ASSEMBLY	25	-0.550252	-1.43578	0.0452899	0.127652	1	3537	tags=52%, list=21%, signal=65%
GO_POSITIVE_REGULATION_OF_CALCIUM_ION_TRANSMEMBRANE_TRANSPORTER_ACTIVITY	32	-0.51642	-1.43445	0.0531496	0.128649	1	1991	tags=28%, list=12%, signal=32%
GO_ESTABLISHMENT_OF_SPINDLE_ORIENTATION	33	-0.515652	-1.43335	0.0582878	0.129483	1	2005	tags=33%, list=12%, signal=38%
GO_REGULATION_OF_GENERATION_OF_PRECURSOR_METABOLITES_AND_ENERGY	128	-0.411146	-1.43241	0.0119048	0.130179	1	2127	tags=31%, list=12%, signal=35%
GO_OSTEOBLAST_PROLIFERATION	17	-0.59594	-1.42997	0.0828625	0.132242	1	549	tags=24%, list=3%, signal=24%
GO_POSITIVE_REGULATION_OF_TRANSCRIPTION_ELONGATION_FROM_RNA_POLYMERASE_II_PROMOTER	18	-0.580814	-1.42918	0.0686456	0.132738	1	2586	tags=39%, list=15%, signal=46%
GO_LIVER_REGENERATION	25	-0.536546	-1.42907	0.0519231	0.132583	1	1241	tags=24%, list=7%, signal=26%
GO_DICARBOXYLIC_ACID_METABOLIC_PROCESS	81	-0.427583	-1.4284	0.0254545	0.133002	1	2043	tags=33%, list=12%, signal=38%
GO_POSITIVE_REGULATION_OF_DNA_TEMPLATED_TRANSCRIPTION_ELONGATION	29	-0.517323	-1.42755	0.0606061	0.133606	1	2868	tags=34%, list=17%, signal=41%
GO_CELLULAR_AMINO_ACID_CATABOLIC_PROCESS	98	-0.419846	-1.42699	0.0265957	0.13395	1	1776	tags=24%, list=10%, signal=27%
GO_NUCLEUS_ORGANIZATION	108	-0.418346	-1.42659	0.0120898	0.134086	1	2222	tags=27%, list=13%, signal=31%
GO_POSITIVE_REGULATION_OF_VIRAL_PROCESS	95	-0.425878	-1.42643	0.0201465	0.13398	1	2433	tags=27%, list=14%, signal=32%
GO_TRANSCRIPTION_ELONGATION_FROM_RNA_POLYMERASE_I_PROMOTER	27	-0.532803	-1.42455	0.06814	0.135577	1	2433	tags=33%, list=14%, signal=39%
GO_NLS_BEARING_PROTEIN_IMPORT_INTO_NUCLEUS	19	-0.575278	-1.42412	0.0763501	0.135764	1	501	tags=16%, list=3%, signal=16%
GO_REGULATION_OF_RYANODINE_SENSITIVE_CALCIUM_RELEASE_CHANNEL_ACTIVITY	19	-0.586241	-1.42184	0.0667939	0.13782	1	1772	tags=42%, list=10%, signal=47%
GO_RESPONSE_TO_HEAT	151	-0.394565	-1.42051	0.00865052	0.138906	1	2902	tags=36%, list=17%, signal=43%
GO_PEPTIDYL_LYSINE_MODIFICATION	333	-0.363979	-1.41919	0	0.140113	1	3127	tags=29%, list=18%, signal=34%
GO_CELL_PROJECTION_ASSEMBLY	489	-0.354416	-1.41892	0	0.140144	1	3178	tags=29%, list=19%, signal=35%
GO_GERM_CELL_DEVELOPMENT	185	-0.389135	-1.41807	0.0123457	0.140772	1	1502	tags=16%, list=9%, signal=17%
GO_RNA_POLYADENYLATION	40	-0.4883	-1.41701	0.0655738	0.141597	1	3300	tags=35%, list=19%, signal=43%
GO_REGULATION_OF_CYTOSKELETON_ORGANIZATION	457	-0.355881	-1.41511	0.00167224	0.143331	1	1829	tags=20%, list=11%, signal=22%
GO_METHYLATION	297	-0.36981	-1.41506	0	0.143109	1	3245	tags=29%, list=19%, signal=35%
GO_NON_RECOMBINATIONAL_REPAIR	71	-0.44434	-1.41493	0.0353817	0.142996	1	1716	tags=27%, list=10%, signal=30%
GO_DNA_METHYLATION_OR_DEMETHYLATION	69	-0.444677	-1.41408	0.0356506	0.143607	1	3552	tags=35%, list=21%, signal=44%
GO_RESPONSE_TO_COPPER_ION	27	-0.529401	-1.41361	0.0709091	0.143872	1	673	tags=22%, list=4%, signal=23%
GO_BONE_GROWTH	40	-0.4832	-1.41338	0.0450281	0.143856	1	1327	tags=25%, list=8%, signal=27%
GO_MODULATION_BY_VIRUS_OF_HOST_MORPHOLOGY_OR_PHYSIOLOGY	27	-0.530103	-1.41243	0.0634328	0.144651	1	1800	tags=26%, list=10%, signal=29%
GO_REGULATION_OF_TRANSCRIPTION_INITIATION_FROM_RNA_POLYMERASE_II_PROMOTER	25	-0.540071	-1.41241	0.0651341	0.144403	1	2920	tags=36%, list=17%, signal=43%
GO_DNA_DEALKYLATION	28	-0.522923	-1.41209	0.0715631	0.144498	1	4325	tags=54%, list=25%, signal=71%
GO_POSITIVE_REGULATION_OF_STRESS_FIBER_ASSEMBLY	46	-0.47931	-1.41105	0.0404624	0.145302	1	832	tags=22%, list=5%, signal=23%
GO_ENDOCHONDRAL_BONE_MORPHOGENESIS	64	-0.450558	-1.4106	0.0392857	0.145466	1	1384	tags=20%, list=8%, signal=22%
GO_POSITIVE_REGULATION_OF_CALCIUM_ION_TRANSMEMBRANE_TRANSPORT	47	-0.47966	-1.41033	0.0523256	0.145468	1	1991	tags=26%, list=12%, signal=29%
GO_POSITIVE_REGULATION_OF_CALCIUM_ION_TRANSPORT_INTO_CYTOSOL	30	-0.527808	-1.40975	0.0627306	0.145771	1	1648	tags=27%, list=10%, signal=29%
GO_POST_TRANSLATIONAL_PROTEIN_MODIFICATION	303	-0.363919	-1.40955	0	0.145733	1	2602	tags=27%, list=15%, signal=31%
GO_POSITIVE_REGULATION_OF_REPRODUCTIVE_PROCESS	57	-0.454008	-1.40861	0.0388889	0.14651	1	1020	tags=16%, list=6%, signal=17%
GO_PROTEIN_LOCALIZATION_TO_MITOCHONDRION	125	-0.403992	-1.40831	0.0122592	0.146554	1	3156	tags=41%, list=18%, signal=50%
GO_MITOCHONDRION_ORGANIZATION	452	-0.352574	-1.40783	0	0.146777	1	3156	tags=37%, list=18%, signal=44%
GO_REGULATION_OF_CHONDROCYTE_DIFFERENTIATION	43	-0.47467	-1.40737	0.0567766	0.14703	1	552	tags=19%, list=3%, signal=19%
GO_MONOCARBOXYLIC_ACID_CATABOLIC_PROCESS	101	-0.413507	-1.40732	0.0244328	0.146812	1	2632	tags=34%, list=15%, signal=40%
GO_MICROTUBULE_BASED_MOVEMENT	246	-0.372677	-1.40677	0.00681431	0.147079	1	3583	tags=27%, list=21%, signal=34%
GO_NEGATIVE_REGULATION_OF_DNA_REPLICATION	31	-0.509215	-1.406	0.0585938	0.147615	1	1871	tags=35%, list=11%, signal=40%
GO_PHOSPHOLIPASE_C_ACTIVATING_G_PROTEIN_COUPLED_RECEPTOR_SIGNALING_PATHWAY	59	-0.454919	-1.40498	0.0445736	0.148498	1	2210	tags=17%, list=13%, signal=19%
GO_POSITIVE_REGULATION_OF_VIRAL_TRANSCRIPTION	36	-0.502013	-1.40413	0.064257	0.149131	1	2433	tags=33%, list=14%, signal=39%
GO_CELL_DIFFERENTIATION_INVOLVED_IN_EMBRYONIC_PLACENTA_DEVELOPMENT	25	-0.531526	-1.40242	0.0845865	0.150851	1	2539	tags=32%, list=15%, signal=37%
GO_B_CELL_MEDIATED_IMMUNITY	78	-0.435735	-1.40072	0.0294118	0.152437	1	1823	tags=24%, list=11%, signal=27%
GO_REGULATION_OF_ACTOMYOSIN_STRUCTURE_ORGANIZATION	80	-0.429555	-1.40051	0.040153	0.152362	1	1773	tags=24%, list=10%, signal=26%
GO_CELL_MATURATION	128	-0.402822	-1.39789	0.0181159	0.155069	1	881	tags=15%, list=5%, signal=16%
GO_POSITIVE_REGULATION_OF_ACTIN_FILAMENT_BUNDLE_ASSEMBLY	54	-0.459373	-1.39702	0.0516934	0.15576	1	832	tags=22%, list=5%, signal=23%
GO_RESPIRATORY_CHAIN_COMPLEX_IV_ASSEMBLY	19	-0.561654	-1.39663	0.098	0.155881	1	3885	tags=63%, list=23%, signal=82%
GO_PROTEIN_IMPORT_INTO_MITOCHONDRIAL_MATRIX	19	-0.568288	-1.39637	0.0756458	0.1559	1	3543	tags=53%, list=21%, signal=66%
GO_MICROTUBULE_DEPOLYMERIZATION	39	-0.482101	-1.39501	0.0628466	0.157114	1	714	tags=18%, list=4%, signal=19%
GO_REGULATION_OF_CHROMATIN_SILENCING	22	-0.54289	-1.39448	0.0746004	0.157396	1	662	tags=18%, list=4%, signal=19%
GO_ESTABLISHMENT_OR_MAINTENANCE_OF_CELL_POLARITY	192	-0.379974	-1.39409	0.0103627	0.157572	1	3248	tags=35%, list=19%, signal=43%
GO_NIK_NF_KAPPAB_SIGNALING	127	-0.395781	-1.39193	0.0226876	0.159695	1	2676	tags=32%, list=16%, signal=38%
GO_PYRIMIDINE_RIBONUCLEOTIDE_METABOLIC_PROCESS	21	-0.553385	-1.39187	0.0992366	0.159473	1	2571	tags=43%, list=15%, signal=50%
GO_DNA_DEMETHYLATION	22	-0.541619	-1.39143	0.0862069	0.159687	1	4325	tags=50%, list=25%, signal=67%
GO_REGULATION_OF_CELLULAR_PROTEIN_LOCALIZATION	470	-0.345228	-1.38964	0	0.161443	1	2356	tags=24%, list=14%, signal=27%
GO_REGULATION_OF_MICROTUBULE_POLYMERIZATION_OR_DEPOLYMERIZATION	72	-0.432864	-1.38894	0.0456942	0.161901	1	1457	tags=21%, list=8%, signal=23%
GO_POSITIVE_REGULATION_OF_VIRAL_LIFE_CYCLE	54	-0.457171	-1.38863	0.0644567	0.162024	1	1532	tags=20%, list=9%, signal=22%
GO_SYNAPSE_MATURATION	19	-0.561214	-1.38762	0.0839844	0.162827	1	2726	tags=37%, list=16%, signal=44%
GO_REGULATION_OF_ISOTYPE_SWITCHING	26	-0.524369	-1.38616	0.0719844	0.164204	1	1800	tags=35%, list=10%, signal=39%
GO_CYTOCHROME_COMPLEX_ASSEMBLY	29	-0.513344	-1.3832	0.0742115	0.167316	1	3885	tags=55%, list=23%, signal=71%
GO_NUCLEOTIDE_EXCISION_REPAIR_DNA_DAMAGE_RECOGNITION	23	-0.535068	-1.38213	0.0764925	0.16832	1	2602	tags=52%, list=15%, signal=61%
GO_RESPONSE_TO_X_RAY	29	-0.512964	-1.38047	0.0764818	0.169958	1	1493	tags=34%, list=9%, signal=38%
GO_PROTEIN_DNA_COMPLEX_DISASSEMBLY	16	-0.58998	-1.37969	0.105735	0.170537	1	2148	tags=44%, list=13%, signal=50%
GO_ORGANIC_ACID_CATABOLIC_PROCESS	217	-0.368698	-1.37921	0.0152542	0.170842	1	2651	tags=29%, list=15%, signal=34%
GO_REGULATION_OF_DNA_BINDING	99	-0.40108	-1.37644	0.0242537	0.173861	1	1872	tags=28%, list=11%, signal=32%
GO_RESPONSE_TO_ACTIVITY	50	-0.453878	-1.37549	0.0469667	0.174724	1	1417	tags=28%, list=8%, signal=30%
GO_MITOCHONDRION_MORPHOGENESIS	21	-0.539712	-1.37533	0.106884	0.174586	1	2975	tags=52%, list=17%, signal=63%
GO_CELLULAR_METABOLIC_COMPOUND_SALVAGE	33	-0.490598	-1.37216	0.0836431	0.178118	1	3275	tags=39%, list=19%, signal=49%
GO_REGULATION_OF_RECEPTOR_BINDING	20	-0.554262	-1.37046	0.0847784	0.179823	1	867	tags=30%, list=5%, signal=32%
GO_POSITIVE_REGULATION_OF_TYPE_I_INTERFERON_PRODUCTION	64	-0.442096	-1.36974	0.0508475	0.180434	1	3210	tags=38%, list=19%, signal=46%
GO_CHROMATIN_ORGANIZATION_INVOLVED_IN_REGULATION_OF_TRANSCRIPTION	72	-0.42874	-1.36823	0.0450281	0.182087	1	1098	tags=17%, list=6%, signal=18%
GO_POSITIVE_REGULATION_OF_UBIQUITIN_PROTEIN_TRANSFERASE_ACTIVITY	29	-0.491173	-1.36719	0.0780669	0.18311	1	1453	tags=31%, list=8%, signal=34%
GO_PROTEIN_CONTAINING_COMPLEX_DISASSEMBLY	281	-0.356937	-1.3663	0.00818331	0.183906	1	3474	tags=38%, list=20%, signal=47%
GO_CHROMATIN_DISASSEMBLY	16	-0.586322	-1.36545	0.103846	0.184724	1	2148	tags=38%, list=13%, signal=43%
GO_REGULATION_OF_RENAL_SYSTEM_PROCESS	20	-0.555758	-1.36508	0.0964083	0.184858	1	1726	tags=30%, list=10%, signal=33%
GO_RESPONSE_TO_ALCOHOL	174	-0.376356	-1.36501	0.0152027	0.184632	1	1431	tags=19%, list=8%, signal=20%
GO_POSITIVE_REGULATION_OF_CANONICAL_WNT_SIGNALING_PATHWAY	123	-0.392637	-1.36459	0.0188034	0.184841	1	3271	tags=41%, list=19%, signal=50%
GO_POSITIVE_REGULATION_OF_EXTRACELLULAR_MATRIX_ORGANIZATION	20	-0.538776	-1.36366	0.101533	0.185695	1	1835	tags=30%, list=11%, signal=34%
GO_MALE_GAMETE_GENERATION	381	-0.347563	-1.36114	0.00172117	0.188676	1	2260	tags=18%, list=13%, signal=20%
GO_POSITIVE_REGULATION_OF_INTERLEUKIN_12_PRODUCTION	21	-0.530327	-1.3605	0.113772	0.189201	1	552	tags=14%, list=3%, signal=15%
GO_ESTABLISHMENT_OF_ORGANELLE_LOCALIZATION	357	-0.345226	-1.35846	0.00160772	0.191576	1	2171	tags=20%, list=13%, signal=22%
GO_REGULATION_OF_NUCLEASE_ACTIVITY	19	-0.553385	-1.35802	0.104089	0.191801	1	1232	tags=42%, list=7%, signal=45%
GO_REGULATION_OF_B_CELL_MEDIATED_IMMUNITY	37	-0.474526	-1.35584	0.0859813	0.194316	1	1800	tags=27%, list=10%, signal=30%
GO_REGULATION_OF_BINDING	320	-0.35245	-1.35532	0.00178571	0.194624	1	2149	tags=25%, list=13%, signal=28%
GO_PROTEIN_INSERTION_INTO_MEMBRANE	50	-0.451747	-1.35443	0.0692884	0.19545	1	3156	tags=44%, list=18%, signal=54%
[truncated: 613 more rows]
